# Supplementary material for: 1,1′-Methyl­enebis{4-[(E)-2-(pyridin-4-yl)ethen­yl]pyridinium} dibromide dihydrate
Source: IUCrdata. 2022 May 20;7(Pt 5):x220525. doi: 10.1107/S2414314622005259 (PMC9462029; doi:10.1107/S2414314622005259)
Supplement: Supplementary file 1 [file x-07-x220525-sup1.cif]

##############################################################################
#                                                                            #
# This CIF contains the data for a data article accepted for                 #
# publication in IUCrData. It conforms to the requirements of                #
# Notes for Authors for IUCrData, and has been                               #
# peer reviewed under the auspices of IUCrData.                              #
#                                                                            #
# Full details of the Crystallographic Information File format               #
# are given in the paper "The Crystallographic Information File (CIF):       #
# a New Standard Archive File for Crystallography" by S. R. Hall, F. H.      #
# Allen and I. D. Brown [Acta Cryst. (1991), A47, 655-685].                  #
#                                                                            #
# The current version of the core CIF dictionary is obtainable from          #
# ftp://ftp.iucr.org/pub/cif_core.dic.                                       #
#                                                                            #
# Software is freely available for graphical display of the structure(s)     #
# in this CIF. For information consult the CIF software page                 #
# http://www.iucr.org/resources/cif/software.                                #
#                                                                            #
# This file may be used for bona fide research purposes within the           #
# scientific community so long as proper attribution is given to the data    # 
# article from which it was obtained.                                        #
#                                                                            #
##############################################################################
data_I
_audit_creation_method
;
Olex2 1.3-ac4
(compiled 2020.03.28 svn.rd84adfe8 for Rigaku Oxford Diffraction, GUI svn.r6032)
;
_journal_date_recd_electronic     2022-01-27
_journal_date_accepted     2022-05-17
_journal_name_full     'IUCrData'
_journal_year     2022
_journal_volume     7
_journal_issue      5
_journal_page_first     0
_journal_page_last     0
_journal_paper_category     HO
_journal_paper_doi     10.1107/S2414314622005259
_journal_coeditor_code     BX4021
_publ_contact_author_name     'Bradley W. Smucker'
_publ_contact_author_address
;
Austin College
900 N Grand
Sherman, TX 75090
USA
;
_publ_contact_author_email     'bsmucker@austincollege.edu'
_publ_contact_author_fax     ?
_publ_contact_author_phone     ?
_publ_section_title
;
1,1'-Methylenebis{4-[(<i>E</i>)-2-(pyridin-4-yl)ethenyl]pyridinium} dibromide
dihydrate
;
loop_
    _publ_author_name
    _publ_author_footnote
    _publ_author_address
    'Neal, Henry C.' .
;
Austin College
900 N Grand
Sherman, TX 75090
USA
;
    'Nesterov, Volodymyr V.' .
;
Department of Chemistry, University of North Texas, 1508 W. Mulberry, Denton, TX
76201,
USA
;
    'Smucker, Bradley W.' .
;
Austin College
900 N Grand
Sherman, TX 75090
USA
;
_publ_section_synopsis
;
Cations of the title compound interact <i>via</i> \p--\p interactions and
hydrogen bond with water to form a zigzag ribbon.
;
_chemical_name_systematic
;
1,1'-Methylenebis{4-[(<i>E</i>)-2-(pyridin-4-yl)ethenyl]pyridinium}
dibromide dihydrate
;
_chemical_name_common     ?
_chemical_formula_moiety     'C25 H22 N4 2+, 2(Br -), 2(H2 O)'
_chemical_formula_sum     'C25 H26 Br2 N4 O2'
_chemical_formula_iupac     'C25 H22 N4 2+, 2Br -, 2H2 O'
_chemical_formula_weight     574.32
_chemical_melting_point     ?
_space_group_crystal_system     orthorhombic
_space_group_name_H-M_alt     'P n m a'
_space_group_name_Hall     '-P 2ac 2n'
loop_
    _space_group_symop_operation_xyz
    'x, y, z'
    '-x+1/2, -y, z+1/2'
    '-x, y+1/2, -z'
    'x+1/2, -y+1/2, -z+1/2'
    '-x, -y, -z'
    'x-1/2, y, -z-1/2'
    'x, -y-1/2, z'
    '-x-1/2, y-1/2, z-1/2'
_cell_length_a     15.4863(2)
_cell_length_b     22.2936(3)
_cell_length_c     7.21000(10)
_cell_angle_alpha     90
_cell_angle_beta     90
_cell_angle_gamma     90
_cell_volume     2489.22(6)
_cell_formula_units_Z     4
_cell_measurement_reflns_used     14220
_cell_measurement_theta_min     6.0670
_cell_measurement_theta_max     79.7850
_cell_measurement_temperature     219.9(4)
_exptl_crystal_description     plate
_exptl_crystal_colour     'clear light colourless'
_exptl_crystal_size_max     0.04
_exptl_crystal_size_mid     0.03
_exptl_crystal_size_min     0.02
_exptl_crystal_density_diffrn     1.532
_exptl_crystal_density_meas     ?
_exptl_crystal_density_method     ?
_exptl_crystal_F_000     1160
_exptl_absorpt_coefficient_mu     4.365
_exptl_absorpt_correction_type     multi-scan
_exptl_absorpt_process_details
;
CrysAlisPro (Rigaku OD, 2021)
;
_exptl_absorpt_correction_T_min     0.67084
_exptl_absorpt_correction_T_max     1.00000
_diffrn_ambient_temperature     219.9(4)
_diffrn_source     'micro-focus sealed X-ray tube'
_diffrn_radiation_type     'Cu K\a'
_diffrn_radiation_wavelength     1.54184
_diffrn_radiation_monochromator     mirror
_diffrn_measurement_device_type     'XtaLAB Synergy, Dualflex, HyPix'
_diffrn_measurement_device     'four-circle diffractometer'
_diffrn_measurement_method     '\w scans'
_diffrn_detector     'Hybrid Pixel Array Detector'
_diffrn_detector_area_resol_mean     10.0000
_diffrn_reflns_number     25704
_diffrn_reflns_av_R_equivalents     0.0296
_diffrn_reflns_av_unetI/netI     0.0222
_diffrn_reflns_theta_min     3.966
_diffrn_reflns_theta_max     80.326
_diffrn_reflns_theta_full     67.684
_diffrn_measured_fraction_theta_max     0.996
_diffrn_measured_fraction_theta_full     0.997
_diffrn_reflns_limit_h_min     -17
_diffrn_reflns_limit_h_max     19
_diffrn_reflns_limit_k_min     -28
_diffrn_reflns_limit_k_max     27
_diffrn_reflns_limit_l_min     -9
_diffrn_reflns_limit_l_max     9
_diffrn_standards_number     0
_diffrn_radiation_probe     x-ray
_refine_special_details     ?
_reflns_number_total     2780
_reflns_number_gt     2439
_reflns_threshold_expression     'I > 2\s(I)'
_refine_ls_structure_factor_coef     Fsqd
_refine_ls_matrix_type     full
_refine_ls_R_factor_all     0.0414
_refine_ls_R_factor_gt     0.0362
_refine_ls_wR_factor_gt     0.1006
_refine_ls_wR_factor_ref     0.1038
_refine_ls_goodness_of_fit_ref     1.089
_refine_ls_restrained_S_all     1.092
_refine_ls_number_reflns     2780
_refine_ls_number_parameters     244
_refine_ls_number_restraints     8
_refine_ls_hydrogen_treatment     mixed
_refine_ls_weighting_scheme     calc
_refine_ls_weighting_details
              'w=1/[\s^2^(Fo^2^)+(0.0464P)^2^+1.8748P] where P=(Fo^2^+2Fc^2^)/3'
_atom_sites_solution_hydrogens     mixed
_atom_sites_solution_primary     ?
_atom_sites_solution_secondary     ?
_refine_ls_shift/su_max     0.000
_refine_ls_shift/su_mean     0.000
_refine_diff_density_max     0.991
_refine_diff_density_min     -0.861
_refine_ls_extinction_method     none
_refine_ls_extinction_coef     .
loop_
    _atom_type_symbol
    _atom_type_description
    _atom_type_scat_dispersion_real
    _atom_type_scat_dispersion_imag
    _atom_type_scat_source
    'C' 'C' 0.0181 0.0091
                         'International Tables Vol C Tables 4.2.6.8 and 6.1.1.4'
    'H' 'H' 0.0000 0.0000
                         'International Tables Vol C Tables 4.2.6.8 and 6.1.1.4'
    'Br' 'Br' -0.6763 1.2805
                         'International Tables Vol C Tables 4.2.6.8 and 6.1.1.4'
    'N' 'N' 0.0311 0.0180
                         'International Tables Vol C Tables 4.2.6.8 and 6.1.1.4'
    'O' 'O' 0.0492 0.0322
                         'International Tables Vol C Tables 4.2.6.8 and 6.1.1.4'
_computing_data_collection
;
CrysAlisPro (Rigaku OD, 2021)
;
_computing_cell_refinement
;
CrysAlisPro (Rigaku OD, 2021)
;
_computing_data_reduction
;
CrysAlisPro (Rigaku OD, 2021)
;
_computing_structure_solution
;
<i>SHELXT2018/2</i> (Sheldrick, 2015a)
;
_computing_structure_refinement
;
<i>SHELXL2018/3</i> (Sheldrick, 2015b)
;
_computing_molecular_graphics
;
<i>OLEX2</i> (Dolomanov <i>et al.</i>,  2009)
Mercury (Macrae <i>et al.</i>,  2020)
;
_computing_publication_material
;
<i>OLEX2</i> (Dolomanov <i>et al.</i>,  2009)
;
loop_
    _atom_site_type_symbol
    _atom_site_label
    _atom_site_fract_x
    _atom_site_fract_y
    _atom_site_fract_z
    _atom_site_U_iso_or_equiv
    _atom_site_adp_type
    _atom_site_calc_flag
    _atom_site_occupancy
    _atom_site_disorder_assembly
    _atom_site_disorder_group
    Br Br1 0.83013(2) 0.250000 0.51496(5) 0.05780(16) Uani d 1 . .
    Br Br2 0.500000 0.500000 0.000000 0.06787(19) Uani d 1 . .
    O O1 0.59949(18) 0.250000 -0.0276(5) 0.0644(5) Uani d 1 . .
    H H1C 0.628097 0.228712 0.053830 0.097 Uiso d 0.5 . .
    H H1D 0.637353 0.279127 -0.030494 0.097 Uiso d 0.5 . .
    O O2 0.61749(17) 0.250000 0.5693(5) 0.0644(5) Uani d 1 . .
    H H2B 0.666046 0.234075 0.534382 0.097 Uiso d 0.5 . .
    H H2C 0.616243 0.229500 0.676421 0.097 Uiso d 0.5 . .
    N N1 0.4441(7) 0.3047(4) 0.4944(11) 0.0280(19) Uani d 0.471(7) A 1
    C C2 0.4622(7) 0.3261(4) 0.6635(9) 0.0336(16) Uani d 0.471(7) A 1
    H H2 0.441055 0.306491 0.769534 0.040 Uiso calc 0.471(7) A 1
    C C3 0.5120(5) 0.3769(3) 0.6814(7) 0.0338(14) Uani d 0.471(7) A 1
    H H3 0.523534 0.392117 0.800374 0.041 Uiso calc 0.471(7) A 1
    C C4 0.5451(3) 0.4059(2) 0.5289(9) 0.0259(12) Uani d 0.471(7) A 1
    C C5 0.5254(4) 0.3821(3) 0.3578(7) 0.0355(15) Uani d 0.471(7) A 1
    H H5 0.546674 0.400906 0.250362 0.043 Uiso calc 0.471(7) A 1
    C C6 0.4753(6) 0.3316(4) 0.3410(8) 0.0375(17) Uani d 0.471(7) A 1
    H H6 0.462840 0.315841 0.223042 0.045 Uiso calc 0.471(7) A 1
    N N2 0.7822(9) 0.6508(4) 0.5018(14) 0.048(3) Uani d 0.471(7) A 1
    C C11 0.7660(7) 0.6282(4) 0.3350(11) 0.0430(17) Uani d 0.471(7) A 1
    H H11 0.788849 0.647826 0.230565 0.052 Uiso calc 0.471(7) A 1
    C C10 0.7170(5) 0.5769(3) 0.3083(8) 0.0383(15) Uani d 0.471(7) A 1
    H H10 0.707421 0.562561 0.187380 0.046 Uiso calc 0.471(7) A 1
    C C9 0.6822(3) 0.54692(19) 0.4566(10) 0.0301(12) Uani d 0.471(7) A 1
    C C13 0.6980(5) 0.5710(3) 0.6290(8) 0.0394(16) Uani d 0.471(7) A 1
    H H13 0.674916 0.552711 0.735506 0.047 Uiso calc 0.471(7) A 1
    C C12 0.7480(8) 0.6224(4) 0.6452(10) 0.050(2) Uani d 0.471(7) A 1
    H H12 0.758017 0.637927 0.764548 0.060 Uiso calc 0.471(7) A 1
    C C1 0.39067(17) 0.250000 0.4756(4) 0.0281(5) Uani d 1 . .
    C C7 0.5974(3) 0.4592(2) 0.5575(7) 0.0328(12) Uani d 0.471(7) A 1
    H H7 0.608461 0.470689 0.680642 0.039 Uiso calc 0.471(7) A 1
    C C8 0.6307(3) 0.4929(2) 0.4239(6) 0.0321(13) Uani d 0.471(7) A 1
    H H8 0.620576 0.481388 0.300419 0.038 Uiso calc 0.471(7) A 1
    C C8A 0.6252(3) 0.4946(2) 0.5660(6) 0.0352(12) Uani d 0.529(7) A 2
    H H8A 0.604322 0.485675 0.685211 0.042 Uiso calc 0.529(7) A 2
    C C7A 0.6033(3) 0.4578(2) 0.4290(6) 0.0330(11) Uani d 0.529(7) A 2
    H H7A 0.624114 0.466670 0.309581 0.040 Uiso calc 0.529(7) A 2
    N N1A 0.4453(6) 0.3041(3) 0.4673(9) 0.0244(15) Uani d 0.529(7) A 2
    C C2A 0.4791(5) 0.3212(3) 0.3033(8) 0.0290(12) Uani d 0.529(7) A 2
    H H2A 0.467537 0.298861 0.195459 0.035 Uiso calc 0.529(7) A 2
    C C3A 0.5305(3) 0.3713(2) 0.2945(6) 0.0307(12) Uani d 0.529(7) A 2
    H H3A 0.553479 0.383222 0.179661 0.037 Uiso calc 0.529(7) A 2
    C C4A 0.5489(3) 0.40443(19) 0.4506(8) 0.0264(11) Uani d 0.529(7) A 2
    C C5A 0.5131(4) 0.3853(3) 0.6147(7) 0.0341(13) Uani d 0.529(7) A 2
    H H5A 0.523793 0.407169 0.723830 0.041 Uiso calc 0.529(7) A 2
    C C6A 0.4621(6) 0.3349(3) 0.6226(7) 0.0323(13) Uani d 0.529(7) A 2
    H H6A 0.439049 0.322149 0.736540 0.039 Uiso calc 0.529(7) A 2
    N N2A 0.7859(8) 0.6497(4) 0.5226(13) 0.052(3) Uani d 0.529(7) A 2
    C C11A 0.7539(7) 0.6311(4) 0.6829(10) 0.0468(16) Uani d 0.529(7) A 2
    H H11A 0.767754 0.652790 0.790561 0.056 Uiso calc 0.529(7) A 2
    C C10A 0.7011(4) 0.5811(3) 0.7003(7) 0.0401(14) Uani d 0.529(7) A 2
    H H10A 0.680077 0.569719 0.817495 0.048 Uiso calc 0.529(7) A 2
    C C9A 0.6796(3) 0.54816(18) 0.5456(9) 0.0325(11) Uani d 0.529(7) A 2
    C C13A 0.7118(4) 0.5682(3) 0.3798(8) 0.0442(15) Uani d 0.529(7) A 2
    H H13A 0.698343 0.547622 0.269787 0.053 Uiso calc 0.529(7) A 2
    C C12A 0.7641(7) 0.6187(4) 0.3728(10) 0.054(2) Uani d 0.529(7) A 2
    H H12A 0.785018 0.631399 0.256891 0.065 Uiso calc 0.529(7) A 2
    H H1A 0.359(2) 0.250000 0.584(4) 0.025(7) Uiso d 1 . .
    H H1B 0.363(2) 0.250000 0.372(5) 0.036(9) Uiso d 1 . .
loop_
    _atom_site_aniso_label
    _atom_site_aniso_U_11
    _atom_site_aniso_U_22
    _atom_site_aniso_U_33
    _atom_site_aniso_U_12
    _atom_site_aniso_U_13
    _atom_site_aniso_U_23
    Br1 0.0341(2) 0.1080(4) 0.03128(19) 0.000 0.00029(12) 0.000
    Br2 0.1255(5) 0.0507(2) 0.0274(2) 0.0236(2) 0.00356(18) 0.00004(13)
    O1 0.0401(9) 0.0554(10) 0.0978(16) 0.000 -0.0060(10) 0.000
    O2 0.0401(9) 0.0554(10) 0.0978(16) 0.000 -0.0060(10) 0.000
    N1 0.023(3) 0.025(4) 0.036(3) 0.001(3) 0.004(2) 0.007(3)
    C2 0.045(3) 0.030(3) 0.025(3) -0.006(3) 0.007(3) -0.003(2)
    C3 0.046(3) 0.033(3) 0.022(3) -0.006(2) 0.003(3) -0.008(3)
    C4 0.029(2) 0.023(2) 0.026(3) 0.0000(16) 0.002(2) -0.004(3)
    C5 0.048(3) 0.033(3) 0.025(4) -0.002(2) 0.008(3) 0.008(3)
    C6 0.051(4) 0.036(3) 0.026(3) -0.003(3) -0.010(3) -0.004(3)
    N2 0.039(6) 0.025(6) 0.078(6) 0.000(5) 0.003(5) 0.007(5)
    C11 0.042(3) 0.028(3) 0.060(4) -0.005(2) 0.005(3) 0.006(3)
    C10 0.040(3) 0.035(3) 0.040(4) -0.002(2) 0.004(3) -0.001(3)
    C9 0.028(2) 0.023(2) 0.039(4) 0.0008(16) 0.001(3) 0.001(3)
    C13 0.040(3) 0.036(4) 0.042(4) -0.004(2) 0.000(3) 0.001(3)
    C12 0.052(4) 0.032(3) 0.065(5) -0.001(3) -0.014(4) -0.011(3)
    C1 0.0243(12) 0.0240(11) 0.0360(14) 0.000 -0.0007(11) 0.000
    C7 0.033(2) 0.027(3) 0.038(3) -0.0030(19) 0.0006(18) -0.0038(17)
    C8 0.032(2) 0.028(3) 0.035(3) -0.0021(19) -0.0027(17) -0.0009(16)
    C8A 0.0346(19) 0.032(2) 0.039(3) -0.0033(18) 0.0025(16) 0.0023(16)
    C7A 0.0326(19) 0.029(2) 0.037(2) -0.0024(17) 0.0024(15) 0.0007(16)
    N1A 0.026(3) 0.022(3) 0.026(2) 0.000(2) -0.004(2) -0.004(2)
    C2A 0.034(2) 0.032(3) 0.022(2) -0.008(2) 0.0000(18) 0.0004(19)
    C3A 0.032(2) 0.034(2) 0.026(3) -0.0048(18) 0.004(2) 0.003(2)
    C4A 0.0276(18) 0.027(2) 0.024(3) 0.0010(14) -0.001(2) -0.008(2)
    C5A 0.047(3) 0.032(3) 0.024(3) -0.002(2) 0.000(3) -0.008(3)
    C6A 0.039(3) 0.034(3) 0.023(3) 0.001(2) 0.006(2) -0.002(2)
    N2A 0.041(5) 0.033(6) 0.081(5) -0.010(5) -0.001(5) -0.007(5)
    C11A 0.045(3) 0.035(3) 0.061(4) -0.006(2) -0.007(3) -0.007(3)
    C10A 0.042(2) 0.034(3) 0.044(3) -0.001(2) -0.006(3) 0.000(3)
    C9A 0.0290(19) 0.028(2) 0.041(3) 0.0021(16) -0.001(2) -0.003(3)
    C13A 0.053(3) 0.037(3) 0.042(4) -0.007(2) 0.005(3) -0.005(3)
    C12A 0.058(4) 0.036(3) 0.068(5) -0.005(3) 0.017(4) 0.003(3)
_geom_special_details
;
 All esds (except the esd in the dihedral angle between two l.s. planes)
 are estimated using the full covariance matrix.  The cell esds are taken
 into account individually in the estimation of esds in distances, angles
 and torsion angles; correlations between esds in cell parameters are only
 used when they are defined by crystal symmetry.  An approximate (isotropic)
 treatment of cell esds is used for estimating esds involving l.s. planes.
;
loop_
    _geom_bond_atom_site_label_1
    _geom_bond_atom_site_label_2
    _geom_bond_site_symmetry_2
    _geom_bond_distance
    _geom_bond_publ_flag
    O1 H1C . 0.8753 ?
    O1 H1C 7_565 0.88(6) ?
    O1 H1D . 0.8752 ?
    O1 H1D 7_565 0.88(8) ?
    O2 H2B . 0.8688 ?
    O2 H2B 7_565 0.87(5) ?
    O2 H2C . 0.8975 ?
    O2 H2C 7_565 0.90(6) ?
    N1 C2 . 1.3385 ?
    N1 C6 . 1.3481 ?
    N1 C1 . 1.480(5) ?
    C2 H2 . 0.9400 ?
    C2 C3 . 1.3755 ?
    C3 H3 . 0.9400 ?
    C3 C4 . 1.3742 ?
    C4 C5 . 1.3759 ?
    C4 C7 . 1.453(7) ?
    C5 H5 . 0.9400 ?
    C5 C6 . 1.3734 ?
    C6 H6 . 0.9400 ?
    N2 C11 . 1.3275 ?
    N2 C12 . 1.3235 ?
    C11 H11 . 0.9400 ?
    C11 C10 . 1.3868 ?
    C10 H10 . 0.9400 ?
    C10 C9 . 1.3715 ?
    C9 C13 . 1.3756 ?
    C9 C8 . 1.464(7) ?
    C13 H13 . 0.9400 ?
    C13 C12 . 1.3883 ?
    C12 H12 . 0.9400 ?
    C1 N1A . 1.474(4) ?
    C1 N1A 7_565 1.474(4) ?
    C1 H1A . 0.92(3) ?
    C1 H1B . 0.86(4) ?
    C7 H7 . 0.9400 ?
    C7 C8 . 1.326(7) ?
    C8 H8 . 0.9400 ?
    C8A H8A . 0.9400 ?
    C8A C7A . 1.328(6) ?
    C8A C9A . 1.468(6) ?
    C7A H7A . 0.9400 ?
    C7A C4A . 1.467(7) ?
    N1A C2A . 1.3482 ?
    N1A C6A . 1.3387 ?
    C2A H2A . 0.9400 ?
    C2A C3A . 1.3735 ?
    C3A H3A . 0.9400 ?
    C3A C4A . 1.3761 ?
    C4A C5A . 1.3737 ?
    C5A H5A . 0.9400 ?
    C5A C6A . 1.3753 ?
    C6A H6A . 0.9400 ?
    N2A C11A . 1.3241 ?
    N2A C12A . 1.3271 ?
    C11A H11A . 0.9400 ?
    C11A C10A . 1.3883 ?
    C10A H10A . 0.9400 ?
    C10A C9A . 1.3758 ?
    C9A C13A . 1.3709 ?
    C13A H13A . 0.9400 ?
    C13A C12A . 1.3864 ?
    C12A H12A . 0.9400 ?
loop_
    _geom_angle_atom_site_label_1
    _geom_angle_atom_site_label_2
    _geom_angle_atom_site_label_3
    _geom_angle_site_symmetry_1
    _geom_angle_site_symmetry_3
    _geom_angle
    _geom_angle_publ_flag
    H1C O1 H1C . 7_565 65.7 ?
    H1C O1 H1D 7_565 7_565 94.5 ?
    H1C O1 H1D . 7_565 43.5 ?
    H1C O1 H1D . . 94.5 ?
    H1D O1 H1C . 7_565 43.5 ?
    H1D O1 H1D . 7_565 95.8 ?
    H2B O2 H2B . 7_565 48.2 ?
    H2B O2 H2C 7_565 7_565 93.4 ?
    H2B O2 H2C . 7_565 118.4 ?
    H2B O2 H2C . . 93.4 ?
    H2C O2 H2B . 7_565 118.4 ?
    H2C O2 H2C . 7_565 61.2 ?
    C2 N1 C6 . . 120.9 ?
    C2 N1 C1 . . 119.6(5) ?
    C6 N1 C1 . . 119.4(5) ?
    N1 C2 H2 . . 120.1 ?
    N1 C2 C3 . . 119.8 ?
    C3 C2 H2 . . 120.1 ?
    C2 C3 H3 . . 119.3 ?
    C4 C3 C2 . . 121.4 ?
    C4 C3 H3 . . 119.3 ?
    C3 C4 C5 . . 117.0 ?
    C3 C4 C7 . . 118.6(4) ?
    C5 C4 C7 . . 124.4(4) ?
    C4 C5 H5 . . 119.4 ?
    C6 C5 C4 . . 121.3 ?
    C6 C5 H5 . . 119.4 ?
    N1 C6 C5 . . 119.7 ?
    N1 C6 H6 . . 120.2 ?
    C5 C6 H6 . . 120.2 ?
    C12 N2 C11 . . 116.8 ?
    N2 C11 H11 . . 118.6 ?
    N2 C11 C10 . . 122.9 ?
    C10 C11 H11 . . 118.6 ?
    C11 C10 H10 . . 119.7 ?
    C9 C10 C11 . . 120.6 ?
    C9 C10 H10 . . 119.7 ?
    C10 C9 C13 . . 116.4 ?
    C10 C9 C8 . . 119.3(5) ?
    C13 C9 C8 . . 124.3(5) ?
    C9 C13 H13 . . 120.1 ?
    C9 C13 C12 . . 119.8 ?
    C12 C13 H13 . . 120.1 ?
    N2 C12 C13 . . 123.5 ?
    N2 C12 H12 . . 118.2 ?
    C13 C12 H12 . . 118.2 ?
    N1 C1 N1 7_565 . 110.9(10) ?
    N1 C1 H1A . . 102.9(11) ?
    N1 C1 H1A 7_565 . 102.9(11) ?
    N1 C1 H1B . . 110.9(11) ?
    N1 C1 H1B 7_565 . 110.9(11) ?
    N1A C1 N1A . 7_565 109.8(9) ?
    N1A C1 H1A . . 110.0(10) ?
    N1A C1 H1A 7_565 . 110.0(10) ?
    N1A C1 H1B 7_565 . 104.5(13) ?
    N1A C1 H1B . . 104.5(13) ?
    H1A C1 H1B . . 118(3) ?
    C4 C7 H7 . . 117.4 ?
    C8 C7 C4 . . 125.3(6) ?
    C8 C7 H7 . . 117.4 ?
    C9 C8 H8 . . 117.9 ?
    C7 C8 C9 . . 124.2(5) ?
    C7 C8 H8 . . 117.9 ?
    C7A C8A H8A . . 117.5 ?
    C7A C8A C9A . . 125.1(5) ?
    C9A C8A H8A . . 117.5 ?
    C8A C7A H7A . . 117.7 ?
    C8A C7A C4A . . 124.7(5) ?
    C4A C7A H7A . . 117.7 ?
    C2A N1A C1 . . 119.3(4) ?
    C6A N1A C1 . . 119.8(4) ?
    C6A N1A C2A . . 120.9 ?
    N1A C2A H2A . . 120.2 ?
    N1A C2A C3A . . 119.7 ?
    C3A C2A H2A . . 120.2 ?
    C2A C3A H3A . . 119.4 ?
    C2A C3A C4A . . 121.3 ?
    C4A C3A H3A . . 119.4 ?
    C3A C4A C7A . . 117.9(4) ?
    C5A C4A C7A . . 125.1(4) ?
    C5A C4A C3A . . 117.0 ?
    C4A C5A H5A . . 119.3 ?
    C4A C5A C6A . . 121.4 ?
    C6A C5A H5A . . 119.3 ?
    N1A C6A C5A . . 119.8 ?
    N1A C6A H6A . . 120.1 ?
    C5A C6A H6A . . 120.1 ?
    C11A N2A C12A . . 116.8 ?
    N2A C11A H11A . . 118.2 ?
    N2A C11A C10A . . 123.5 ?
    C10A C11A H11A . . 118.2 ?
    C11A C10A H10A . . 120.1 ?
    C9A C10A C11A . . 119.8 ?
    C9A C10A H10A . . 120.1 ?
    C10A C9A C8A . . 119.4(4) ?
    C13A C9A C8A . . 124.2(4) ?
    C13A C9A C10A . . 116.4 ?
    C9A C13A H13A . . 119.7 ?
    C9A C13A C12A . . 120.6 ?
    C12A C13A H13A . . 119.7 ?
    N2A C12A C13A . . 122.8 ?
    N2A C12A H12A . . 118.6 ?
    C13A C12A H12A . . 118.6 ?
loop_
    _geom_torsion_atom_site_label_1
    _geom_torsion_atom_site_label_2
    _geom_torsion_atom_site_label_3
    _geom_torsion_atom_site_label_4
    _geom_torsion_site_symmetry_1
    _geom_torsion_site_symmetry_2
    _geom_torsion_site_symmetry_3
    _geom_torsion_site_symmetry_4
    _geom_torsion
    _geom_torsion_publ_flag
    N1 C2 C3 C4 . . . . -1.2 ?
    C2 N1 C6 C5 . . . . -0.9 ?
    C2 N1 C1 N1 . . . 7_565 -84.1(7) ?
    C2 C3 C4 C5 . . . . 0.7 ?
    C2 C3 C4 C7 . . . . -179.8(6) ?
    C3 C4 C5 C6 . . . . -0.3 ?
    C3 C4 C7 C8 . . . . -177.3(5) ?
    C4 C5 C6 N1 . . . . 0.4 ?
    C4 C7 C8 C9 . . . . 179.1(4) ?
    C5 C4 C7 C8 . . . . 2.2(7) ?
    C6 N1 C2 C3 . . . . 1.3 ?
    C6 N1 C1 N1 . . . 7_565 94.7(7) ?
    N2 C11 C10 C9 . . . . 0.2 ?
    C11 N2 C12 C13 . . . . 0.7 ?
    C11 C10 C9 C13 . . . . 0.8 ?
    C11 C10 C9 C8 . . . . 180.0(6) ?
    C10 C9 C13 C12 . . . . -1.1 ?
    C10 C9 C8 C7 . . . . 177.0(5) ?
    C9 C13 C12 N2 . . . . 0.3 ?
    C13 C9 C8 C7 . . . . -3.9(7) ?
    C12 N2 C11 C10 . . . . -1.0 ?
    C1 N1 C2 C3 . . . . 180.0(10) ?
    C1 N1 C6 C5 . . . . -179.6(9) ?
    C1 N1A C2A C3A . . . . -179.6(8) ?
    C1 N1A C6A C5A . . . . 179.9(8) ?
    C7 C4 C5 C6 . . . . -179.8(6) ?
    C8 C9 C13 C12 . . . . 179.8(6) ?
    C8A C7A C4A C3A . . . . 178.8(4) ?
    C8A C7A C4A C5A . . . . 0.2(6) ?
    C8A C9A C13A C12A . . . . -178.8(6) ?
    C7A C8A C9A C10A . . . . -176.9(4) ?
    C7A C8A C9A C13A . . . . 2.7(7) ?
    C7A C4A C5A C6A . . . . 179.4(5) ?
    N1A C1 N1A C2A 7_565 . . . 76.4(7) ?
    N1A C1 N1A C6A 7_565 . . . -102.3(5) ?
    N1A C2A C3A C4A . . . . 0.5 ?
    C2A N1A C6A C5A . . . . 1.2 ?
    C2A C3A C4A C7A . . . . -179.2(5) ?
    C2A C3A C4A C5A . . . . -0.5 ?
    C3A C4A C5A C6A . . . . 0.8 ?
    C4A C5A C6A N1A . . . . -1.2 ?
    C6A N1A C2A C3A . . . . -0.9 ?
    N2A C11A C10A C9A . . . . 0.0 ?
    C11A N2A C12A C13A . . . . -1.1 ?
    C11A C10A C9A C8A . . . . 178.7(6) ?
    C11A C10A C9A C13A . . . . -1.0 ?
    C10A C9A C13A C12A . . . . 0.8 ?
    C9A C8A C7A C4A . . . . -180.0(4) ?
    C9A C13A C12A N2A . . . . 0.2 ?
    C12A N2A C11A C10A . . . . 1.0 ?
loop_
    _geom_hbond_atom_site_label_D
    _geom_hbond_atom_site_label_H
    _geom_hbond_atom_site_label_A
    _geom_hbond_site_symmetry_A
    _geom_hbond_distance_DH
    _geom_hbond_distance_HA
    _geom_hbond_distance_DA
    _geom_hbond_angle_DHA
    O1 H1C N2 8_755 0.88 2.26 2.880(11) 128
    O1 H1D N2 2_664 0.88 2.01 2.880(11) 171
_shelx_space_group_comment
;
The symmetry employed for this shelxl refinement is uniquely defined
by the following loop, which should always be used as a source of
symmetry information in preference to the above space-group names.
They are only intended as comments.
;
_shelx_estimated_absorpt_T_min     0.845
_shelx_estimated_absorpt_T_max     0.918
_shelx_hkl_file
;
   0   0  -1 18.7739 14.9603  14
   0   0   1 0.86633 10.3858  12
   0   0   2 243227. 8135.40  12
   0   0  -2 237556. 8140.19  14
   0   0   3 8.16669 21.6609  12
   0   0   4 66029.6 2240.35  15
   0   0   5 5.94481 18.8093  15
   0   0  -6 37481.7 1370.09   1
   0   0  -6 37689.9 1303.42  37
   0   0  -6 37470.2 1296.90  25
   0   0  -6 38221.6 1305.06  26
   0   0  -6 38216.1 1306.88   5
   0   0   6 38513.5 1303.85  15
   0   0  -7 5.12574 24.1619  37
   0   0  -7 8.53690 17.1648  25
   0   0  -7 11.1241 28.6220   6
   0   0  -8 4686.43 177.314   6
   0   0   9 14.4308 9.06839  29
   0   0  -9 3.10130 7.85233  38
   0   0  -9 9.29775 10.6367   6
   0   0   9 6.03770 10.8748   9
   0   1   0-0.40379 0.31533  10
   0   1   1-4.56789 13.1869  12
   0  -1   1 10.9067 8.01469  12
   0  -1   2-9.96256 14.4780  12
   0  -1  -2 13.0479 27.6923  14
   0   1   2 2.04350 18.6614  12
   0   1   3 6938.04 255.371  12
   0  -1   3 6404.59 246.697  12
   0  -1  -3 6791.60 262.961  14
   0   1   4-1.43811 16.9058  15
   0   1   4 21.3055 23.7422  12
   0  -1   4-22.3566 17.5209  15
   0   1   5 641.418 42.2832  15
   0  -1   5 656.854 41.0268  15
   0   1  -5 780.005 77.8079   1
   0   1  -6 30.6947 25.2743  37
   0  -1  -6 36.1815 24.4787  37
   0  -1  -6-8.65350 26.1780   5
   0  -1   6 15.0603 25.7137  15
   0  -1  -6 23.8609 25.6993  26
   0  -1  -6 38.3874 19.1010  25
   0   1  -6 55.1557 19.5574  25
   0  -1  -6 99.1987 41.6967   1
   0   1  -6 100.338 37.5640   1
   0  -1  -7 154.824 22.3378  25
   0   1  -7 217.160 31.0973  37
   0  -1  -7 189.984 29.6629  37
   0   1  -7 191.871 33.1824   6
   0  -1  -8 12.2520 23.5791   6
   0   1  -8 2.02589 22.2436   6
   0   1  -8 17.7705 21.8431  38
   0  -1   9 476.978 25.3079  29
   0   1  -9 478.122 23.5137  38
   0  -1   9 538.435 26.6660   9
   0   1  -9 539.020 26.8080   6
   0  -1  -9 541.199 26.7532   6
   0   2   0-0.81937 0.90442  13
   0   2   0-0.75848 1.44974   1
   0   2   1-7.06453 16.0503  12
   0   2  -1-1.33807 2.55763   1
   0   2   2 1246.26 65.9584  12
   0  -2  -2 1362.08 73.2051  14
   0  -2   2 1310.25 54.6773  12
   0   2   3 3.42961 24.2299  12
   0  -2  -3-4.19110 30.1466  14
   0   2   4 1103.04 68.4706  12
   0   2   4 917.851 46.5194  15
   0  -2   5-4.05790 19.8981  15
   0   2  -5 20.0570 31.2968  11
   0   2   5 16.4385 21.2686  15
   0   2  -5-15.8222 37.5440   1
   0   2  -6 394.052 63.5435   1
   0  -2  -6 594.430 42.6933  37
   0   2  -6 501.259 41.2841  37
   0  -2   6 496.132 41.8878  15
   0   2  -6 542.464 35.8639  25
   0  -2  -6 551.088 35.8245  25
   0  -2  -6 453.405 41.0108  26
   0  -2  -6 586.432 38.2952  33
   0  -2  -6 451.437 44.2239   5
   0  -2  -7-15.3974 24.0267  37
   0   2  -7 44.3174 30.1000   6
   0  -2  -8 32.4104 24.5411   6
   0   2  -8 23.9711 22.5384   6
   0   2  -8 1.95781 21.0626  38
   0  -2   9 4.16776 9.71190  29
   0   2  -9-9.27139 7.99737  38
   0  -2   9 0.79457 9.72342   9
   0   2   9-2.43473 10.2884   9
   0   2  -9-7.28160 11.2744   6
   0  -2  -9 4.91570 10.3664   6
   0   3   0-1.14460 2.18781   1
   0   3   0-4.91653 10.7928  12
   0   3   0-1.22886 1.35651  13
   0   3  -1-1.62466 2.19553   1
   0   3   1 1.68510 1.85937  12
   0   3  -2-10.5121 21.5054   1
   0   3   2 31.6338 26.4996  12
   0   3  -3 1839.95 99.0023   1
   0   3   3 1770.98 96.2328  12
   0  -3  -3 1999.39 106.567  14
   0   3  -4-17.4646 36.6181   1
   0   3   4-5.14901 30.3294  12
   0  -3  -4-11.8770 34.0468  14
   0   3   4 3.06461 16.6944  15
   0  -3  -5 2604.48 111.909  37
   0   3  -5 2736.68 112.118  37
   0  -3   5 2819.33 113.896  15
   0   3  -5 2895.59 149.641  11
   0  -3  -5 2730.08 116.149   5
   0   3  -5 2774.76 154.620   1
   0  -3  -6-17.3641 19.5314  33
   0   3  -6-15.2444 23.2035  37
   0  -3  -6-5.23366 23.0097  37
   0  -3  -6-2.91162 25.8022   5
   0   3  -6-13.6921 24.9172   6
   0  -3  -6 13.4224 24.6943  26
   0   3  -6-1.90880 17.8109  25
   0  -3  -6-7.79090 20.3328  25
   0   3  -6-30.5991 51.5726   1
   0  -3   6-14.9627 24.8417  15
   0  -3   7 1193.41 64.3497  15
   0   3  -7 1173.47 66.8872   6
   0  -3  -7 1092.85 62.1578  37
   0  -3  -8 23.9389 23.8622   6
   0   3  -8-5.86900 22.3311   6
   0   3  -8 17.2613 21.0055  38
   0  -3   9 260.889 17.8914  29
   0   3  -9 241.484 15.2388  38
   0   3  -9 321.931 18.5505   6
   0   3   9 255.005 17.1200   9
   0  -3   9 296.048 17.0279   9
   0  -3  -9 298.774 18.4614   6
   0   4   0 1.64394 1.28309  13
   0   4   0-1.54116 1.70082   1
   0   4  -1 24.4978 19.9246  13
   0   4  -1-1.94194 3.03076   1
   0   4   2 264743. 8917.89  12
   0   4  -2 264429. 8919.94  11
   0   4  -2 261811. 8917.84   1
   0  -4  -3-5.18036 35.2359  14
   0   4  -3 21.7389 28.5841  11
   0   4   3 8.24067 26.8975  12
   0   4  -3 8.51489 30.9836   1
   0   4  -4 72913.3 2551.00  13
   0   4  -4 77760.1 2585.91  11
   0   4   4 76413.8 2582.20  12
   0  -4  -4 75473.3 2589.27  14
   0   4  -4 75913.0 2586.63   1
   0   4  -5-4.24624 18.2967  37
   0  -4  -5 8.94748 20.4276  37
   0   4  -5 13.5647 21.8894   6
   0  -4  -5 7.62122 23.8670   5
   0  -4   5 10.7993 21.2490  15
   0   4  -5 7.34664 31.9136  11
   0  -4  -5 6.99192 20.3304  26
   0   4  -5-16.5550 38.7485   1
   0   4  -6 9550.24 395.142   1
   0  -4  -6 9041.38 325.161  33
   0  -4  -6 9110.50 329.695  37
   0   4  -6 9005.28 328.976  37
   0  -4   6 9086.32 328.826  15
   0  -4  -6 8824.50 329.790  26
   0   4  -6 9325.90 331.352   6
   0  -4  -6 8808.41 331.636   5
   0  -4   7 17.9390 26.6868  15
   0  -4  -7 49.6836 28.2061  26
   0   4  -7-13.5511 27.4994   6
   0  -4  -7-5.72713 28.0934   5
   0  -4  -7 53.5106 25.1588  37
   0   4  -7 32.5860 24.0355  34
   0   4  -8 5316.87 195.533  38
   0  -4  -8 5419.89 194.958  37
   0  -4  -8 5137.31 196.035   6
   0   4  -8 5206.73 195.950   6
   0   4   9 4.79192 7.01388   9
   0  -4  -9 1.45357 9.07558   6
   0  -4   9 13.0599 7.35599   9
   0   5   0 12.3358 16.1825  12
   0   5   0-2.06881 0.06494  13
   0   5  -1 2923.29 104.269  13
   0   5  -1 1923.40 96.4029   1
   0   5  -2 10.4874 27.0061  11
   0   5   2 3.24075 23.4549  12
   0   5  -2 24.6950 21.2891  13
   0   5  -2 28.9734 23.9668   1
   0   5  -3 1192.52 79.0017  11
   0   5  -3 1302.91 66.1838  13
   0   5   3 1137.92 77.1723  12
   0  -5  -3 1273.24 88.1330  14
   0   5  -3 1061.31 77.3785   1
   0  -5  -4-27.8236 37.5989  14
   0   5  -4-5.65768 15.4493  13
   0   5  -4 43.9870 33.9663  11
   0   5   4 6.02123 29.7109  12
   0   5  -4 25.4077 34.3342   1
   0   5  -5 3731.55 189.525   1
   0  -5  -5 3482.23 140.569  37
   0   5  -5 3636.94 139.562  37
   0   5  -5 3588.42 181.659  11
   0  -5  -5 3399.95 141.312  26
   0  -5  -5 3541.17 144.015   5
   0   5  -5 3498.58 141.325   6
   0  -5  -6 21.2614 23.0899  37
   0  -5  -6 8.67906 18.7749  33
   0   5  -6-35.7291 26.0865   6
   0  -5  -6 14.8316 26.7902   5
   0  -5   6 5.09470 25.7602  15
   0  -5  -6-10.9557 25.0120  26
   0   5  -6 52.2488 45.3930   1
   0   5  -7 2450.05 109.214  38
   0  -5  -7 2423.42 106.819  37
   0  -5   7 2542.17 107.375  15
   0  -5  -7 2457.64 107.781  26
   0   5  -7 2438.67 104.019  34
   0   5  -7 2599.44 110.097   6
   0  -5  -7 2306.67 108.687   5
   0  -5  -8 20.3891 18.7496  37
   0  -5  -8-7.58154 20.2782   6
   0   5  -8 7.33630 21.4184   6
   0   5  -8 16.2058 20.2146  38
   0  -5  -9 339.581 17.9453   6
   0  -5   9 303.389 17.7267  29
   0   6   0 1466.15 72.1455  13
   0   6   0 1535.25 67.1479  12
   0   6  -1 5.16545 24.1803  13
   0   6   1-5.73266 26.2705  10
   0   6  -1-2.90449 20.0134  11
   0   6   1 5.10309 25.6484  12
   0   6  -1 10.6212 21.5293   1
   0   6  -2 472.831 46.5041  11
   0   6  -2 430.197 37.7872  13
   0   6   2 377.068 42.3574  12
   0   6  -2 472.252 44.4516   1
   0   6   3-9.72474 29.6291  12
   0   6  -3 5.16930 29.9101  11
   0   6  -3 16.4131 21.5805  13
   0   6  -3-4.90257 33.3453   1
   0   6   4 259.111 47.1931  12
   0   6  -4 291.029 30.8812  13
   0  -6  -4 173.748 44.6336  14
   0   6  -4 339.868 50.6816  11
   0   6  -4 260.479 51.5868   1
   0   6  -5-35.1194 42.2261   1
   0  -6  -5 16.3931 20.9123  37
   0  -6  -5-20.0687 17.9209  33
   0  -6  -5 12.3319 16.6646  40
   0   6  -5-15.8323 29.6197  11
   0  -6  -5-8.50487 36.9445  14
   0  -6  -5 2.47495 22.0162  26
   0   6  -5-7.06267 21.8875   6
   0  -6  -5 2.73245 24.4000   5
   0   6  -6 758.046 49.7054  34
   0  -6  -6 867.129 48.5205  33
   0  -6  -6 830.234 52.5736  37
   0  -6  -6 840.028 56.0431   5
   0   6  -6 971.677 55.9727   6
   0   6   6 793.650 81.6718  10
   0  -6   6 932.034 54.8770  15
   0  -6  -6 759.638 53.3189  26
   0   6  -6 895.723 92.6593   1
   0   6  -7-2.63653 26.3424  38
   0  -6   7 9.86090 25.2244  15
   0  -6  -7-10.2026 24.2092  26
   0  -6  -7 12.3741 23.0893  37
   0   6  -7-17.5467 20.5346  34
   0  -6  -7 16.7045 26.5140   5
   0   6  -7 2.58735 25.3737   6
   0  -6  -8 223.951 23.9909  37
   0  -6  -8 187.896 26.3710   6
   0   6  -8 270.339 26.6508   6
   0   6  -8 233.697 25.9974  38
   0  -6   9-2.93254 6.30818  29
   0   7   0 23.6447 20.7581  13
   0   7   0 5.78664 17.8118  12
   0   7   1 1704.08 85.7503  12
   0   7   1 1695.10 89.8826  10
   0   7  -1 1714.91 86.2970  13
   0   7  -1 1786.33 86.5217   1
   0   7  -2-4.23122 30.2585  11
   0   7  -2 16.6353 22.3334  13
   0   7  -2 19.6882 27.1354   1
   0   7  -3 4229.58 177.376  13
   0   7  -3 4317.28 193.139  11
   0   7   3 4302.35 191.096  12
   0   7  -3 4247.02 192.612   1
   0   7  -4 10.9768 16.8886  13
   0   7   4-34.7702 33.4450  12
   0   7  -4 14.0826 32.0327  11
   0  -7  -4-8.16442 38.7461  14
   0   7  -4 21.2720 34.5478   1
   0   7  -5 2657.72 161.220   1
   0  -7  -5 2695.95 108.262  33
   0   7  -5 2561.73 110.345  34
   0  -7  -5 2529.30 107.966  40
   0  -7  -5 2413.40 152.775  14
   0   7  -5 2926.72 156.442  11
   0  -7  -5 2700.81 113.692  26
   0   7  -5 2741.22 112.460   6
   0  -7  -6 2.16238 18.9381  33
   0   7  -6 25.3730 23.9199  34
   0  -7  -6 2.69524 23.3218  37
   0   7  -6 13.6429 26.8438   6
   0  -7  -6-6.07479 26.6009   5
   0  -7   6 15.9151 26.8240  15
   0   7   6-9.48383 37.7290  10
   0  -7  -6-2.80219 25.6831  26
   0   7  -6-10.5985 43.7551   1
   0   7  -7 1297.14 64.5942  34
   0  -7  -7 1343.58 69.1271  37
   0   7  -7 1375.19 70.9059  38
   0  -7   7 1346.06 69.0156  15
   0  -7  -7 1438.02 70.4882  26
   0   7  -7 1323.46 69.4264   6
   0  -7  -7 1424.20 72.8123   5
   0   7  -8 19.5216 18.8302  38
   0  -7  -8-10.7061 16.7958  37
   0   7  -8 24.9945 19.7632   6
   0  -7  -8 24.3171 19.8284   6
   0   8   0 135445. 4588.40  12
   0   8   1 3.92287 28.3827  10
   0   8   1 3.18870 25.6135  12
   0   8  -1-3.50862 26.9602  13
   0   8  -1-7.10500 24.1625   1
   0   8  -2 68037.0 2333.22  13
   0   8  -2 68276.7 2338.56   1
   0   8  -3-4.19429 24.7082  13
   0   8  -3 17.6486 33.0991  11
   0   8   3 17.2470 35.6027  10
   0   8   3 39.8311 32.9255  12
   0   8  -3-5.68127 34.0483   1
   0   8  -4 25002.0 905.975  11
   0  -8  -4 26246.9 923.200  14
   0   8  -4 24432.8 876.066  13
   0   8   4 25460.5 909.342  12
   0   8   4 23279.0 902.474  10
   0   8  -4 25819.4 909.393   1
   0   8  -5 18.7576 42.0357   1
   0   8  -5 7.19483 20.8383  34
   0  -8  -5 44.2780 21.5138  33
   0  -8  -5-6.64387 19.2430  40
   0  -8  -5 19.0439 40.0074  14
   0   8  -5-25.0063 37.3596  11
   0   8   5 17.7930 40.4738  10
   0  -8  -5 7.95001 25.4080  26
   0   8  -5 26.8556 22.8596   6
   0   8  -6 13151.6 469.123  34
   0  -8  -6 13690.1 471.868  37
   0  -8  -6 13072.2 465.635  33
   0   8  -6 13068.4 471.322   6
   0  -8  -6 12856.1 473.979   5
   0  -8   6 14149.1 473.098  15
   0   8   6 12445.0 524.617  10
   0  -8  -6 13130.3 472.288  26
   0   8  -6 12456.1 532.205   1
   0   8  -7 9.84469 25.6922  38
   0  -8  -7 37.5420 24.4255  37
   0   8  -7 29.8975 19.9169  34
   0   8  -7-26.7862 24.7001   6
   0  -8  -7-10.6835 25.3524   5
   0  -8  -7-14.6450 23.9389  26
   0  -8   7 32.9001 24.0476  15
   0  -8   8 4600.88 174.142  29
   0  -8  -8 4782.76 171.559  37
   0   8  -8 4826.69 172.780  38
   0   8  -8 4768.37 173.114   6
   0  -8   8 4493.38 168.584   9
   0   9   0 5.06074 18.5201  12
   0   9  -1 571.963 52.3117  13
   0   9   1 540.314 53.8517  10
   0   9   1 591.178 48.9040  12
   0   9  -1 573.304 52.7765   1
   0   9  -2-8.61814 27.1056  13
   0   9   2 13.9715 28.3794  12
   0   9  -2-24.1886 33.9700   1
   0   9   3 3283.80 160.678  12
   0   9  -3 3265.16 148.964  13
   0   9  -3 2909.62 157.869  11
   0   9   3 3304.28 165.266  10
   0   9  -3 3296.75 161.995   1
   0   9   4 7.87533 34.7582  10
   0  -9  -4-9.46826 44.9344  14
   0   9   4-7.96421 34.0344  12
   0   9  -4-22.8923 36.2145  11
   0   9  -4-7.83299 35.6353   1
   0   9  -5 1915.21 134.209   1
   0  -9  -5 2018.72 88.7602  33
   0   9  -5 2124.62 91.5735  34
   0  -9  -5 2009.40 90.4852  40
   0   9   5 2297.82 142.933  10
   0  -9  -5 1966.59 138.966  14
   0  -9  -5 2128.89 95.3286  26
   0   9  -5 1966.56 92.1997   6
   0   9  -6-22.1450 23.8240  34
   0  -9  -6 4.23461 19.1236  33
   0  -9  -6 8.09829 25.0093  37
   0  -9  -6 31.0187 29.7390   5
   0   9  -6 16.1280 24.9034   6
   0   9   6 19.7361 36.1121  10
   0  -9   6 10.8419 27.2468  15
   0  -9  -6 14.2210 27.6275  26
   0   9  -6 31.7584 41.2967   1
   0  -9  -7 1122.32 60.7885  37
   0   9  -7 1107.01 56.1942  34
   0  -9   7 1252.92 62.1706  15
   0  -9  -7 1124.70 61.5125  26
   0   9  -7 1151.97 62.4731   6
   0  -9  -7 1173.40 64.1613   5
   0  -9   8 25.2144 17.9448  29
   0  -9  -8-2.58562 14.4425  37
   0  -9   8-17.0025 12.0534   9
   0  10   0 3563.77 145.671  12
   0  10  -1 23.1059 30.5933   1
   0  10  -1-27.1367 28.6672  13
   0  10   1-3.92964 24.7184  12
   0  10  -2 576.385 58.9493   1
   0  10  -2 536.320 52.7458  13
   0  10   2 595.216 55.4615  12
   0  10  -3 19.8430 35.7533   1
   0  10   3 20.8287 35.9316  10
   0  10  -3-25.9742 27.1891  13
   0  10  -4 256.349 28.2456  38
   0  10   4 313.783 54.1256  12
   0 -10  -4 345.764 66.0656  14
   0  10   4 220.458 49.4691  10
   0  10  -4 286.416 28.4515   6
   0  10  -4 247.953 52.7900   1
   0  10  -5-19.7945 37.8288   1
   0 -10  -5-9.55475 20.0722  40
   0  10  -5 9.86910 21.4355  34
   0  10   5 48.9847 38.9744  10
   0 -10  -5-10.6300 44.6615  14
   0 -10  -5 15.4251 20.8447  33
   0 -10  -5 8.49850 25.3929  26
   0  10  -5-10.1723 23.5599   6
   0 -10  -6 569.278 47.3610   5
   0  10  -6 507.848 42.3321   6
   0  10   6 520.011 73.0338  10
   0 -10  -6 492.404 35.4081  33
   0  10  -6 463.619 37.1137  34
   0 -10  -6 486.832 40.7163  37
   0 -10  -6 508.892 43.0799  26
   0  10  -6 453.492 67.9300   1
   0 -10  -7 21.4585 22.4614  37
   0 -10  -7-4.97529 23.1277   5
   0  10  -7-11.1895 21.8772   6
   0 -10  -7 11.2987 23.5217  26
   0 -10   7-6.52235 20.8436  15
   0 -10   8 429.165 28.4504  29
   0  10  -8 385.145 24.8196  19
   0 -10  -8 390.550 25.0709  37
   0  11   0-3.17192 19.9520  12
   0  11   1 465.398 46.7224  12
   0  11  -1 542.679 54.7816   1
   0  11  -1 499.900 31.8229   4
   0  11  -2 21.5422 30.3516  13
   0  11   2 55.5254 31.5880  12
   0  11  -2 101.375 39.2428   1
   0  11   3 1502.78 106.207  10
   0  11  -3 1592.77 109.751   1
   0  11   3 1542.35 64.2996   3
   0  11  -4-9.25752 21.2117  38
   0 -11  -4-2.34223 19.9345  40
   0  11  -4 6.75114 19.7861  34
   0  11   4-3.90107 16.5309  36
   0  11  -4-26.2227 39.1755   1
   0  11   4-9.12525 41.5131  10
   0 -11  -4-32.6094 48.7168  14
   0  11   4 17.9844 37.1232  12
   0  11   4 16.5105 19.1239  18
   0 -11  -4 27.7963 19.0401  20
   0  11  -4-6.76967 21.1266   6
   0  11  -5 1219.51 104.859   1
   0 -11  -5 1026.46 58.6613  40
   0  11  -5 1124.77 60.2261  34
   0 -11  -5 1058.69 57.0397  33
   0 -11  -5 1104.83 64.1347  26
   0  11  -5 1182.34 63.0189   6
   0  11   5 1167.00 105.830  10
   0 -11  -5 1059.59 105.929  14
   0 -11  -6 16.1015 19.4917  33
   0  11  -6 9.30460 20.3763  34
   0 -11  -6-10.5392 24.4134  37
   0 -11  -6 25.3360 26.8131  26
   0  11  -6 20.9493 26.1676   6
   0 -11  -6 30.9701 28.0778   5
   0 -11  -7 511.236 37.3210  37
   0 -11   7 525.117 37.1500  15
   0 -11   7 505.711 37.2519  29
   0 -11  -7 488.525 38.8953  26
   0 -11  -7 467.352 40.6072   5
   0 -11   8-2.21164 13.1693  29
   0 -11  -8 0.97432 11.8252  37
   0  11  -8 0.92769 10.3122  19
   0  12   0 45695.4 1573.71  12
   0  12   1 14.3473 25.0299  12
   0  12  -1-1.60227 17.0032   4
   0  12   2 40020.7 1448.71  12
   0  12  -2 42154.7 1456.59   1
   0  12   2 41260.9 1408.64   3
   0  12  -2 41617.3 1408.57   3
   0  12   3-25.0252 39.5958  10
   0  12   3 68.5885 33.6443  12
   0  12   3 26.0821 14.5002   3
   0  12  -3 15.5537 36.9156   1
   0  12  -4 19453.6 749.321   1
   0 -12  -4 18849.5 689.380  40
   0  12  -4 20015.8 690.521  38
   0  12  -4 20033.9 689.602  34
   0  12   4 19513.4 687.297  36
   0 -12  -4 19762.1 769.049  14
   0  12   4 20018.1 754.399  10
   0  12   4 21195.9 757.400  12
   0  12   4 20345.4 691.391  18
   0 -12  -4 20103.3 690.792  20
   0  12  -4 19615.5 689.643   6
   0  12  -5 10.4001 40.5702   1
   0  12  -5 2.68054 24.0277  38
   0 -12  -5 10.0726 21.5217  40
   0  12  -5 2.49060 23.8778  34
   0  12   5-21.2151 43.0029  10
   0 -12  -5 23.1433 46.0344  14
   0 -12  -5-14.8765 27.3679  26
   0  12  -5-2.63615 24.2482   6
   0 -12  -5 9.00946 19.7255  33
   0  12  -6 7974.67 291.521  34
   0 -12  -6 7783.35 288.227  33
   0 -12  -6 7798.58 294.248  37
   0 -12  -6 8583.50 298.523  26
   0  12  -6 8246.26 295.816   6
   0 -12  -6 8062.29 299.905   5
   0 -12  -7 11.1530 18.9093  37
   0 -12   7 13.0931 19.1945  29
   0 -12  -7-11.0287 21.9712   5
   0 -12  -7 3.97507 21.5985  26
   0 -12   7-1.92575 19.7621  15
   0 -12   8 2608.74 95.3679  29
   0  12  -8 2463.77 94.2590  19
   0  13   0-18.9719 22.7478  12
   0  13   1 250.649 42.4380  12
   0  13  -1 368.355 30.1531   4
   0  13   2-19.6513 29.3592  12
   0  13  -2 1.63439 15.7229   3
   0  13   2 6.56864 14.8883   3
   0  13   3 1097.32 88.9836  12
   0  13   3 1023.17 94.6467  10
   0  13   3 1072.58 51.5791   3
   0  13  -3 1100.46 51.0618   3
   0  13  -3 998.394 89.9574   1
   0  13  -3 1084.46 56.1876  34
   0  13   3 1077.79 55.6441  36
   0  13  -4-4.80343 19.8307  34
   0  13   4 11.0245 18.7661  36
   0  13  -4-7.49015 21.9522  38
   0 -13  -4 5.16462 21.2264  40
   0  13   4-62.0159 49.0517  10
   0 -13  -4-12.1889 55.4506  14
   0  13   4 2.53660 20.3757  18
   0 -13  -4 2.50334 21.0357  20
   0  13  -4-29.0881 41.4340   1
   0  13  -5 537.841 43.4973  38
   0 -13  -5 528.479 41.4655  40
   0  13  -5 522.228 40.5027  34
   0 -13  -5 561.407 39.3489  33
   0  13   5 564.741 77.4098  10
   0 -13  -5 569.988 82.7269  14
   0 -13  -5 523.848 45.4304  26
   0  13  -5 411.985 66.3027   1
   0  13  -6 23.2481 20.2636  34
   0 -13  -6-4.91938 24.1231  37
   0 -13  -6-10.8772 18.0040  33
   0 -13   6 29.3314 20.1493  29
   0 -13  -6-7.99267 24.9445  26
   0 -13  -6 17.7109 29.3133   5
   0  13  -7 207.789 22.8375  19
   0 -13  -7 198.769 24.0658  37
   0 -13   7 179.458 22.4662  29
   0 -13  -7 188.037 25.1938  26
   0 -13   7 223.591 24.8365  15
   0 -13  -7 178.110 26.4015   5
   0  14   0 803.997 46.2395   4
   0  14  -1-1.95409 19.4659   4
   0  14  -1-16.4149 17.5454   3
   0  14   1-3.54665 16.9466   3
   0  14   1-5.65256 23.7502  12
   0  14   2 10.8422 16.2627   3
   0  14  -2-15.9314 36.2396   1
   0  14  -2 28.7469 18.0092   3
   0  14   2-14.1167 30.1644  12
   0  14   3-17.2097 34.2334  12
   0  14   3-4.36830 18.8247  18
   0 -14  -3 16.8278 20.7187  20
   0  14  -3 12.9213 18.8627  19
   0  14   3 10.5230 15.5446   3
   0  14  -3 54.0472 43.3238   1
   0  14  -3 28.7620 14.1591   3
   0  14   3-2.18997 18.2457  36
   0  14  -3-4.45969 21.2383  34
   0  14  -4 810.019 89.2251   1
   0 -14  -4 843.406 53.1930  40
   0  14  -4 885.899 51.9348  34
   0  14   4 927.858 51.4862  36
   0 -14  -4 956.203 103.463  14
   0 -14  -4 926.924 52.6503  20
   0  14   4 915.375 53.2790  18
   0  14   4 810.986 92.3298  10
   0 -14  -5 10.1057 21.9494  40
   0  14  -5-14.6170 21.2504  34
   0 -14  -5-35.9944 48.6404  14
   0 -14  -5 26.5356 20.0458  33
   0 -14   5-21.1957 20.5431  29
   0 -14  -5 60.0644 29.2653  26
   0  14  -5-53.0167 46.0601   1
   0  14  -6 341.439 30.8528  19
   0 -14  -6 322.377 27.2604  33
   0 -14  -6 353.636 33.7555  37
   0  14  -6 323.580 29.6672  34
   0 -14   6 291.237 29.0900  29
   0 -14  -6 298.625 34.9000  26
   0 -14  -6 286.857 36.5731   5
   0  14  -7-2.73319 14.4637  19
   0 -14  -7 17.8726 16.2274  37
   0 -14   7 1.19915 14.0346  29
   0 -14  -7 8.05919 17.2434  26
   0 -14  -7 10.9054 19.8027   5
   0 -14   7 1.60743 15.7148  15
   0  14  -8 416.706 19.2859  23
   0  15   0-4.22898 20.4057   4
   0  15   0 1.96773 17.6381   3
   0  15  -1 170.518 25.9599   4
   0  15   1 256.696 25.1353   3
   0  15  -1 209.445 25.1588   3
   0  15   2 37.6695 32.1968  12
   0  15   2-4.28929 17.4733  36
   0  15  -2 47.1796 18.5299  19
   0  15  -2-1.95609 17.8670   3
   0  15   2 1.96950 16.6961   3
   0  15  -3 929.811 52.4473  34
   0  15   3 908.642 51.9291  36
   0  15   3 932.510 48.7000   3
   0  15  -3 886.725 47.4863   3
   0  15  -3 882.244 94.3608   1
   0 -15  -3 787.144 51.3036  20
   0  15   3 981.198 52.1628  18
   0  15  -3 1016.32 52.9115  19
   0 -15  -4-16.4596 24.8682  40
   0  15  -4 12.5206 22.1903  34
   0  15   4-11.9783 21.5558  36
   0 -15  -4-39.5361 55.3699  14
   0  15  -4-10.4590 44.6947   1
   0  15  -4 2.43756 22.2602  19
   0 -15  -4-5.24277 21.7412  20
   0  15   4 2.59503 23.3496  18
   0  15  -5 225.392 29.9066  34
   0 -15  -5 251.770 30.3158  40
   0 -15  -5 175.778 26.1590  33
   0 -15  -5 203.570 34.4786  26
   0  15  -5 255.559 30.3241  19
   0  15  -6-1.95435 18.9833  19
   0 -15  -6 10.8117 21.8014  37
   0 -15   6-6.65404 16.7218  29
   0 -15  -6-7.07592 22.4624  26
   0 -15  -6 2.62710 26.5664   5
   0  15  -7 6.67933 12.4932  19
   0 -15  -7 46.9383 15.8885  37
   0 -15   7 28.5175 15.8716  15
   0 -15  -7 25.1204 16.0975  26
   0 -15  -7 30.2131 18.5450   5
   0  16   0 51707.0 1711.53  42
   0  16   0 49123.0 1713.12   4
   0  16   0 49540.6 1712.22   3
   0  16  -1-6.11009 17.1146  42
   0  16   1-14.8148 18.4614   3
   0  16  -1 16.1579 22.1300   4
   0  16  -1 4.32883 18.8801   3
   0  16  -1 12.4251 17.3264  19
   0  16   1 12.3861 16.8924  36
   0  16  -2 8761.74 322.399  42
   0  16   2 9484.15 324.905   3
   0  16  -2 9027.29 323.827   3
   0  16  -2 8771.56 323.493  19
   0  16   2 8902.02 320.988  18
   0  16   2 9267.58 326.176  36
   0  16  -3 22.4691 19.3250  42
   0  16   3 21.9014 22.1437  36
   0  16  -3 17.3721 16.6372   3
   0  16   3-1.99667 17.9008   3
   0 -16  -3 18.3710 23.4378  20
   0  16  -3 30.4193 22.2120  19
   0  16   3-20.3645 21.1869  18
   0 -16  -4 4797.45 193.001  40
   0  16  -4 4842.34 185.217  42
   0  16   4 5110.75 192.428  36
   0  16  -4 5121.44 192.648  34
   0 -16  -4 5040.23 192.967  20
   0  16  -4 5154.86 191.908  19
   0  16  -4 5228.66 255.201   1
   0 -16  -4 4902.30 269.676  14
   0 -16  -5 2.36270 21.3383  40
   0 -16  -5-2.03344 19.3003  33
   0 -16  -5 8.54417 27.8419  26
   0  16  -5-2.27566 19.8501  19
   0  16  -6 5481.73 207.821  19
   0 -16  -6 5862.46 210.936  37
   0 -16  -6 5779.97 212.533  26
   0 -16  -6 5700.37 215.003   5
   0  16  -7-4.08260 9.64018  19
   0 -16  -7-10.1593 12.1247  37
   0 -16   7 8.60015 13.4195  15
   0 -16  -7 2.31222 13.7387  26
   0 -16  -7 12.1035 15.8776   5
   0  17   0-4.99192 23.3680   4
   0  17   0-6.93442 20.4826   3
   0  17   0 4.40200 18.4949  42
   0  17   0-1.96947 16.7620  36
   0  17  -1 64.8365 20.1587  42
   0  17  -1 13.9253 20.0663   3
   0  17   1 40.9775 21.2274   3
   0  17  -1 42.1289 24.6624   4
   0  17  -1 73.0270 20.3471  19
   0  17  -1 64.4175 17.4008  36
   0  17   1 32.6228 19.7091  36
   0  17  -2-15.0185 16.9882  42
   0  17  -2-13.4112 19.7297   3
   0  17   2-11.2704 20.2813   3
   0  17  -2 13.7274 20.2737  19
   0  17   2 7.54995 16.0642  18
   0  17   2 19.0945 19.2624  36
   0  17  -3 75.0412 20.4142  42
   0  17   3 68.3841 20.6799   3
   0  17  -3 96.5904 21.5739   3
   0 -17  -3 86.3333 26.3851  20
   0  17  -3 126.596 24.4205  19
   0  17   3 105.308 22.5286  18
   0  17   4-2.44044 21.2022  36
   0 -17  -4 26.9691 53.6444  14
   0  17  -4-5.38614 15.9710  42
   0 -17  -4 2.74652 24.0530  40
   0 -17  -4 10.3900 20.7661  20
   0  17  -4-14.3198 20.3976  19
   0 -17  -5 30.9231 22.1157  40
   0 -17  -5 32.0040 19.3724  33
   0 -17  -5 67.3098 28.0623  26
   0  17  -5 52.8076 21.0896  19
   0 -17  -6 10.4212 17.2547  37
   0 -17  -6 11.4943 20.6622  26
   0 -17  -6 8.57549 22.3212   5
   0  17  -6 23.8116 16.0964  19
   0 -17  -7 40.0730 10.1601  37
   0 -17  -7 60.2446 12.0985  26
   0  17  -7 59.8115 11.8750  23
   0  18   0 166.752 25.4601  42
   0  18   0 234.096 31.5289   4
   0  18   0 201.557 28.0404   3
   0  18   0 249.597 25.7826  36
   0  18  -1 10.5011 25.3350   4
   0  18  -1 4.90874 20.7126   3
   0  18   1-2.74342 26.3016   4
   0  18   1 12.0637 20.5346   3
   0  18  -1-9.20362 15.4675  36
   0  18   1 2.25736 18.8042  36
   0  18  -1-20.2857 18.7759  42
   0  18  -1 9.33519 21.1559  19
   0  18  -2 126.193 24.6404   3
   0  18   2 167.328 26.6158   3
   0  18   2 129.938 24.1219  36
   0  18  -2 141.834 25.7868  19
   0  18  -2 136.743 23.6226  42
   0  18   3 12.6030 17.8032   3
   0  18  -3 16.3976 18.0937   3
   0  18   3 10.8198 18.7254  18
   0 -18  -3 8.12748 21.5563  20
   0  18  -3-2.39606 20.9848  19
   0  18  -3-8.29622 17.6533  42
   0  18   4 646.674 43.5209  36
   0 -18  -4 613.777 43.0635  20
   0  18  -4 587.415 41.4568  19
   0 -18  -4 579.600 43.8736  40
   0 -18  -5-10.0503 18.0141  33
   0 -18  -5-11.9998 19.7989  40
   0 -18  -5 17.4565 25.0679  26
   0  18  -5 3.80489 18.7750  19
   0  18  -6 87.6677 15.8414  19
   0 -18  -6 144.243 20.5170  37
   0 -18   6 172.056 21.4253  15
   0 -18  -6 137.436 22.2056  26
   0 -18  -6 107.826 22.5300   5
   0 -18  -7-3.25124 6.29914  26
   0  18  -7 1.09961 6.11171  23
   0  19   0 2.77344 24.6714   4
   0  19   0 10.2789 22.1446   3
   0  19   0-2.09118 17.1893  36
   0  19  -1 73.8653 23.7517   3
   0  19   1 96.8486 29.4398   4
   0  19   1 70.3849 23.2803   3
   0  19  -1 84.8197 26.3710   4
   0  19  -1 88.9303 17.3764  36
   0  19   1 75.8800 22.4983  36
   0  19  -1 80.8969 22.5415  42
   0  19  -1 69.7225 24.5347  19
   0  19  -2 40.5230 20.5415   3
   0  19   2 9.60874 21.7758   3
   0  19   2-17.2462 22.0004  36
   0  19  -2 2.39940 21.8309  19
   0  19  -2-22.2013 19.9006  42
   0  19   3 114.023 22.0427   3
   0  19  -3 144.443 22.5040   3
   0 -19  -3 163.413 28.1674  20
   0  19  -3 164.054 26.5629  19
   0  19  -3 104.358 21.5961  42
   0  19   4 20.3524 20.7291  36
   0  19  -4 6.39250 20.9660  19
   0 -19  -4 5.05583 23.5050  40
   0 -19  -5 8.74008 17.3695  40
   0 -19  -5 44.9972 25.3841  26
   0  19  -5 16.5096 17.0997  19
   0  19  -6-13.7907 9.69879  19
   0 -19  -6 1.16459 12.6556  37
   0 -19   6-5.76665 14.5790  15
   0 -19  -6-4.10809 15.4823  26
   0  19  -6 8.84758 12.7693  23
   0 -19  -6 14.0008 17.9613   5
   0  20   0 8785.19 316.808   3
   0  20   0 8509.27 318.272   4
   0  20   0 8666.72 311.052  36
   0  20   1 20.1703 26.3134   4
   0  20  -1 12.9332 22.5629   3
   0  20   1-7.67918 22.7704   3
   0  20  -1 4.65066 20.6056  42
   0  20   1-4.55843 19.6413  36
   0  20  -1 3.61883 15.6567  36
   0  20   2 32546.9 1080.82  36
   0  20  -2 31761.5 1077.99  42
   0  20   2 30650.0 1083.85   4
   0  20   2 31945.4 1080.21   3
   0  20  -2 31563.4 1079.75   3
   0 -20  -2 30512.9 1082.57  20
   0  20  -2 30389.4 1078.77  19
   0  20  -3 1.95656 16.5825   3
   0  20   3 3.95609 17.6639   3
   0 -20  -3-5.11651 21.4044  20
   0  20  -3 13.4048 20.4767  19
   0  20  -3 5.63847 16.3293  42
   0  20   4 11960.1 407.903  36
   0  20  -4 11263.4 402.746  23
   0  20  -4 11032.4 404.534  19
   0 -20  -4 11893.5 409.686  40
   0 -20  -5 19.6806 20.7145  26
   0  20  -5 13.5572 14.3476  23
   0  20  -5-1.35927 14.3068  19
   0 -20  -5-21.7713 16.4878  40
   0 -20  -6 401.756 20.7592  37
   0  20  -6 339.309 19.4644  23
   0 -20  -6 388.232 23.6538  26
   0  21   0 8.45451 25.3588   4
   0  21   0 13.1038 22.4008   3
   0  21   0 8.06776 17.0241  36
   0  21   1 170.144 32.3873   4
   0  21   1 212.691 29.7581   3
   0  21   1 211.730 26.1543  36
   0  21  -1 191.870 21.3905  36
   0  21   2-8.31674 25.8672   4
   0  21   2 18.4505 20.9103   3
   0  21  -2 4.59614 19.1472   3
   0  21   2 11.4058 21.6549  36
   0  21  -2 16.6635 18.4615  42
   0 -21  -2 21.6382 23.7843  20
   0 -21  -3 43.7842 25.1014  40
   0  21  -3 22.0679 16.1179  42
   0  21   3 24.0864 21.6136  36
   0  21  -3 14.3707 19.9458  19
   0 -21  -3 7.02816 21.5535  20
   0  21   3 31.0551 24.1486   4
   0  21  -3 3.63475 16.1724   3
   0  21   3-9.10772 17.3529   3
   0 -21  -4 6.16424 20.4040  40
   0 -21  -4-1.55718 15.7937  33
   0  21  -4-13.3424 13.9271  23
   0  21  -4 24.8572 17.6326  19
   0 -21  -5-1.36709 14.6252  37
   0 -21  -5 8.77041 12.8592  40
   0  21  -5-4.75946 10.9662  23
   0 -21  -5 11.5443 18.3780  26
   0  21  -5 12.0472 11.3515  19
   0 -21  -6 1.31744 7.81113  26
   0  22   0 729.402 48.9782   3
   0  22   0 798.804 43.2120  36
   0  22   0 817.369 52.1621   4
   0  22   1-2.71008 24.2010   4
   0  22   1 9.71696 21.1908   3
   0  22  -1 9.77839 21.5791   3
   0  22   1 6.15321 18.0348  36
   0  22   2 757.167 45.4548   3
   0  22  -2 735.468 44.6660   3
   0 -22  -2 734.360 47.8361  20
   0  22   2 815.497 50.4959   4
   0  22   2 828.627 46.2045  36
   0  22   3 9.37737 22.3264   4
   0  22  -3 3.23637 15.4110   3
   0  22   3 1.60867 15.1654   3
   0 -22  -3 23.6428 22.2885  40
   0 -22  -3-10.2999 19.2864  20
   0  22   3-1.94749 18.4848  36
   0 -22  -4 1808.63 77.1485  40
   0 -22  -4 1778.07 80.0988  26
   0  22   4 1810.99 78.9925   4
   0  22   5-10.3847 13.7390   4
   0 -22  -5-3.85158 10.9914  37
   0 -22  -5-2.57838 14.7836  26
   0  23   0 18.9481 20.1582   3
   0  23   0-6.62292 15.6621  36
   0  23   1 139.300 27.2005   4
   0  23  -1 99.6411 23.5293   3
   0  23   1 103.655 24.5127   3
   0  23   1 143.322 22.4908  36
   0  23  -2-21.3367 18.5360   3
   0  23   2 7.73152 17.8446   3
   0  23   2-2.34485 22.2572   4
   0 -23  -2 2.18701 20.0457  20
   0 -23  -2-5.64199 17.7307  24
   0  23   2-16.6382 17.4294  36
   0  23  -3 76.1262 16.2913   3
   0  23   3 100.339 22.0391   4
   0 -23  -3 120.185 24.6388  40
   0 -23  -3 114.667 19.0614  20
   0  23   3 130.421 21.0732  36
   0  23   4-3.18186 16.0889   4
   0 -23  -4 1.33163 14.8032  40
   0 -23  -4 23.6473 20.0296  26
   0 -23  -5 7.86964 10.8114  26
   0  24   0 9819.93 351.113   3
   0  24   1-10.0386 17.2310   3
   0  24  -1 26.2058 18.6758   3
   0  24   1 17.6566 21.2997   4
   0 -24  -1-6.49340 20.7516  20
   0  24   1 1.56285 14.8844  36
   0  24   2 1072.06 48.6329  36
   0  24   2 927.320 48.2618   3
   0  24  -2 1051.51 49.5311   3
   0 -24  -2 957.794 49.4969  20
   0 -24  -2 947.728 46.8489  24
   0  24   2 932.081 51.7076   4
   0  24   3 3.42610 17.4771   4
   0 -24  -3-6.80063 17.8456  40
   0 -24  -4 301.591 19.3039  40
   0 -24  -4 353.113 24.8788  26
   0  24   4 303.448 22.2198   4
   0  25   0 12.8913 16.1340   3
   0 -25  -1 22.8018 18.1732  20
   0  25   1 8.57356 15.7940   3
   0  25  -1 44.7304 17.1564   3
   0  25   2-11.7602 16.5804   4
   0  25  -2 4.11612 13.6674   3
   0  25   2 9.51600 13.4584   3
   0  25   2 8.63802 13.2365  36
   0 -25  -2-3.56155 19.0503  40
   0 -25  -2 13.4435 14.7220  20
   0 -25  -3 27.5521 15.4708  40
   0  25   3 21.5411 14.3102   4
   0 -25  -4-3.25275 9.89056  26
   0 -26   0 1480.65 66.3921  20
   0  26   0 1621.05 66.7972   3
   0 -26  -1-6.22369 14.4384  24
   0 -26  -1-7.76878 13.5169  20
   0  26  -1-19.5403 14.4067   3
   0  26   1 9.74765 13.3960   3
   0 -26  -2 822.742 37.5301  20
   0 -26  -2 1074.08 45.1024  40
   0 -26  -3-4.02251 11.7688  26
   0 -26  -3-0.71715 8.29916  40
   0 -27   0 2.28334 12.5338  24
   0 -27   0 10.7876 11.6320  20
   0  27   0-4.65160 10.8877   3
   0 -27  -1-12.3989 14.3156  40
   0 -27   1-8.28574 12.5950  20
   0 -27  -1 3.74357 8.78182  20
   0 -27  -1-1.35736 8.25440  24
   0 -27  -2-0.86024 10.4622  40
   0 -28   0 164.855 15.3008  40
   0 -28  -1 11.7165 8.34502  40
   0 -28   1 8.46848 8.21055  24
   1   0   0 0.62350 1.08793   2
   1   0  -1 11846.5 406.294   2
   1   0   1 11816.0 406.214   2
  -1   0  -1 12359.9 409.097  14
   1   0  -1 11389.1 415.041  14
  -1   0  -2 1219.30 63.3115  14
   1   0  -2 1190.79 71.6478  14
  -1   0   3 74645.8 2544.37  12
  -1   0   4 2882.99 112.322  15
  -1   0   4 2996.48 131.915  12
  -1   0   5 15241.9 531.285  15
   1   0  -5 15068.9 558.355  11
  -1   0  -6 3362.14 193.986   1
  -1   0   6 3586.65 144.312  15
   1   0  -6 3627.99 145.086  37
  -1   0  -6 3525.17 143.433  37
  -1   0  -6 3509.38 147.755   5
   1   0  -6 3663.55 146.564  26
   1   0  -6 3509.26 139.528  25
  -1   0  -7 9808.53 346.628  37
   1   0  -7 9570.35 347.291  37
  -1   0  -7 9583.08 348.601   6
   1   0  -7 9380.82 340.132  25
   1   0  -8 1514.61 69.3180  38
  -1   0  -8 1524.19 71.7969   6
  -1   0  -9 3185.95 115.121  38
  -1   0   9 3395.23 117.174   9
   1   0   9 3259.78 116.714   9
  -1   0  -9 3547.85 117.025   6
  -1   1   0-4.69140 5.41348   1
   1   1   0 0.66177 1.99965   2
   1  -1  -1 485.729 33.3296  14
   1   1   1 435.017 27.9773  12
   1   1  -1 458.023 25.3453  11
   1   1  -1 415.525 18.2845  13
   1  -1  -2 169.537 32.3795  14
  -1  -1  -2 197.301 30.1288  14
   1   1   2 168.247 25.6267  12
   1  -1   2 119.407 10.0734   2
   1  -1  -2 120.729 11.0658   2
  -1   1   3 16010.0 556.155  12
   1  -1  -3 15347.3 564.024  14
  -1  -1   3 15455.8 547.958  12
  -1  -1  -3 15031.4 555.977  14
   1   1   3 16031.5 554.759  12
  -1  -1   4 582.794 44.7338  12
  -1  -1   4 604.469 35.5908  15
  -1   1   4 529.525 34.1151  15
  -1   1   4 620.451 51.6497  12
  -1   1   5 1791.95 80.1051  15
  -1  -1   5 1862.89 80.6289  15
   1   1  -5 1733.69 101.517  11
   1  -1  -5 1711.11 97.8467  11
  -1   1  -5 2002.12 120.693   1
  -1   1  -6 3111.54 178.208   1
  -1  -1  -6 2899.57 174.678   1
  -1   1  -6 3027.74 125.859  37
   1  -1  -6 2924.41 126.395  37
  -1  -1  -6 3046.29 125.653  37
   1   1  -6 3069.66 126.913  37
  -1   1  -6 2984.18 166.064  11
  -1  -1   6 3215.24 127.179  15
   1  -1  -6 2931.50 121.400  25
   1  -1  -6 3066.93 128.468  26
  -1  -1  -6 2903.58 125.483  26
   1   1  -6 3031.99 121.670  25
  -1  -1  -6 3098.97 130.828   5
   1  -1  -6 3063.26 124.572  33
   1   1  -7 665.894 46.8103  37
   1  -1  -7 676.901 47.4782  37
  -1   1  -7 734.403 46.5394  37
  -1  -1  -7 704.114 45.8252  37
  -1   1  -7 564.383 46.3215   6
   1   1  -7 603.206 39.6948  25
   1  -1  -7 659.808 40.6088  25
  -1   1  -8 648.848 41.4792   6
  -1  -1  -8 524.632 39.2760   6
   1   1  -8 626.521 39.2471  38
   1  -1   9 236.426 15.9215  29
  -1  -1   9 213.630 16.8675  29
  -1   1   9 207.013 15.3359  29
  -1  -1  -9 285.927 16.1353  38
  -1   1  -9 263.967 16.1147  38
  -1  -1   9 237.672 17.1929   9
  -1   1  -9 222.395 17.3004   6
  -1  -1  -9 283.430 17.7474   6
   1  -1   9 300.641 17.7579   9
  -1   2   0 3.00146 8.99626  10
  -1   2   0 20.2014 12.1644  11
  -1   2   0 1.55053 10.3911   1
   1   2   1 4314.08 158.420  12
   1   2  -1 4422.44 157.264  11
   1   2  -1 4131.77 151.103  13
  -1   2  -1 4348.27 157.037   1
   1   2   2 2936.00 122.740  12
   1   2  -2 2804.11 107.124  13
  -1  -2  -2 3060.04 126.839  14
  -1  -2   2 3107.47 111.615  12
   1   2   3 2833.82 125.685  12
  -1  -2  -3 2734.39 128.325  14
  -1  -2   3 2743.19 112.175  12
   1  -2  -3 2716.99 134.283  14
  -1   2   3 2927.08 127.094  12
   1   2  -3 2834.36 103.509  13
   1   2  -4 2770.68 131.731  11
  -1   2   4 2733.37 106.541  15
  -1   2   4 2827.11 134.218  12
  -1   2  -4 2544.41 140.724   1
   1   2  -5 6511.87 279.402  11
  -1   2   5 7245.26 251.620  15
  -1  -2   5 6784.32 250.308  15
  -1   2  -5 6300.89 293.931   1
  -1   2  -6 1693.11 125.684   1
   1   2  -6 1631.86 80.8324  37
  -1  -2  -6 1820.89 81.6713  37
   1  -2  -6 1620.50 81.3602  37
  -1   2  -6 1670.71 80.1537  37
  -1  -2   6 1839.03 82.3370  15
  -1   2  -6 1495.86 112.554  11
  -1  -2  -6 1666.83 80.7463  26
   1  -2  -6 1710.67 83.6333  26
   1  -2  -6 1742.36 77.7608  25
   1   2  -6 1647.58 76.2900  25
  -1  -2  -6 1597.80 82.5208   5
   1  -2  -6 1622.75 77.7455  33
   1  -2  -7 4317.63 171.058  37
   1   2  -7 4453.91 171.619  37
  -1  -2  -7 4524.50 171.356  37
  -1   2  -7 4303.92 172.637   6
   1  -2  -7 4240.29 164.209  25
  -1   2  -8 854.826 49.3624   6
  -1  -2  -8 852.175 49.2852   6
   1   2  -8 896.383 47.7005  38
  -1   2  -8 823.602 48.6700  38
  -1  -2   9 1193.79 47.0144  29
   1  -2   9 1006.49 45.3473  29
  -1   2  -9 1138.10 45.2728  38
  -1  -2  -9 1075.86 44.6118  38
  -1  -2   9 1123.40 46.1848   9
  -1   2   9 1180.02 46.5601   9
  -1   2  -9 1148.66 46.5215   6
   1   2   9 1249.53 46.6888   9
   1  -2   9 1100.32 45.7930   9
  -1  -2  -9 1269.15 47.0242   6
  -1   3   0 9.23188 13.4474  10
  -1   3   0 7.21708 14.5711  11
  -1   3   0 6.98719 14.1655   1
   1   3  -1 57384.0 205.894  13
  -1   3  -1 57420.9 243.695   1
   1  -3  -2 194.449 38.4281  14
   1   3  -2 138.056 28.7404  11
   1   3   2 144.466 29.9294  12
   1   3  -2 145.345 18.3752  13
  -1  -3   2 142.863 14.6821  12
  -1   3  -2 151.638 31.3938   1
   1   3  -3 394.749 41.3042  11
  -1  -3   3 434.536 26.5889  12
  -1  -3  -3 326.704 44.3361  14
   1   3  -3 345.134 24.4884  13
   1  -3  -3 447.004 54.2318  14
   1   3   3 419.095 41.8328  12
  -1   3   3 435.721 44.3080  12
  -1   3  -3 442.643 45.4397   1
  -1   3   4 1064.10 73.9263  12
  -1   3   4 974.626 49.6484  15
  -1  -3  -4 1131.45 77.2423  14
   1  -3  -4 998.060 80.7350  14
   1   3  -4 1052.86 72.0394  11
  -1   3  -4 856.886 75.4498   1
  -1   3  -5 5378.96 241.881   1
   1  -3  -5 4979.31 192.484  37
  -1   3  -5 5170.16 191.380  37
   1   3  -5 5149.43 223.949  11
  -1   3   5 5184.61 226.319  12
  -1   3  -5 5194.67 236.472  11
  -1  -3   5 5251.25 192.342  15
   1  -3  -5 5046.23 193.840  26
   1  -3  -5 4984.58 194.704   5
  -1  -3  -5 5071.74 194.639   5
  -1   3  -6 675.115 85.2940   1
  -1   3  -6 777.455 50.3430  37
  -1  -3  -6 825.866 50.8600  37
  -1  -3   6 792.140 50.8773  15
  -1   3  -6 793.714 80.7659  11
   1  -3  -6 877.562 49.8021  33
   1  -3  -6 790.187 52.5211  37
   1   3  -6 768.172 47.1343  25
   1  -3  -6 833.055 47.2914  25
  -1  -3  -6 726.363 50.7497  26
   1  -3  -6 780.393 52.7174  26
  -1  -3  -6 740.942 54.0352   5
  -1   3  -6 907.716 55.4902   6
   1  -3  -7 1937.47 90.8347  37
  -1  -3  -7 2060.60 90.6564  37
  -1  -3   7 2040.17 91.2163  15
   1  -3  -7 1827.43 82.4644  25
   1   3  -7 1980.81 84.6242  34
  -1   3  -7 1842.07 90.7816   6
  -1  -3  -8 654.957 41.8564   6
  -1   3  -8 637.737 42.4551   6
  -1   3  -8 626.927 41.2668  38
   1   3  -8 658.055 40.1682  38
   1  -3  -8 695.523 41.6694  37
   1  -3   9 318.242 18.8964  29
  -1  -3  -9 305.981 17.2414  38
  -1   3  -9 360.758 18.6487  38
  -1   3  -9 353.791 19.6086   6
   1  -3   9 314.244 18.4946   9
  -1  -3  -9 375.228 19.8532   6
  -1   3   9 360.640 19.4250   9
  -1  -3   9 334.658 19.1188   9
   1   3   9 342.252 18.5760   9
  -1   4   0-1.57900 17.2913  10
  -1   4   0-3.63662 18.4426  13
   1   4   0-2.31879 14.1589  12
  -1   4   0 16.6927 16.9521  11
  -1   4   0 12.4845 18.1821   1
   1   4  -1 77196.0 275.845  13
   1   4  -1 77149.7 314.051  11
   1   4   1 77161.9 312.234  10
  -1   4  -1 76409.1 308.049   1
   1   4  -2 1842.79 91.5622  11
   1   4  -2 1846.49 79.1529  13
   1   4   2 2017.20 92.3803  12
  -1   4  -2 1748.00 91.9814   1
   1  -4  -3 14427.7 524.694  14
   1   4  -3 13943.3 509.389  11
  -1  -4  -3 14202.9 516.978  14
   1   4  -3 13847.7 489.107  13
  -1   4   3 14186.4 513.105  12
   1   4   3 14044.3 510.752  12
  -1   4  -3 13924.0 511.706   1
   1   4  -4 2094.51 114.212  11
   1  -4  -4 2094.67 124.837  14
  -1   4   4 2010.08 113.890  12
  -1  -4  -4 2100.05 117.300  14
  -1   4  -4 2078.59 118.148   1
  -1   4  -5 24736.6 886.796   1
  -1  -4  -5 23671.3 830.062  37
   1  -4  -5 23335.3 830.702  37
  -1   4  -5 24135.9 829.712  37
  -1  -4   5 25454.8 831.752  15
  -1   4  -5 24453.3 883.670  11
  -1   4   5 24309.4 873.385  12
   1   4  -5 24428.4 869.142  11
   1  -4  -5 23975.5 832.691  26
  -1  -4  -5 23307.1 830.816  26
  -1   4  -5 23561.3 830.722   6
  -1  -4  -5 23922.7 833.630   5
   1  -4  -5 24499.5 834.318   5
   1  -4  -6 1065.78 58.1706  33
  -1  -4  -6 1115.17 60.5343  37
   1  -4  -6 1035.90 60.1466  37
  -1  -4  -6 1050.67 54.4480  33
  -1   4  -6 1159.25 63.5610   6
  -1  -4  -6 1018.32 63.8677   5
  -1   4  -6 1091.60 94.8154  11
  -1  -4   6 1150.06 61.7402  15
   1   4  -6 1120.19 57.1057  25
   1  -4  -6 1059.49 62.8205  26
  -1  -4  -6 1146.16 62.5026  26
  -1   4  -6 1040.51 100.130   1
   1   4  -7 10258.4 363.015  38
   1  -4  -7 10081.9 362.492  37
  -1  -4  -7 10151.5 361.084  37
  -1  -4   7 10040.2 361.622  15
   1  -4  -7 9768.77 354.617  25
  -1  -4  -7 10144.7 361.599  26
   1  -4  -7 10277.5 363.083  26
   1   4  -7 9823.73 356.289  34
  -1   4  -7 9839.70 360.757  34
  -1   4  -7 10056.1 363.127   6
  -1  -4  -7 9899.34 364.025   5
  -1   4  -8 881.785 50.5322   6
  -1  -4  -8 970.342 52.2900   6
   1   4  -8 951.571 49.7024  38
  -1   4  -8 967.673 52.1994  38
   1  -4  -8 982.135 50.4455  37
  -1  -4   9 2014.73 77.1686   9
  -1   4   9 2013.94 77.1462   9
  -1  -4  -9 2318.69 79.1482   6
   1   4   9 2099.69 77.2683   9
   1  -4   9 1977.70 76.8655   9
   1  -4  -9 2426.60 79.2113   6
   1  -4   9 2275.60 79.2006  29
  -1   5   0 4.51055 15.6402  13
   1   5   0-11.2885 16.4408  12
  -1   5   0-14.1442 27.8463  10
  -1   5  -1 39765.6 1346.33  11
   1   5  -1 39363.0 1338.68  13
  -1   5  -1 38401.6 1341.30   1
   1   5  -2 707.951 52.5527  11
  -1   5   2 570.583 49.5419  12
   1   5  -2 551.393 38.5529  13
   1   5   2 549.211 47.4176  12
  -1   5  -2 617.513 48.2301   1
  -1  -5  -3 11040.6 423.616  14
   1  -5  -3 11044.5 430.895  14
   1   5   3 11246.5 417.724  12
  -1   5   3 11351.7 419.614  12
   1   5  -3 11195.4 417.470  11
   1   5  -3 10980.6 396.614  13
  -1   5  -3 11552.0 419.372   1
  -1  -5  -4 1568.11 101.653  14
  -1   5  -4 1621.46 103.735  11
  -1   5   4 1530.59 99.2478  12
   1   5   4 1502.88 96.8736  12
   1   5  -4 1589.21 98.0133  11
   1  -5  -4 1595.37 108.025  14
  -1   5  -4 1502.76 100.536   1
  -1   5  -5 4814.31 178.919   6
   1  -5  -5 4616.39 181.467   5
  -1  -5  -5 4678.68 181.877   5
  -1   5  -5 4724.66 177.267  37
   1  -5  -5 4932.71 177.676  40
   1  -5  -5 4520.97 175.722  33
   1  -5  -5 4676.24 178.550  37
  -1  -5  -5 4348.16 176.391  37
  -1   5  -5 4943.25 227.654   1
  -1   5  -5 4861.37 226.516  11
   1   5  -5 4535.57 210.454  11
  -1   5   5 4704.20 217.603  12
  -1  -5  -5 4369.33 177.554  26
   1  -5  -5 4638.82 179.886  26
   1   5  -5 4845.88 174.936  25
  -1   5   5 4640.77 176.738  18
   1  -5  -6 76.0224 27.5487  37
   1  -5  -6 74.4134 22.9881  33
  -1  -5  -6 99.8697 20.9131  33
  -1  -5  -6 61.8859 25.6262  37
   1   5  -6 84.1058 22.5853  34
  -1  -5  -6 58.8152 26.8515   5
  -1   5  -6 76.1407 28.4744   6
  -1  -5   6 50.3719 25.8691  15
   1   5   6 42.6134 40.5090  10
  -1   5  -6 26.7827 34.8990  11
  -1  -5  -6 76.8714 25.7632  26
   1  -5  -6 42.2298 28.2191  26
  -1   5  -6 10.3258 44.9112   1
   1   5  -7 1699.40 80.3493  38
   1  -5  -7 1595.39 78.6157  37
  -1  -5  -7 1701.97 78.3633  37
  -1  -5   7 1534.92 77.8553  15
  -1  -5  -7 1690.64 78.8912  26
   1  -5  -7 1637.44 80.2888  26
   1  -5  -7 1647.18 72.2488  25
  -1   5  -7 1551.85 77.3238  34
  -1   5  -7 1643.79 80.1262   6
  -1  -5  -7 1657.03 81.4524   5
  -1   5  -8 306.975 29.9346   6
  -1  -5  -8 359.011 32.4586   6
   1  -5  -8 303.428 27.2595  37
   1   5  -8 350.707 29.1188  38
  -1  -5  -8 311.938 26.7555  37
   1  -5  -9 163.085 12.1103   6
  -1  -5  -9 146.750 12.1094   6
  -1  -5   9 190.862 13.4567  29
  -1   6   0 32.4184 21.4024  13
   1   6   0 13.4013 17.2046  12
   1   6  -1 5374.60 209.988  13
  -1   6   1 5680.57 215.425  10
   1   6   1 5423.15 212.371  12
  -1   6  -1 5706.89 217.512  11
  -1   6  -1 5785.88 213.774   1
   1   6  -2 670.847 52.5184  11
   1   6   2 717.439 53.1338  10
   1   6   2 634.799 50.7117  12
  -1   6   2 724.724 53.9965  12
   1   6  -2 656.804 44.2378  13
  -1   6  -2 579.425 50.6551   1
   1  -6  -3 15506.7 567.183  14
  -1   6  -3 14664.4 555.397  11
  -1   6   3 14829.8 552.606  12
   1   6   3 14771.4 550.124  12
   1   6  -3 15162.3 531.020  13
   1   6  -3 15256.2 549.871  11
  -1   6  -3 14903.0 550.932   1
  -1   6  -4 520.217 49.5786  13
   1  -6  -4 663.365 76.8690  14
  -1  -6  -4 544.312 65.0926  14
   1   6   4 718.437 66.8489  12
   1   6  -4 808.481 66.2368  11
  -1   6   4 759.129 70.3411  12
  -1   6  -4 744.120 71.6910  11
  -1   6  -4 533.170 63.9395   1
  -1  -6  -5 2037.47 95.2505   5
   1  -6  -5 2212.82 96.7028   5
  -1   6  -5 2089.31 91.9937   6
   1  -6  -5 2121.40 90.6478  40
  -1  -6  -5 2078.86 91.2035  37
   1  -6  -5 2153.93 90.5726  33
  -1   6  -5 2282.36 136.025   1
   1   6  -5 1989.17 119.992  11
  -1  -6  -5 1980.41 126.525  14
  -1   6  -5 2259.02 136.104  11
  -1   6   5 1929.35 126.113  12
   1  -6  -5 2096.39 134.599  14
   1  -6  -5 2017.36 93.3121  26
   1   6  -5 2153.09 88.0010  25
  -1  -6  -5 1948.28 91.6864  26
  -1   6   5 2108.50 90.7300  18
  -1   6  -6 543.304 75.6340   1
   1   6  -6 679.546 49.3378  38
  -1  -6   6 769.979 48.6830  15
   1   6   6 507.988 71.5087  10
  -1   6  -6 466.704 66.7842  11
   1  -6  -6 720.544 49.1467  37
  -1  -6  -6 754.250 47.7024  37
   1   6  -6 631.055 43.2930  34
   1  -6  -6 737.503 46.5351  33
  -1  -6  -6 769.282 41.8132  33
   1  -6  -6 673.576 50.3367  26
  -1  -6  -6 646.218 47.5596  26
  -1   6  -6 687.889 50.1977   6
  -1  -6  -6 696.553 51.4439   5
  -1  -6  -7 1605.61 74.5846  37
   1  -6  -7 1558.16 75.1833  37
   1   6  -7 1482.96 75.5938  38
  -1  -6   7 1562.37 74.2859  15
  -1  -6  -7 1514.45 74.7579  26
   1  -6  -7 1546.46 76.0214  26
   1  -6  -7 1437.56 68.1076  25
  -1   6  -7 1523.16 74.1340  34
  -1   6  -7 1638.64 77.8734   6
  -1  -6  -7 1572.18 78.5741   5
  -1   6  -8 539.000 36.0498   6
  -1  -6  -8 512.792 36.4316   6
  -1  -6  -8 518.800 33.1103  37
   1   6  -8 543.563 34.5556  38
   1  -6  -8 540.187 35.5933  37
  -1  -6  -9 590.920 25.2416   6
   1  -6   9 625.751 25.8646  29
  -1   7   0-15.8810 22.9818  13
   1   7   0-1.95190 18.0847  12
  -1   7  -1 15827.7 548.989  11
   1   7   1 15117.1 543.325  12
  -1   7  -1 14984.0 526.487  12
  -1   7  -1 15468.6 547.661  13
  -1   7   1 15973.4 549.067  10
  -1   7  -1 15329.8 544.880   1
   1   7  -2-23.8269 21.2975  13
   1   7   2-12.0021 27.7431  10
   1   7  -2 19.4022 28.0762  11
  -1   7  -2 15.6518 26.7890   1
  -1   7   3 20279.5 762.232  12
   1   7   3 21760.4 760.905  10
  -1   7  -3 21598.8 752.550  13
   1   7  -3 20532.6 757.747  11
   1   7  -3 21109.1 741.294  13
  -1   7  -3 21941.4 769.542  11
   1   7   3 20372.3 759.875  12
  -1   7  -3 21541.1 762.038   1
  -1  -7  -4 161.781 50.7962  14
   1  -7  -4 387.036 59.9977  14
   1   7  -4 246.974 45.7079  11
   1   7   4 374.624 53.3698  10
  -1   7  -4 265.152 51.6984  11
  -1   7  -4 289.291 38.5560  13
  -1   7   4 213.324 47.0237  12
   1   7   4 325.443 52.3773  12
  -1   7  -4 288.722 54.6382   1
   1  -7  -5 3351.94 143.434   5
  -1  -7  -5 3473.38 143.481   5
  -1   7  -5 3535.84 140.746   6
   1   7  -5 3619.97 141.172  38
   1  -7  -5 3632.18 139.487  40
   1   7  -5 3503.89 137.869  34
   1  -7  -5 3504.82 138.248  33
  -1  -7  -5 3428.88 139.300  37
  -1   7  -5 3424.04 186.653   1
  -1   7   5 3792.60 187.271  12
  -1   7  -5 3781.38 190.540  11
   1   7  -5 3138.03 169.789  11
  -1  -7  -5 3406.45 181.463  14
   1  -7  -5 3623.08 192.938  14
   1   7   5 3474.53 180.265  10
  -1  -7  -5 3554.38 141.158  26
   1  -7  -5 3335.58 141.511  26
  -1   7   5 3594.18 139.757  18
  -1   7  -6 146.633 51.1255   1
   1   7  -6 112.158 29.2721  38
  -1  -7   6 73.4403 26.2295  15
  -1   7  -6 116.878 39.8004  11
  -1   7   6 59.2183 41.5829  10
   1   7   6 81.0790 39.2560  10
  -1  -7  -6 82.4890 20.1600  33
   1  -7  -6 82.8667 28.9990  37
   1  -7  -6 98.1919 23.7044  33
   1   7  -6 85.8465 23.1770  34
  -1   7  -6 59.7244 27.3005  34
  -1  -7  -6 90.9930 26.7046  37
   1  -7  -6 88.9686 28.3155  26
  -1  -7  -6 105.578 27.2248  26
  -1  -7  -6 102.540 29.7383   5
  -1   7  -6 137.632 31.3827   6
   1   7  -7 1378.76 68.1930  38
  -1  -7  -7 1298.94 65.9037  37
   1  -7  -7 1272.47 67.3458  37
  -1   7  -7 1384.08 66.6785  34
   1  -7  -7 1279.00 62.0569  33
  -1   7  -7 1382.78 69.0723   6
  -1  -7  -7 1262.30 69.3321   5
   1  -7  -7 1283.65 67.4961  26
  -1  -7  -7 1410.74 68.1104  26
   1  -7  -7 1270.60 60.2683  25
  -1  -7   7 1286.77 66.2667  15
   1  -7   8 342.659 30.0040  29
   1   7  -8 378.275 28.0920  38
   1  -7  -8 317.368 27.0591  37
  -1  -7  -8 290.937 25.0088  37
  -1  -7  -8 356.124 29.9382   6
   1   7   8 260.081 24.7918   9
   1  -7   8 289.640 24.8754   9
  -1   7  -8 332.027 27.6770   6
  -1   8   0-16.8832 20.9599  12
   1   8   0-17.9052 20.5190  12
  -1   8   0-3.66988 25.1294  13
   1   8   1 57362.9 1960.25  12
  -1   8   1 57371.5 1961.69  12
  -1   8  -1 55897.2 1941.31  12
  -1   8   1 58191.8 1967.50  10
  -1   8  -1 58539.0 1965.89  13
  -1   8  -1 58794.6 1966.25  11
  -1   8  -1 57324.7 1962.56   1
  -1   8  -2 1039.08 69.1395  13
   1   8  -2 1084.95 64.6722  13
   1   8   2 1009.48 72.7997  10
  -1   8   2 977.876 72.2569  10
  -1   8  -2 1053.08 72.4283   1
   1   8   3 40373.5 1463.63  12
  -1   8   3 42529.0 1469.22  12
  -1   8  -3 42376.9 1457.52  13
   1   8   3 43224.3 1466.44  10
  -1   8  -3 43575.2 1474.49  11
   1   8  -3 40577.3 1461.25  11
  -1   8  -3 41119.4 1466.29   1
  -1  -8  -4 827.094 84.3558  14
   1   8  -4 725.715 70.6740  11
  -1   8  -4 664.889 59.7446  13
  -1   8   4 922.747 82.0528  12
  -1   8  -4 814.060 78.0850  11
   1   8   4 909.484 77.3124  12
   1  -8  -4 840.026 88.2485  14
   1   8   4 837.481 74.8288  10
  -1   8  -5 18645.9 649.845   6
   1   8  -5 18164.9 650.101  38
  -1   8  -5 18199.5 650.738  38
   1  -8  -5 18685.3 649.144  40
   1  -8  -5 18308.3 647.346  33
   1   8  -5 18382.6 647.181  34
  -1   8  -5 18449.6 650.608  34
  -1   8  -5 19297.0 712.601   1
  -1   8   5 18776.5 708.698  10
  -1   8   5 19816.9 712.696  12
  -1  -8  -5 18294.6 704.334  14
  -1   8  -5 19590.1 710.828  11
   1   8   5 19346.8 705.930  10
   1  -8  -5 18301.6 715.080  14
  -1  -8  -5 18587.0 650.693  26
   1  -8  -5 18652.1 652.129  26
  -1   8   5 18936.9 649.977  18
  -1   8  -6 1025.76 98.4438   1
  -1   8  -6 824.600 55.7514  38
   1   8  -6 881.696 54.4334  38
   1   8   6 748.351 80.5304  10
  -1  -8   6 877.493 53.8604  15
  -1   8   6 925.448 91.9747  10
  -1   8  -6 762.955 81.2941  11
  -1   8  -6 845.281 52.6456  34
  -1  -8  -6 744.299 51.8523  37
   1  -8  -6 912.548 51.1105  33
   1  -8  -6 914.906 55.5944  37
   1   8  -6 870.656 50.3189  34
  -1  -8  -6 911.163 55.4373  26
   1  -8  -6 743.452 54.4175  26
  -1  -8  -6 759.657 55.9260   5
  -1   8  -6 921.964 54.9650   6
  -1  -8  -7 7138.29 261.105  37
   1  -8  -7 7280.39 263.225  37
   1   8  -7 7452.22 263.655  38
   1  -8  -7 7097.11 257.399  33
  -1   8  -7 6973.45 260.392  34
  -1   8  -7 7337.49 263.633   6
  -1  -8  -7 6896.27 264.079   5
   1  -8  -7 6785.68 255.218  25
   1  -8  -7 7256.82 263.924  26
  -1  -8  -7 7161.84 262.089  26
  -1  -8   7 7197.83 262.211  15
   1  -8   8 441.457 32.8352  29
   1   8  -8 518.782 32.0920  38
  -1  -8  -8 499.894 30.2544  37
   1  -8  -8 538.723 32.5046  37
  -1   8  -8 523.250 33.0189   6
   1  -8   8 423.972 27.2897   9
  -1   9   0 13.6128 21.0314  12
   1   9   0 20.3081 19.2060  12
  -1   9   0-8.37425 27.3345  13
  -1   9  -1 5950.22 229.954  13
  -1   9   1 5584.60 222.797  12
  -1   9   1 5843.47 231.266  10
  -1   9  -1 5260.97 201.729  12
   1   9   1 5950.84 223.316  12
  -1   9  -1 5865.36 227.033   1
   1   9   2 41.1186 32.8593  10
  -1   9  -2 47.4352 30.5564  13
   1   9   2 23.4148 31.8881  12
  -1   9   2 88.2317 34.4528  12
  -1   9   2 20.8937 35.7931  10
  -1   9  -2 52.9012 33.8035   1
  -1   9  -3 1594.69 104.969  11
  -1   9  -3 1664.41 95.9722  13
  -1   9   3 1832.02 108.138  12
   1   9   3 1673.35 104.488  10
   1   9   3 1473.91 97.9823  12
  -1   9  -3 1708.06 102.345   1
  -1   9   4-16.3138 36.5579  12
   1  -9  -4-29.6512 47.5350  14
  -1  -9  -4-54.2267 42.3071  14
  -1   9   4-8.12502 36.4151  10
  -1   9  -4 16.5217 40.2493  11
   1   9   4 46.0372 38.3310  10
  -1   9  -4 32.5831 23.2061  13
  -1   9  -4-7.77653 36.9052   1
  -1   9  -5 1742.24 83.4939   6
   1   9  -5 1697.47 82.6632  38
  -1   9  -5 1748.33 83.9336  38
   1  -9  -5 1981.03 84.0323  40
  -1   9  -5 1758.68 83.6237  34
   1  -9  -5 1872.05 82.1408  33
   1   9  -5 1813.61 80.8813  34
  -1   9  -5 1803.30 128.675   1
  -1   9   5 1539.93 122.741  10
   1  -9  -5 1864.56 133.114  14
  -1  -9  -5 1620.16 123.632  14
  -1   9  -5 1607.17 119.626  11
  -1   9   5 2022.02 129.596  12
   1   9   5 1748.90 122.370  10
  -1  -9  -5 1743.09 84.4095  26
   1  -9  -5 1842.91 86.8326  26
  -1   9   5 1820.10 83.9912  18
  -1   9  -6 41.8393 39.1672   1
  -1   9  -6 50.0024 26.4997  38
   1   9  -6 51.1317 27.1762  38
  -1   9   6 20.4712 37.4877  10
  -1  -9   6 91.2912 28.6875  15
   1   9   6 47.1472 38.9585  10
   1  -9  -6 36.9638 22.9216  33
   1   9  -6 47.0726 20.8229  34
  -1  -9  -6 41.2980 24.2975  37
   1  -9  -6 33.4422 25.7721  37
  -1   9  -6 29.0735 23.7411  34
   1  -9  -6 40.7064 26.7889  26
  -1  -9  -6 46.5225 26.1071  26
  -1   9  -6 58.4429 28.9083   6
  -1  -9  -6 52.3860 26.7077   5
   1   9  -7 362.015 33.8437  38
  -1  -9  -7 299.139 30.5512  37
   1  -9  -7 322.193 33.7464  37
  -1   9  -7 281.965 29.4910  34
   1  -9  -7 295.655 26.6817  33
  -1  -9   7 401.016 34.4327  15
   1  -9  -7 324.390 35.1743  26
  -1  -9  -7 324.884 32.5708  26
   1  -9  -7 273.341 25.6803  25
  -1  -9  -7 343.738 35.4839   5
  -1   9  -7 326.590 34.3413   6
  -1  -9   8 68.1829 19.1980  29
   1  -9   8 79.8138 19.4627  29
  -1  -9  -8 63.3869 15.5012  37
   1  -9  -8 82.6249 17.2395  37
  -1  -9   8 55.6323 12.8591   9
   1  -9   8 54.6976 11.9161   9
  -1  10   0-3.03245 21.4240  12
  -1  10   0 4.71698 30.3472  13
  -1  10  -1 424.276 46.7637  13
   1  10   1 386.606 40.9062  12
  -1  10  -1 419.470 27.7985  12
  -1  10   1 442.074 53.3044  10
  -1  10   1 431.097 42.9566  12
  -1  10  -1 463.976 48.5964   1
  -1  10   2 427.747 56.7173  10
   1  10   2 648.819 58.4795  12
  -1  10   2 609.453 56.4937  12
  -1  10  -2 653.546 62.2105  11
  -1  10  -2 571.455 54.1016  13
   1  10   2 479.841 60.0727  10
  -1  10  -2 524.728 57.0132   1
  -1  10  -3 353.333 45.6802  13
   1  10   3 384.581 56.8028  10
  -1  10  -3 290.838 49.8453  11
   1  10   3 295.979 21.9055   3
  -1  10  -3 328.694 49.9359   1
  -1  10   3 374.183 23.3913   3
  -1  10  -4 855.798 49.0834  38
  -1  10  -4 877.013 50.6588  34
   1  10   4 930.088 47.2060  36
  -1  10  -4 887.130 83.3472   1
   1 -10  -4 803.306 97.8411  14
  -1  10  -4 802.784 67.8936  13
  -1  10   4 905.704 86.4283  10
  -1  10  -4 932.545 84.5605  11
  -1  10   4 807.311 83.2047  12
  -1 -10  -4 828.853 90.0176  14
   1  10   4 671.624 75.3721  10
   1  10   4 934.457 50.5143  18
  -1  10  -4 875.525 50.6115   6
  -1  10  -5 1143.91 60.0184   6
   1  10  -5 1056.70 59.2793  38
   1 -10  -5 1084.13 58.6492  40
  -1 -10  -5 1032.13 54.9213  40
  -1  10  -5 1096.99 61.1575  38
   1  10  -5 1021.43 56.2120  34
  -1  10  -5 1001.79 58.3557  34
   1 -10  -5 1141.71 58.3181  33
  -1  10  -5 972.278 94.8771   1
  -1 -10  -5 923.773 93.7966  14
  -1  10   5 1172.59 100.402  12
   1  10   5 1080.94 97.2871  10
  -1  10   5 1193.09 104.968  10
   1 -10  -5 1178.98 109.216  14
  -1  10  -5 1082.42 96.9510  11
   1 -10  -5 987.448 61.0739  26
  -1 -10  -5 1129.03 61.6089  26
  -1  10   5 1141.02 60.5618  18
  -1  10  -6 572.979 76.5500   1
   1  10  -6 551.539 44.6601  38
  -1  10  -6 601.100 45.5950  38
   1 -10  -6 523.939 38.9896  33
   1 -10  -6 512.221 44.5715  37
   1  10  -6 576.848 39.4542  34
  -1 -10  -6 536.592 41.6167  37
  -1  10  -6 574.583 43.6842  34
  -1 -10   6 675.461 45.9797  15
  -1  10   6 559.123 74.8152  10
   1 -10  -6 641.683 49.5486  26
  -1 -10  -6 633.108 45.8177  26
  -1 -10  -6 509.749 47.5906   5
  -1  10  -6 622.422 44.2188   6
  -1  10  -7 1000.26 54.7848  38
  -1 -10  -7 952.343 50.6024  37
   1  10  -7 947.622 52.8081  38
  -1  10  -7 876.512 48.5412  34
   1 -10  -7 856.685 45.7549  33
   1 -10  -7 1012.52 53.6613  37
   1 -10   7 881.243 53.5228  29
  -1 -10  -7 1021.56 55.6867   5
  -1  10  -7 913.310 52.2935   6
   1 -10  -7 955.189 54.2667  26
   1 -10  -7 864.184 44.7925  25
  -1 -10  -7 923.734 51.3622  26
  -1 -10   7 901.679 51.0087  15
  -1 -10   8 377.594 25.8872  29
   1 -10   8 348.297 26.5841  29
  -1  10  -8 319.038 21.7393  19
  -1 -10  -8 397.645 23.2622  37
   1 -10  -8 335.128 24.6818  37
  -1  11   0-3.32127 20.5675  12
   1  11  -1 161.159 19.1122   3
  -1  11  -1 140.005 34.4781   1
   1  11   1 177.752 18.4050   3
  -1  11  -1 125.993 20.4269   4
   1  11   1 100.999 28.7203  12
  -1  11  -1 196.175 39.3068  13
  -1  11   1 174.780 34.9967  12
  -1  11  -1 152.442 18.8579  12
  -1  11  -2 5.86537 32.3595  13
  -1  11   2 26.1749 37.5178  10
   1  11   2 5.56591 29.7722  12
  -1  11   2 5.71991 30.5958  12
  -1  11  -2-5.93494 34.6520   1
   1  11   2-1.30974 14.2362   3
   1  11  -2 26.0835 13.6928   3
   1  11   2-12.8805 38.5960  10
  -1  11  -3 2051.11 114.127  13
   1  11   3 2016.03 121.297  10
   1  11   3 1883.44 77.0369   3
  -1  11   3 1945.69 77.6118   3
  -1  11  -3 2017.83 118.907   1
   1 -11  -4-22.2331 21.7213  40
  -1  11  -4 11.5646 20.8122  38
  -1 -11  -4 24.2274 17.6933  40
  -1  11   4 11.4983 15.8954  36
  -1  11  -4 11.8428 20.5791  34
   1  11   4 7.96625 16.2240  36
   1  11  -4 21.2198 18.8777  34
  -1  11  -4-8.67516 38.8815   1
  -1  11   4-18.6426 37.7893  10
   1 -11  -4 33.7749 49.6882  14
  -1  11  -4 8.83600 35.8218  11
  -1 -11  -4 31.3412 45.3819  14
   1  11   4-26.7561 38.7428  10
  -1  11   4-18.3726 42.4016  12
  -1  11  -4 18.7728 26.2921  13
   1 -11  -4-9.89566 20.2448  20
   1  11   4 18.4959 20.3292  18
  -1  11  -4 6.71389 20.8810   6
  -1  11  -5 1052.58 60.0992   6
   1 -11  -5 1042.14 59.2654  40
  -1  11  -5 1092.41 60.7926  38
  -1 -11  -5 1149.72 57.3219  40
   1  11  -5 1189.98 58.2427  34
   1 -11  -5 1082.67 57.9686  33
  -1  11  -5 1057.68 59.4113  34
  -1  11   5 967.673 52.6677  36
  -1  11  -5 765.775 90.0385   1
  -1 -11  -5 1088.11 103.033  14
  -1  11   5 1085.71 103.489  10
   1  11   5 1109.78 98.9727  10
   1 -11  -5 1077.49 107.723  14
  -1 -11  -5 1092.60 63.0297  26
   1 -11  -5 1082.60 64.0596  26
  -1  11   5 1120.19 61.4162  18
  -1  11  -6 185.968 31.9477  38
   1  11  -6 166.375 30.6891  38
   1  11  -6 160.584 25.1393  34
  -1  11  -6 149.757 28.7988  34
  -1 -11  -6 160.168 28.6737  37
   1 -11  -6 166.192 27.0782  33
   1 -11  -6 212.692 32.9677  37
   1 -11  -6 189.952 32.0166  26
  -1 -11  -6 196.895 31.7968  26
  -1  11  -6 199.020 31.6962   6
  -1 -11  -6 239.735 35.8414   5
  -1  11  -7 561.276 39.9896  38
   1  11  -7 625.012 39.7432  38
  -1 -11  -7 462.918 34.4854  37
  -1  11  -7 466.821 33.6430  34
   1 -11  -7 527.415 37.5896  37
   1 -11  -7 546.953 32.2408  33
  -1 -11   7 521.450 37.1338  15
   1 -11   7 461.860 36.8536  29
  -1 -11  -7 554.965 38.0604  26
   1 -11  -7 512.072 40.3635  26
   1 -11  -7 524.533 31.3487  25
  -1 -11  -7 534.338 40.1031   5
  -1 -11   8 52.7702 13.9793  29
   1 -11   8 52.7344 14.3344  29
  -1 -11  -8 62.3830 11.4739  37
   1 -11  -8 37.6138 13.5860  37
  -1  11  -8 49.7566 10.6119  19
   1  11  -8 59.7718 13.6426  19
   1  12   0 7.14929 14.6305   3
  -1  12   0-10.9142 19.8687  12
   1  12   1 23054.1 798.315  12
  -1  12  -1 22190.0 807.182  13
  -1  12   1 21988.2 796.688  12
   1  12  -1 22964.7 766.511   3
   1  12   1 22027.2 765.594   3
  -1  12  -1 21856.1 767.176   4
  -1  12   2 365.467 49.5291  12
   1  12   2 429.292 51.5531  12
  -1  12   2 552.759 64.9040  10
  -1  12  -2 406.240 52.6232  13
  -1  12  -2 413.670 55.9190   1
   1  12   2 352.280 28.0803   3
   1  12  -2 443.011 28.2447   3
   1  12   3 21753.2 815.926  10
  -1  12  -3 23131.1 807.446  13
  -1  12   3 21606.2 812.084  12
   1  12   3 21990.3 810.954  12
  -1  12   3 22395.3 756.818   3
   1  12   3 21653.2 755.654   3
  -1  12  -3 21641.5 812.037   1
  -1 -12  -4 443.328 36.4518  40
   1 -12  -4 438.453 39.0600  40
  -1  12  -4 515.133 39.5966  38
  -1  12   4 516.614 35.5969  36
   1  12  -4 464.248 36.4247  34
   1  12   4 549.498 36.7437  36
  -1  12  -4 589.758 41.3132  34
  -1  12  -4 532.037 70.3802   1
  -1  12   4 467.891 71.5432  10
   1 -12  -4 501.921 80.4024  14
  -1 -12  -4 546.063 80.0978  14
  -1  12   4 617.918 75.3851  12
   1  12   4 438.977 68.7539  10
  -1  12   4 503.775 40.3575  18
   1  12   4 529.931 39.4896  18
   1 -12  -4 512.220 40.1538  20
  -1  12  -4 532.656 40.0782   6
  -1  12  -5 9511.74 344.252   6
  -1  12  -5 9038.76 402.277   1
  -1  12  -5 9524.29 344.195  38
   1 -12  -5 9675.54 344.203  40
  -1 -12  -5 9022.00 339.145  40
  -1  12   5 9731.90 338.812  36
  -1  12  -5 9442.93 343.209  34
   1 -12  -5 9146.34 340.928  33
   1  12  -5 9411.41 340.429  34
  -1  12   5 9282.69 407.779  10
   1 -12  -5 9601.11 419.733  14
  -1 -12  -5 9142.91 408.712  14
   1  12   5 10313.8 410.155  10
   1 -12  -5 9390.70 347.173  26
  -1 -12  -5 9650.35 346.184  26
  -1  12   5 9669.70 345.651  18
  -1  12  -6 462.720 41.3200  38
   1  12  -6 390.221 37.6647  38
  -1 -12  -6 410.296 37.3009  37
   1 -12  -6 406.538 38.7885  37
  -1  12  -6 475.800 37.7084  34
   1  12  -6 396.086 32.6513  34
   1 -12  -6 414.988 34.4512  33
   1 -12   6 476.474 38.5943  29
   1 -12  -6 524.663 43.1009  26
  -1 -12  -6 481.927 40.5223  26
  -1 -12  -6 344.137 40.5228   5
  -1 -12  -7 2938.26 113.157  37
  -1  12  -7 2897.10 111.640  34
   1 -12  -7 2778.02 114.643  37
   1 -12  -7 2749.41 108.025  33
  -1 -12   7 2718.87 112.512  29
   1 -12   7 2853.84 114.317  29
  -1 -12  -7 2823.02 116.827   5
   1 -12  -7 2808.78 107.715  25
  -1 -12  -7 2989.18 114.820  26
   1 -12  -7 2980.85 116.326  26
  -1 -12   7 3016.09 115.143  15
   1 -12   8 154.004 13.9635  29
   1 -12  -8 174.487 14.7627  37
   1  12  -8 145.481 13.8897  19
   1  13   0-14.2975 15.0849   3
  -1  13   0-11.8305 20.8719  12
  -1  13   1 12925.3 476.609  12
   1  13  -1 13054.7 443.715   3
   1  13   1 12451.1 442.469   3
  -1  13  -1 12510.8 444.607   4
   1  13  -2-3.23535 15.6632   3
   1  13   2 11.3438 14.5821   3
  -1  13  -2 14.4665 32.9063   1
  -1  13   2 40.1052 32.1476  12
  -1  13  -2-28.1992 34.7867  13
   1  13   2 19.6543 31.0917  12
  -1  13  -3 2341.81 98.9052  38
   1  13   3 2381.54 98.4987  36
  -1  13   3 2461.49 99.1330  36
  -1  13  -3 2392.68 99.4894  34
  -1  13   3 2363.46 139.912  12
  -1  13   3 2331.75 99.1341  18
  -1  13   3 2360.91 94.5758   3
   1  13   3 2387.83 94.2295   3
  -1  13  -3 2380.55 94.0015   3
   1  13  -3 2293.91 93.1806   3
  -1  13  -3 2116.18 134.948   1
  -1  13  -4 19.2280 38.2684   1
  -1  13  -4 47.1126 22.8448  38
  -1 -13  -4 7.28909 20.1922  40
   1 -13  -4 24.3836 23.9494  40
  -1  13  -4 17.6003 21.8822  34
  -1  13   4 63.1943 19.5756  36
   1  13  -4 49.9756 20.0928  34
   1  13   4 42.3894 22.1922  36
  -1  13   4 63.3019 45.8479  10
   1 -13  -4 37.7371 51.9470  14
  -1 -13  -4 47.1780 46.0279  14
   1 -13   4-2.39136 21.9553  29
   1 -13  -4 80.4896 23.9931  20
  -1 -13  -4 50.8583 21.1501  20
  -1  13   4 28.6354 22.3784  18
   1  13   4 61.6489 23.9874  18
   1  13   4 80.6956 51.0181  10
  -1  13  -5 913.393 55.2042  38
  -1 -13  -5 964.834 52.2356  40
   1 -13  -5 882.621 54.7388  40
   1  13  -5 834.879 50.7978  34
  -1  13  -5 946.199 54.4005  34
   1 -13  -5 961.582 53.9505  33
  -1  13   5 952.802 50.1621  36
  -1  13   5 816.115 94.5901  10
   1 -13  -5 758.488 95.2205  14
  -1 -13  -5 872.335 96.5320  14
   1 -13   5 914.368 53.8280  29
   1 -13  -5 935.863 58.8519  26
  -1 -13  -5 984.152 57.7883  26
  -1  13  -5 866.673 93.0470   1
  -1  13  -6 367.306 35.1859  38
  -1 -13  -6 370.178 34.1517  37
   1 -13  -6 393.104 36.9923  37
   1 -13  -6 406.375 32.1895  33
  -1  13  -6 369.301 33.9090  34
   1  13  -6 290.509 28.7616  34
  -1 -13   6 284.071 30.3194  29
   1 -13   6 340.336 33.3069  29
  -1 -13  -6 439.075 38.1631  26
   1 -13  -6 387.092 38.1322  26
  -1 -13  -6 403.480 39.7212   5
  -1 -13  -7 463.285 35.0888   5
  -1 -13  -7 432.762 30.0713  37
   1 -13  -7 397.632 31.3866  37
  -1 -13   7 380.462 30.2477  15
  -1 -13   7 434.798 28.7275  29
   1 -13   7 383.559 29.5110  29
   1 -13  -7 469.205 33.9937  26
  -1 -13  -7 447.910 31.8127  26
   1 -13  -7 418.861 24.6851  25
  -1  13  -7 432.308 28.3535  19
   1  13  -7 466.710 32.2315  19
   1  13  -8 40.3641 7.46501  19
   1 -13  -8 66.3065 11.8614   6
  -1 -13  -8 69.4561 11.9486   6
   1 -13  -8 50.0254 8.74994  37
  -1  14   0-8.42760 19.9976  12
   1  14   0 7.03412 16.4640   3
  -1  14   0-9.54006 19.8607   4
  -1  14   1 13748.3 510.427  12
   1  14  -1 13656.9 475.991   3
   1  14   1 13429.8 475.076   3
  -1  14  -1 13707.2 477.237   4
   1  14  -2 35.5999 17.4231   3
   1  14   2 19.6405 16.3288   3
  -1  14  -2 47.4406 35.4479   1
  -1  14   2 7.18781 32.2267  12
   1  14  -3 1891.61 84.3916  16
  -1  14   3 2160.04 133.936  12
   1  14   3 2034.17 87.7893  36
  -1  14   3 2080.44 88.3443  36
   1  14  -3 2039.02 87.5937  34
  -1  14  -3 2054.80 89.0104  34
  -1  14  -3 2137.66 84.4260   3
  -1  14  -3 1796.83 126.079   1
   1  14  -3 1974.48 82.7747   3
  -1  14   3 2076.25 84.5347   3
   1  14   3 2050.95 84.0536   3
   1  14   3 1913.58 85.8438  18
   1 -14  -3 1963.97 90.4492  20
   1  14  -3 2112.90 89.0191  19
  -1  14  -3 1999.54 85.7595  19
  -1 -14  -3 1878.36 86.3681  20
  -1  14   3 2052.39 88.9529  18
  -1 -14  -4 138.668 25.8321  40
   1 -14  -4 89.8313 26.0264  40
  -1  14  -4 138.761 28.5796  34
  -1  14   4 130.758 23.4592  36
   1  14  -4 177.492 25.3478  34
   1  14   4 186.852 26.4401  36
  -1 -14  -4 111.147 53.8782  14
  -1  14   4 221.080 61.7919  10
   1 -14  -4 170.523 65.7194  14
  -1 -14  -4 159.507 24.7283  20
  -1  14  -4 167.322 26.2272  19
  -1  14   4 143.406 26.6808  18
   1 -14  -4 148.982 28.9104  20
  -1  14  -4 130.416 47.2267   1
  -1 -14  -5 2323.84 99.5961  40
   1 -14  -5 2402.73 104.239  40
  -1  14  -5 2373.63 102.621  34
  -1  14   5 2291.79 98.5344  36
   1  14  -5 2359.25 100.118  34
   1 -14  -5 2254.09 100.131  33
   1 -14  -5 2193.84 160.997  14
  -1 -14  -5 2393.92 160.097  14
  -1  14   5 2196.08 155.606  10
   1 -14   5 2357.05 101.229  29
  -1 -14  -5 2395.13 105.860  26
   1 -14  -5 2432.35 108.512  26
  -1  14  -5 2255.50 152.008   1
  -1  14  -6 185.467 25.1998  19
   1  14  -6 229.020 29.0606  19
  -1 -14  -6 204.738 27.0407  37
   1 -14  -6 192.073 24.5828  33
  -1  14  -6 218.202 27.5681  34
   1 -14  -6 248.617 30.0735  37
  -1 -14   6 217.041 25.6707  29
   1 -14   6 171.296 25.3663  29
   1 -14  -6 214.977 31.8986  26
  -1 -14  -6 264.714 32.3080  26
  -1 -14  -6 192.042 33.3970   5
  -1 -14  -7 1259.67 59.2678   5
  -1 -14  -7 1226.79 55.2998  37
   1 -14  -7 1273.94 57.0339  37
   1 -14   7 1204.50 53.4818  29
  -1 -14   7 1072.04 50.8953  29
  -1 -14  -7 1291.54 56.7516  26
   1 -14  -7 1294.56 58.5783  26
   1  14  -7 1363.04 57.1198  19
  -1  14  -7 1230.75 52.7945  19
  -1 -14   7 1311.55 57.8447  15
   1 -14  -8 53.1707 8.00570   6
  -1  14  -8 44.7272 6.72045  23
   1  15   0 7.73739 17.0746   3
  -1  15   0-10.5007 20.6612   4
  -1  15   0-8.84770 21.5546  12
  -1  15  -1 772.667 44.5584   4
   1  15  -1 688.165 41.7916   3
   1  15   1 728.956 41.3274   3
  -1  15   2-7.65339 32.7479  12
   1  15  -2 63.8845 18.9585  16
   1  15   2 39.8703 18.8131  36
  -1  15   2 42.3755 19.3541   3
   1  15  -2 60.2119 19.7709   3
   1  15   2 79.9561 20.3112   3
  -1  15  -2 43.9868 19.1782   3
   1  15  -2 50.1326 19.9024  19
   1  15  -3 1002.81 50.9145  42
   1  15  -3 1006.35 52.9990  41
  -1  15   3 1074.12 91.9553  12
   1  15  -3 1047.00 53.0830  16
  -1  15  -3 1020.28 57.4722  34
  -1  15   3 1107.01 57.1608  36
  -1  15  -3 1065.09 94.1810   1
  -1  15   3 1158.74 53.5235   3
   1  15   3 1061.07 52.4045   3
   1  15  -3 1045.30 52.0469   3
  -1  15  -3 1101.56 52.8342   3
   1  15   3 1142.71 56.2302  18
   1 -15  -3 969.589 57.7464  20
   1  15  -3 1075.79 56.8665  19
  -1  15  -3 1110.81 55.2655  19
  -1  15   3 1026.85 56.1919  18
  -1 -15  -3 999.544 56.0129  20
  -1 -15  -4 82.6248 25.0262  40
   1 -15  -4 89.0630 26.3390  40
   1  15   4 82.1543 23.9592  36
  -1  15   4 76.2681 24.8482  36
  -1  15  -4 72.9352 26.7544  34
   1  15  -4 76.2539 23.4848  34
  -1 -15  -4 12.7894 50.9321  14
   1 -15  -4 54.0685 50.6300  14
  -1  15  -4 72.4732 45.0341   1
  -1  15  -4 52.5966 22.6174  19
  -1  15   4 58.6261 24.0898  18
  -1 -15  -4 82.3508 22.7170  20
   1 -15  -4 44.8829 24.2855  20
   1  15  -4 63.9543 24.6358  19
  -1  15  -5 755.751 48.4397  34
  -1  15   5 857.041 47.7930  36
   1  15  -5 772.451 46.7720  34
   1 -15  -5 806.606 47.8219  33
   1 -15  -5 786.367 50.6533  40
  -1 -15  -5 781.252 47.0716  40
   1 -15   5 765.754 46.6746  29
   1 -15  -5 757.022 54.9517  26
  -1 -15  -5 792.261 53.5528  26
  -1  15  -5 781.569 47.0904  19
   1  15  -5 894.394 51.4841  19
  -1  15  -6 388.104 29.3983  19
   1  15  -6 345.490 30.7225  19
   1 -15  -6 293.295 28.1226  33
  -1 -15  -6 312.974 30.7617  37
   1 -15  -6 316.069 32.3617  37
  -1  15  -6 339.648 31.1690  34
   1 -15   6 380.812 28.8390  29
   1 -15  -6 439.360 37.8166  26
  -1 -15  -6 369.538 33.6779  26
  -1 -15  -6 345.587 37.0376   5
  -1  15  -7 63.4691 12.2249  19
   1  15  -7 131.608 17.0555  19
   1 -15  -7 109.826 18.1430  37
  -1 -15  -7 107.628 16.3975  37
  -1 -15   7 111.649 18.5291  15
   1 -15   7 71.8028 11.8041  29
  -1 -15  -7 109.006 18.0186  26
   1 -15  -7 159.298 20.8055  26
  -1 -15  -7 76.7516 20.6278   5
   1  16   0-2.11083 18.9209   3
  -1  16   0-11.4580 20.9268   4
   1  16   0 12.1530 17.5972  42
  -1  16   0-8.41926 18.2125  42
   1  16   0 17.5605 18.9160  19
  -1  16  -1 5712.59 221.135  42
  -1  16   1 6118.02 222.136  42
   1  16  -1 6213.18 220.741  42
  -1  16   1 6158.91 222.872  36
   1  16   1 5854.82 220.025  36
   1  16  -1 6316.49 223.293   3
   1  16   1 5847.90 221.264   3
  -1  16   1 5871.28 255.453  12
  -1  16  -1 6034.86 223.651   4
   1  16  -1 5802.60 221.784  19
   1  16   2 26.6747 19.8068  36
  -1  16  -2 32.1419 20.3702   3
  -1  16   2 34.6028 18.7478   3
   1  16  -2 29.3610 18.5469   3
   1  16   2 29.5163 19.2164   3
  -1  16   2 16.1106 35.5698  12
   1  16  -2 50.1895 18.3685  41
  -1  16  -2 23.6472 20.9123  42
   1  16  -2 47.9864 18.0067  42
   1  16   2 77.7021 18.5713  18
  -1  16   2 36.0172 17.9044  18
  -1  16  -2 2.03549 17.4339  19
   1  16  -2 20.8679 20.8935  19
   1  16  -3 9879.57 351.683  41
   1  16  -3 9535.30 348.915  42
  -1  16   3 9774.92 355.495  36
  -1  16  -3 10123.6 356.254  34
   1  16  -3 9937.61 350.574   3
  -1  16   3 10127.6 351.702   3
   1  16   3 10309.8 351.528   3
  -1  16  -3 10187.5 351.103   3
   1  16  -3 9982.33 351.860  16
  -1  16   3 10204.4 415.947  12
   1 -16  -3 9042.06 350.971  24
  -1  16   3 10510.9 355.841  18
   1  16  -3 10118.9 355.971  19
   1 -16  -3 9363.16 356.895  20
  -1 -16  -3 9452.88 353.838  20
  -1  16  -3 9595.85 352.214  19
   1  16   3 9857.18 352.319  18
  -1  16  -4 193.513 30.8863  34
  -1  16   4 220.890 30.0520  36
   1  16   4 206.020 28.6113  36
  -1  16  -4 231.676 55.4973   1
  -1 -16  -4 91.3266 63.0834  14
   1 -16  -4 219.697 68.0657  14
   1  16  -4 151.032 23.3646  41
  -1 -16  -4 163.969 28.2299  40
   1 -16  -4 240.392 32.6907  40
  -1  16  -4 172.627 25.8931  19
   1 -16  -4 255.935 31.7069  20
  -1  16   4 225.368 29.9881  18
   1  16  -4 166.952 28.6601  19
  -1 -16  -4 192.307 28.2811  20
   1 -16  -5 2296.02 101.477  40
  -1 -16  -5 2350.03 97.9149  40
   1  16  -5 2188.33 94.1917  41
  -1 -16  -5 2290.86 103.389  26
   1 -16  -5 2443.05 106.902  26
   1 -16  -5 2367.65 98.7441  33
  -1  16  -5 2322.57 100.458  34
  -1  16  -5 2290.29 97.7964  19
   1  16  -5 2452.61 101.651  19
   1 -16  -6 203.713 21.9319  33
  -1 -16  -6 129.616 23.6659  37
   1 -16  -6 220.062 27.3503  37
   1  16  -6 199.047 25.3960  19
  -1  16  -6 167.881 20.9173  19
   1 -16  -6 207.085 29.6051  26
  -1 -16  -6 208.263 27.3570  26
  -1 -16  -6 206.557 30.9280   5
  -1 -16  -7 1743.21 68.9307   5
   1 -16  -7 1620.55 65.9431  37
  -1 -16  -7 1563.02 63.1854  37
  -1 -16   7 1682.68 66.9955  15
   1 -16  -7 1675.42 67.2662  26
  -1 -16  -7 1645.10 65.4358  26
   1  16  -7 1603.05 64.5534  19
  -1  17   0 7.41569 23.9331   4
   1  17   0 11.4035 19.7348   3
  -1  17   0-9.47708 20.0802   3
  -1  17   0-6.72618 19.0824  42
   1  17   0-6.48635 17.4496  42
   1  17   0-12.8556 14.8911  36
  -1  17   0-2.10146 16.5592  36
   1  17  -1 208.698 25.1290  42
   1  17  -1 210.115 24.7989  41
  -1  17  -1 261.320 28.6910  42
  -1  17   1 214.399 27.6757   3
  -1  17  -1 248.052 28.2111   3
   1  17   1 224.829 27.3363   3
  -1  17  -1 228.948 31.6807   4
   1  17  -1 235.058 28.2028   3
  -1  17  -1 170.564 24.2725  19
   1  17  -1 202.715 28.1525  19
  -1  17   1 224.206 26.3040  36
  -1  17  -1 215.526 24.4207  36
   1  17   1 176.696 23.2061  36
   1  17  -2 258.723 26.2824  42
   1  17  -2 237.538 25.0218  41
  -1  17  -2 237.219 27.6311  42
  -1  17  -2 251.642 26.8612  19
  -1  17   2 219.765 25.4035  18
   1  17  -2 233.806 29.9492  19
  -1  17  -2 328.334 30.6822   3
   1  17   2 251.029 28.7930   3
   1  17  -2 220.441 27.2717   3
  -1  17   2 269.535 29.1865   3
  -1  17   2 291.845 31.1486  36
   1  17   2 300.730 30.2872  36
  -1  17  -3 2969.94 118.285   3
   1  17  -3 2986.35 118.149   3
  -1  17   3 2771.73 117.678   3
   1  17   3 2935.49 118.613   3
   1  17  -3 2869.42 118.195  41
   1  17  -3 3097.83 117.205  42
  -1  17  -3 2948.32 119.671  42
  -1  17   3 3187.67 124.686  36
   1 -17  -3 2819.36 119.085  24
  -1  17  -3 2907.15 119.506  19
   1 -17  -3 2858.92 124.584  20
  -1 -17  -3 3079.09 122.807  20
  -1  17   3 3109.54 121.638  18
   1  17  -3 2836.79 121.997  19
   1  17   4 164.041 26.6480  36
  -1  17   4 153.094 25.9054  36
  -1 -17  -4 117.811 57.0421  14
   1 -17  -4 109.738 54.7576  14
   1  17  -4 82.0089 20.3118  41
  -1 -17  -4 157.326 27.8135  40
  -1  17  -4 133.959 21.4687  42
   1 -17  -4 114.927 26.8131  40
  -1  17   4 153.532 27.3729  18
  -1  17  -4 135.360 23.5371  19
   1  17  -4 149.060 27.8946  19
   1 -17  -4 157.613 29.7681  20
   1 -17  -5 189.435 28.4683  40
  -1 -17  -5 134.621 22.7876  40
   1 -17  -5 166.182 24.5862  33
  -1 -17  -5 147.819 29.1953  26
   1 -17  -5 164.268 31.9385  26
  -1  17  -5 123.798 21.5112  19
   1  17  -5 148.184 26.6977  19
   1 -17  -6 135.923 17.6487  33
   1 -17  -6 159.014 24.0599  37
  -1 -17  -6 136.550 21.3413  37
  -1 -17  -6 135.921 24.2515  26
   1 -17  -6 198.255 26.3209  26
  -1 -17  -6 152.591 26.9628   5
  -1  17  -6 141.725 18.1248  19
   1  17  -6 140.697 20.7057  19
   1 -17  -7 52.0757 11.0114  37
   1  17  -7 40.9756 8.44417  19
  -1  17  -7 34.6560 10.1189  23
   1  17  -7 44.3656 11.6845  23
   1 -17  -7 53.9568 12.1429  26
  -1 -17  -7 49.3487 10.2701  26
  -1 -17  -7 46.4597 13.8214   5
   1 -17  -7 51.7983 13.6597   5
  -1  18   0-12.5368 23.4771   3
  -1  18   0 13.1106 24.6364   4
   1  18   0 2.43082 21.1213   3
  -1  18   0-14.1229 20.0359  42
  -1  18   0-21.7932 17.4260  36
   1  18   0-11.4976 16.6517  36
   1  18   1 1925.72 84.3692  36
  -1  18   1 1908.84 85.3555  36
  -1  18  -1 1927.48 82.4697  36
  -1  18  -1 1803.51 84.7089  42
   1  18  -1 1948.30 84.3923  42
   1  18   1 1929.43 86.9605   3
  -1  18   1 1979.09 87.5521   3
   1  18  -1 1839.18 86.3714   3
  -1  18  -1 1914.36 87.7474   3
  -1  18   1 2004.77 90.1612   4
  -1  18  -1 2022.63 89.5540   4
  -1  18  -1 1835.54 83.1621  19
   1  18  -1 1879.47 86.3559  19
  -1  18  -2 298.735 30.3050   3
  -1  18   2 258.337 31.1216   3
   1  18  -2 283.670 30.5892   3
   1  18   2 316.280 30.7984   3
   1  18   2 308.159 31.4550  36
  -1  18   2 287.043 30.9497  36
  -1  18  -2 314.226 30.9396  42
   1  18  -2 241.755 26.3720  41
   1  18  -2 252.019 26.2309  42
  -1  18  -2 297.385 29.5471  19
  -1  18   2 275.679 26.7984  18
   1  18  -2 350.032 32.7081  19
  -1  18  -3 5944.91 217.453  42
   1  18  -3 5621.23 214.865  41
   1  18  -3 5630.65 213.058  42
  -1  18   3 6194.16 217.245   3
  -1  18  -3 5813.90 215.614   3
   1  18  -3 5930.23 215.796   3
   1  18   3 5941.90 216.546   3
   1 -18  -3 5575.20 216.373  24
   1  18   3 5891.44 220.498  36
  -1  18   3 5971.07 220.868  36
  -1 -18  -3 5835.93 219.715  20
  -1  18   3 5962.52 217.775  18
   1 -18  -3 5481.10 221.904  20
  -1  18  -3 5721.84 216.727  19
   1  18  -3 6014.28 221.027  19
   1  18   4 102.362 25.3506  36
  -1  18   4 97.0264 24.2378  36
   1 -18  -4 72.0885 26.0869  20
  -1  18  -4 84.2954 21.3706  19
   1  18  -4 85.0068 25.2254  19
  -1 -18  -4 69.8253 24.2306  40
  -1  18  -4 81.0861 19.2768  42
   1 -18  -4 78.2562 27.9817  40
   1 -18  -5 3224.57 122.488  33
  -1 -18  -5 3113.35 121.017  40
   1 -18  -5 3137.01 125.341  40
   1 -18  -5 3176.25 129.129  26
  -1 -18  -5 3164.36 127.829  26
   1  18  -5 2893.85 123.005  19
  -1  18  -5 3092.30 120.557  19
   1  18  -6 96.8562 16.3686  19
  -1  18  -6 54.3723 12.3792  19
  -1 -18  -6 78.1613 17.9422  37
   1 -18  -6 89.6233 18.9459  37
  -1 -18   6 76.9519 20.1118  15
   1 -18  -6 88.4530 21.5335  26
  -1 -18  -6 32.6331 17.8564  26
  -1 -18  -6 79.0736 21.6543   5
   1  18  -7 283.876 16.1806  23
   1 -18  -7 331.259 17.3756  26
   1 -18  -7 333.554 18.3428   5
  -1 -18  -7 327.895 18.3898   5
  -1  19   0-17.0194 22.6885  42
  -1  19   0-13.0413 22.1099   3
   1  19   0-12.7395 22.2295   3
  -1  19   0-16.4216 24.6301   4
   1  19   0-19.5322 16.4898  36
  -1  19   0 4.43272 20.6832  36
  -1  19   1 61.5920 27.9111   4
  -1  19  -1 79.6583 23.0793   3
   1  19  -1 91.2267 25.2082   3
  -1  19   1 50.9303 22.0840   3
   1  19   1 97.0794 23.2746   3
  -1  19  -1 81.2133 27.7297   4
  -1  19  -1 85.0288 19.6303  36
   1  19   1 67.9090 21.4899  36
  -1  19   1 81.0623 23.2905  36
  -1  19  -1 52.6359 21.7495  42
   1  19  -1 59.9887 21.5840  42
   1  19  -1 79.5102 25.1158  19
  -1  19  -2 299.626 31.4783   3
   1  19   2 239.561 29.9245   3
  -1  19   2 197.672 28.2834   3
   1  19  -2 173.491 26.7794   3
   1  19   2 251.367 30.4829  36
  -1  19   2 197.300 29.9408  36
   1  19  -2 201.542 24.5520  42
  -1  19  -2 227.243 27.4798  42
  -1  19   2 221.150 23.8994  18
   1  19  -2 212.378 29.7746  19
  -1  19  -2 198.220 27.7342  19
  -1  19  -3 601.245 39.5268  42
   1  19  -3 568.995 35.5806  42
  -1  19  -3 467.215 35.6612   3
   1  19   3 552.156 37.3514   3
   1  19  -3 589.312 38.3163   3
  -1  19   3 581.626 37.9007   3
   1  19  -3 631.021 38.7453  23
   1 -19  -3 474.177 37.0478  24
   1  19   3 588.439 41.8976  36
   1  19  -3 709.996 44.4719  19
   1 -19  -3 528.631 44.0843  20
  -1  19  -3 660.923 40.0876  19
  -1 -19  -3 543.352 40.4847  20
  -1  19   3 593.992 39.1278  18
  -1  19   4 269.385 30.7108  36
   1  19   4 345.162 31.8831  36
  -1  19  -4 312.886 28.6342  19
   1 -19  -4 273.617 31.8072  20
   1  19  -4 297.806 31.8085  19
  -1 -19  -4 273.536 31.2935  40
   1 -19  -4 344.344 37.2004  40
   1 -19  -5 31.7949 17.2693  33
  -1 -19  -5 42.7097 16.4872  40
   1 -19  -5 26.6799 19.1332  40
  -1 -19  -5 45.3329 23.8461  26
   1 -19  -5 52.6302 25.2740  26
   1  19  -5 25.0795 17.9354  19
  -1  19  -5 28.9092 15.0476  19
   1  19  -6 18.6437 13.0197  19
  -1 -19  -6 38.9807 12.9011  37
   1 -19  -6 35.0640 15.1071  37
  -1 -19   6 38.9587 15.8334  15
  -1 -19  -6 37.8799 15.0716  26
   1  19  -6 34.6107 12.8332  23
   1 -19  -6 52.4020 17.4307  26
  -1  19  -6 15.2038 10.6583  23
  -1 -19  -6 18.3993 16.8634   5
  -1  20   0 2.78991 25.0079   4
   1  20   0-7.82338 23.9009   3
  -1  20   0-10.6200 23.1590   3
  -1  20   0 6.62708 17.9935  36
   1  20   0 1.94875 16.5157  36
   1  20   1 1635.20 74.1639   3
   1  20  -1 1489.22 73.3973   3
  -1  20  -1 1485.72 73.2288   3
  -1  20   1 1508.55 73.9117   3
  -1  20  -1 1487.58 71.9654  42
  -1  20   1 1423.12 76.0270   4
   1  20   1 1470.89 69.2546  36
  -1  20  -1 1409.69 66.7025  36
  -1  20   1 1445.73 70.5531  36
  -1  20  -2 114.384 25.2452   3
  -1  20   2 127.213 29.4589   4
   1  20   2 69.1481 24.2819   3
   1  20  -2 101.763 25.4790   3
  -1  20   2 114.739 24.6962   3
   1  20  -2 91.8320 20.2399  42
  -1  20  -2 94.2682 23.3630  42
  -1  20  -2 128.831 23.7298  19
  -1 -20  -2 103.104 25.2396  20
   1 -20  -2 59.2468 27.3644  20
   1  20  -2 98.7789 27.0936  19
   1  20   2 98.2650 23.6948  36
  -1  20   2 122.352 26.0516  36
   1  20   3 30.2969 21.7508  36
  -1  20  -3 10.2070 18.5141  42
   1  20   3 3.96140 17.2867   3
  -1  20   3-1.96288 17.4030   3
   1  20  -3 21.4084 17.5863   3
  -1  20  -3 19.5723 16.9451   3
   1 -20  -3 10.2836 18.3046  24
   1  20  -3 20.5149 16.9783  23
   1 -20  -3 21.6565 23.8082  20
  -1  20  -3 36.8372 19.3670  19
   1  20  -3 9.52928 21.4428  19
  -1 -20  -3 35.5049 21.0634  20
   1 -20  -4 97.5993 27.6822  40
  -1 -20  -4 137.494 25.4611  40
   1  20  -4 97.1009 21.7434  23
  -1  20  -4 115.344 20.2791  19
  -1  20  -4 117.527 18.0209  23
   1  20  -4 121.706 23.2243  19
  -1  20   4 155.087 24.7949  36
   1 -20  -5 2391.22 95.7963  40
  -1 -20  -5 2526.07 99.4590  26
   1  20  -5 2472.58 94.3213  23
  -1  20  -5 2287.05 91.7483  23
   1 -20  -5 2513.75 100.550  26
  -1 -20  -5 2396.68 95.6566  37
   1 -20  -5 2415.53 92.5277  33
   1  20  -5 2431.09 95.0436  19
  -1  20  -5 2222.72 90.2865  19
   1 -20  -6 89.3312 12.8004  37
   1  20  -6 59.4179 9.37058  19
   1 -20  -6 88.3664 15.6661  26
  -1 -20  -6 68.3580 13.6872  26
  -1  20  -6 64.4935 8.70261  23
   1  20  -6 67.0979 10.9760  23
  -1 -20  -6 80.8595 16.7710   5
   1  21   0-11.2277 16.5188  36
  -1  21   0-12.8095 18.3987  36
  -1  21   0 2.76331 25.7817   4
   1  21   0-10.4047 22.1392   3
  -1  21   0 15.8258 22.2602   3
  -1  21  -1 33.6592 17.1459  36
   1  21   1 10.4889 18.3055  36
  -1  21   1 9.14087 20.7216  36
  -1  21  -1 9.40276 20.0967  42
   1  21  -1-2.54333 22.1907   3
   1  21   1 5.02964 22.1168   3
  -1  21   1-2.54750 21.9589   3
  -1  21  -1 51.2457 23.4892   3
  -1  21   1 22.2897 25.7254   4
  -1  21  -2-6.89345 20.5193   3
   1  21  -2 32.0718 20.0629   3
  -1  21   2-2.72482 23.4816   4
   1  21   2-2.30456 20.4219   3
  -1  21   2 6.89306 18.6302   3
  -1  21  -2 15.3471 18.7384  42
   1 -21  -2-2.85772 25.2251  20
  -1 -21  -2 2.51190 21.2889  20
   1  21  -2-2.42226 21.8768  19
  -1  21   2 4.65507 21.1776  36
   1  21   2-2.21017 19.9613  36
  -1  21   3 363.239 35.8273   4
   1  21   3 527.379 35.1781  36
  -1  21  -3 430.829 31.4713  42
   1 -21  -3 339.149 37.1527  40
  -1 -21  -3 408.738 36.7286  40
   1  21   3 388.087 30.2586   3
   1  21  -3 448.160 31.0014   3
  -1  21  -3 422.535 30.5985   3
  -1  21   3 368.168 29.7255   3
   1 -21  -3 497.134 32.4356  24
  -1 -21  -3 437.368 33.7181  20
   1  21  -3 393.238 34.6521  19
  -1  21  -3 397.544 30.3605  19
   1 -21  -3 449.407 37.0633  20
  -1 -21  -4 151.910 23.0069  40
   1 -21  -4 134.907 26.7668  40
   1  21  -4 123.055 18.2432  23
   1  21  -4 153.770 22.3610  19
  -1  21  -4 127.518 19.0539  19
  -1  21   4 156.855 23.4624  36
  -1  21   5 77.2841 18.9037   4
   1 -21  -5 44.4979 15.2255  40
   1  21  -5 44.3910 13.2368  23
  -1 -21  -5 92.8833 19.7024  26
   1 -21  -5 93.0958 21.0302  26
  -1 -21  -5 61.6211 15.3486  37
   1  21  -5 66.3657 14.3033  19
   1 -21  -6 24.3764 9.41641  26
   1 -21  -6 27.8225 10.5568   5
  -1 -21  -6 37.5385 10.6012   5
  -1  22   0 2.54210 22.6153   3
   1  22   0-10.0605 21.5872   3
  -1  22   0 2.66386 24.5928   4
  -1  22   0-15.9260 18.7049  36
   1  22   0-12.0532 15.8413  36
   1  22   1 574.687 40.7365   3
   1  22  -1 625.901 41.4857   3
  -1  22   1 576.399 41.1364   3
  -1  22  -1 632.895 42.2438   3
  -1  22   1 598.268 44.3087   4
  -1  22   1 544.028 38.4874  36
   1  22   1 578.192 36.9280  36
  -1  22   2 14.9474 19.8546  36
   1  22   2-6.06017 18.9803  36
  -1  22  -2 12.1518 17.6689  42
  -1  22   2-10.6903 20.9033   3
  -1  22  -2 45.0582 20.5727   3
   1  22   2-23.6254 20.7967   3
   1  22  -2-2.14069 19.0449   3
  -1  22   2 10.1681 23.9659   4
   1 -22  -2 27.4235 22.5549  24
  -1 -22  -2 34.3366 20.2078  20
   1 -22  -2 31.8977 24.8016  20
  -1 -22  -3 395.577 34.2756  40
   1 -22  -3 361.817 35.4633  40
  -1  22  -3 339.924 26.7755  42
   1  22   3 346.352 29.8295  36
   1 -22  -3 368.929 32.5473  20
  -1 -22  -3 409.908 30.1237  20
   1  22  -3 361.591 30.1277  19
  -1  22   3 390.528 33.9907   4
  -1  22   3 290.923 25.5756   3
  -1  22  -3 392.188 28.1308   3
   1  22  -3 324.868 26.3233   3
   1  22   3 315.090 25.7405   3
   1 -22  -4 42.6824 20.5734  40
  -1 -22  -4 62.6012 18.0200  40
  -1  22   4 50.5736 19.9240   4
   1 -22  -4 51.4524 16.9615  33
  -1 -22  -4 70.1641 22.6429  26
   1 -22  -4 79.0031 24.3049  26
   1  22  -4 67.1912 17.1984  19
  -1 -22  -5 178.150 14.6310  37
   1 -22  -5 214.296 19.0803  37
   1 -22  -5 196.281 16.1156  40
  -1  22   5 227.876 19.8443   4
   1 -22  -5 238.921 22.0557  26
  -1 -22  -5 277.521 21.3380  26
  -1 -22  -5 248.650 24.4208   5
  -1  23   0 30.7751 21.7003   3
   1  23   0 4.70628 22.1105   3
  -1  23   0 5.33067 15.1912  36
   1  23   1 114.041 22.9072   3
  -1  23  -1 158.035 25.4781   3
  -1  23   1 139.415 24.5174   3
   1  23  -1 137.281 24.0292   3
  -1  23   1 170.571 27.5447   4
   1  23   1 179.600 22.0475  36
  -1  23   1 216.236 24.4796  36
   1  23   2 21.2672 18.6168   3
  -1  23   2 32.0358 23.3615   4
   1  23  -2 34.8128 19.4601   3
  -1  23   2 17.2719 18.4795   3
  -1  23  -2 42.5114 19.2668   3
  -1 -23  -2 27.4374 19.4202  20
   1 -23  -2 30.6495 23.0638  20
   1 -23  -2 4.04521 19.1517  24
  -1 -23  -2 20.0240 16.1787  24
   1  23   2 26.5079 17.8913  36
  -1  23   2 32.2624 19.4373  36
   1 -23  -3 326.540 30.4707  40
  -1 -23  -3 358.478 28.1256  40
  -1  23   3 324.852 24.5571  36
   1 -23  -3 332.076 26.6510  20
  -1  23   3-1.33079 9.45865   3
   1  23   3-6.68077 10.3173   3
  -1  23   3 358.251 28.8432   4
  -1  23   4 12.3266 16.3961   4
   1 -23  -4 2.93084 11.8341  33
   1 -23  -4-1.73808 19.4164  26
  -1 -23  -4 1.58333 17.0732  26
   1 -23  -4-8.84536 16.6687  40
  -1 -23  -4 22.0867 13.4873  40
   1 -23  -5 23.7361 12.7310   5
  -1 -23  -5 3.10727 12.2822   5
   1 -23  -5-1.89589 7.65481  37
  -1 -23  -5-2.89169 8.98945  26
   1 -23  -5 5.65793 11.0361  26
   1  24   0-4.23305 18.0893   3
  -1  24   0-2.12697 17.7958   3
  -1  24   1 181.265 26.9989   4
  -1  24   1 204.241 23.9964   3
   1  24  -1 208.412 24.8642   3
  -1  24  -1 210.970 24.3762   3
   1  24   1 223.348 25.6174   3
  -1 -24  -1 207.858 25.4146  20
   1 -24  -1 226.212 28.5199  20
  -1  24   1 197.183 22.3750  36
  -1  24  -2-14.9831 15.2583   3
   1  24  -2 11.6828 15.2966   3
  -1  24   2 11.8568 19.4409   4
  -1  24   2 8.24668 15.7601   3
   1  24   2 9.95669 15.3191   3
   1 -24  -2-6.65284 16.9688  24
  -1 -24  -2 7.76247 15.0800  20
   1 -24  -2 17.7449 18.9027  20
  -1  24   2 1.60792 15.6687  36
   1  24   2-10.3277 14.4233  36
  -1  24   3 1967.71 80.3319  36
  -1  24   3 2016.62 82.8160   4
   1 -24  -3 2091.48 85.2107  40
  -1 -24  -3 1903.66 81.1735  40
   1 -24  -4-9.26212 12.0450  40
   1 -24  -4 21.4988 16.0714  26
  -1 -24  -4 12.7348 13.7884  26
  -1  25   0-3.66719 15.9307   3
   1  25   0 14.6626 16.6153   3
  -1 -25  -1 119.447 20.5988  20
   1 -25  -1 180.524 23.9591  20
   1 -25  -1 154.518 23.0370  24
   1  25  -1 89.2165 19.3121   3
  -1  25  -1 152.303 21.2872   3
   1  25   1 97.4186 19.1030   3
  -1  25   1 165.539 20.5960   3
  -1  25   1 167.894 17.8783  36
  -1  25   2 31.0795 16.6448   4
  -1  25  -2 9.50475 13.7778   3
   1  25  -2 1.35879 13.7876   3
  -1  25   2 22.8622 14.4684   3
   1  25   2 28.3102 14.1953   3
  -1  25   2 10.2840 13.2360  36
  -1 -25  -2 34.1620 18.1766  40
   1 -25  -2 9.34298 20.0465  40
   1 -25  -2-4.87357 13.2805  24
   1 -25  -2-6.13077 16.0485  20
   1 -25  -3 73.3161 12.0386  33
  -1 -25  -3 112.677 15.5744  40
   1 -25  -3 110.183 18.5746  40
  -1  25   3 78.1461 15.6013   4
  -1 -25  -4-8.53825 8.15079  26
   1 -25  -4 9.72361 10.0418  26
  -1 -26   0 16.4587 15.2847  20
   1 -26   0 1.69163 17.9034  20
  -1  26   0 18.0246 14.5438   3
   1  26   0-12.0479 14.6762   3
   1 -26  -1 265.091 23.1959  24
  -1 -26  -1 266.652 19.7289  24
   1 -26  -1 253.811 22.9905  20
  -1 -26  -1 223.129 18.5396  20
   1  26  -1 203.353 20.6525   3
  -1  26  -1 239.084 21.4638   3
  -1  26   1 277.383 22.3122   3
   1  26   1 277.250 22.2250   3
   1 -26  -2-8.31260 11.1452  20
  -1 -26  -2 1.20115 13.2199  40
   1 -26  -2 7.27099 15.9647  40
  -1 -26  -3 254.722 18.8535  26
   1 -26  -3 284.016 18.2494  40
   1 -27   0 13.2545 13.9758  24
  -1 -27   0 1.01386 11.1868  24
   1 -27   0 7.28579 13.7292  20
  -1 -27   0 8.54127 10.1941  20
  -1  27   0-5.74260 10.9015   3
   1  27   0-1.14942 10.8361   3
   1 -27  -1 6.46769 14.2420  40
  -1 -27  -1-1.12071 13.2950  40
   1 -27   1 12.6387 15.1211  20
   1 -27  -1 19.9314 11.1635  20
  -1 -27   1 15.2906 11.8563  20
   1 -27  -1 11.6536 9.61875  24
   1 -27  -2-8.64050 11.3354  40
  -1 -27  -2-0.66990 7.69993  40
   1 -28   0 6.44399 10.2592  40
  -1 -28   0-5.04321 9.39039  40
   1 -28   0-8.32263 7.72309  24
   1 -28  -1 734.668 31.7806  40
   1 -28   1 693.153 30.8562  24
   2   0   0-1.23479 2.54918   2
   2   0   1 142.053 19.5389   2
   2   0  -1 145.891 18.6376   2
  -2   0  -1 134.923 11.5314  14
   2   0  -2 7919.67 284.131   2
   2   0   2 8207.91 284.237   2
   2   0  -2 8387.54 287.021  11
  -2   0   3 12.6883 22.8208  12
   2   0   4 4632.99 176.647  15
  -2   0   4 4898.52 177.060  15
  -2   0   4 5092.58 199.526  12
   2   0  -4 5025.77 193.989  11
  -2   0   5 107.063 24.2509  15
   2   0   5 130.301 23.6517  15
  -2   0  -6 3279.40 135.400  37
   2   0   6 3299.21 136.601  15
  -2   0   6 3405.59 136.625  15
   2   0  -6 3404.06 139.248  26
   2   0  -6 3349.90 133.545  25
  -2   0  -6 3127.10 181.749   1
   2   0  -6 3578.50 190.417   1
   2   0  -7 167.970 24.9276  25
  -2   0  -7 237.165 30.4470  37
  -2   0  -7 205.308 33.2707   6
   2   0  -7 223.701 33.6067   6
   2   0  -8 859.645 48.4967   6
  -2   0  -8 883.956 48.4022   6
   2   0  -8 830.597 44.7328  38
  -2   0   9 183.258 14.6649  29
  -2   0  -9 213.048 14.6780  38
  -2   0  -9 194.637 14.7608   6
   2   0   9 153.547 14.6851   9
   2   0  -9 179.853 14.4050   6
   2  -1   0 20644.5 104.379  14
   2   1   0-1.19048 2.63334   2
   2   1  -1 221.035 21.4717   2
   2   1   1 237.846 21.9299   2
  -2  -1  -2 9071.02 325.181  14
   2  -1  -2 9213.16 338.237  14
   2   1  -2 9017.23 322.081  11
   2  -1  -2 9177.84 318.900   2
   2  -1   2 9146.03 318.408   2
  -2  -1   3 2.79365 20.2273  12
   2  -1  -3 36.8048 31.7096  14
   2   1  -3 38.6572 21.1021  11
  -2  -1   4 8761.77 317.722  12
   2  -1   4 8593.04 299.807  15
  -2   1   4 8710.56 326.204  12
   2   1  -4 8859.36 319.668  11
   2   1   4 8080.09 298.730  15
   2  -1  -4 8679.71 313.505  11
  -2   1   4 8042.74 298.382  15
  -2  -1   4 8702.05 299.540  15
  -2   1   5 1360.21 63.6439  15
  -2  -1   5 1188.49 61.9819  15
   2  -1   5 1313.28 61.6407  15
  -2   1   5 1062.36 78.0257  12
   2   1   5 1272.00 61.5451  15
   2   1  -5 1227.29 62.2697  37
  -2   1  -5 1160.30 93.3031   1
   2   1  -5 1245.60 98.1714   1
   2  -1  -6 5341.97 255.406   1
  -2  -1  -6 5034.74 250.410   1
  -2   1  -6 5382.33 255.234   1
   2   1  -6 5067.65 252.376   1
  -2   1  -6 5339.40 198.675  37
  -2  -1  -6 5400.32 198.878  37
  -2   1  -6 5021.04 246.870  11
  -2  -1   6 4914.62 197.705  15
   2  -1   6 5154.85 198.827  15
   2   1  -6 5125.13 196.265  25
   2  -1  -6 5097.43 201.552  26
  -2  -1  -6 5521.22 199.809  26
   2  -1  -6 5200.88 196.209  25
   2  -1  -6 5209.68 197.909  33
  -2  -1  -6 5136.35 201.216   5
   2  -1  -6 5192.84 202.067   5
   2   1  -7 1036.36 55.3312  25
   2  -1  -7 1058.78 55.4843  25
   2   1  -7 1149.12 64.5210   6
   2  -1  -7 1074.59 62.3479   6
  -2  -1  -7 1033.07 60.8185   6
  -2   1  -7 1098.81 63.1866   6
  -2  -1  -7 965.117 57.1723  37
  -2   1  -8 1232.51 58.5162  34
   2  -1  -8 1269.26 57.6507  38
   2   1  -8 1332.12 58.7336  38
   2   1  -8 1192.55 60.8307   6
   2  -1  -8 1227.87 61.2906   6
  -2   1  -8 1234.80 60.5407   6
  -2  -1  -8 1152.98 60.4855   6
  -2   1  -9 163.647 12.9412  38
  -2  -1  -9 134.908 12.6905  38
   2  -1  -9 101.796 12.1550   6
   2   1  -9 125.444 12.4623   6
  -2   1  -9 103.003 12.2307   6
   2  -1   9 164.367 13.8365   9
  -2  -1  -9 119.477 12.6073   6
   2  -1   9 113.366 10.9959  29
  -2   1   9 128.998 12.2816  29
  -2  -1   9 137.718 13.1703  29
   2   2   0-1.32785 2.31695   2
   2   2  -1 212.823 24.4608   1
  -2   2  -1 234.024 24.4344   1
   2   2   1 222.874 20.6732  10
  -2   2   1 258.876 19.8794  13
   2   2  -2 70725.4 2401.70  11
  -2  -2  -2 70659.4 2406.31  14
   2  -2  -2 70708.3 2417.94  14
  -2  -2   3 185.349 25.5345  12
   2   2  -3 192.705 29.4554  11
   2  -2  -3 186.501 41.8597  14
  -2  -2  -3 152.023 31.8441  14
  -2   2  -4 30899.1 1083.98   1
   2   2  -4 30575.1 1084.66   1
  -2  -2   4 30610.4 1058.40  12
  -2   2   4 30934.0 1077.21  12
   2   2  -4 31610.7 1069.26  11
   2   2   4 30367.2 1045.31  15
  -2   2   4 30236.2 1045.01  15
  -2   2   5 77.4929 30.3932  12
  -2  -2   5 80.8203 22.6280  15
   2  -2   5 136.386 24.5560  15
   2   2   5 140.165 25.1680  15
  -2   2   5 144.384 24.0139  15
   2  -2  -5 124.737 26.8856   5
  -2  -2  -5 108.092 25.3077   5
   2   2  -5 119.727 48.3952   1
  -2   2  -5 77.9548 44.4500   1
   2   2  -5 100.366 21.2608  33
   2  -2  -5 117.459 23.3572  33
   2   2  -5 139.335 23.8592  37
   2  -2  -6 9766.48 402.064   1
   2   2  -6 9354.06 400.904   1
  -2   2  -6 9904.26 402.188   1
  -2  -2  -6 9248.40 396.247   1
  -2  -2  -6 8996.74 337.506  37
  -2   2  -6 9404.88 338.074  37
  -2  -2   6 9371.75 337.835  15
   2  -2   6 9260.10 338.233  15
  -2   2  -6 8977.15 390.952  11
   2  -2  -6 9100.27 341.315  26
   2  -2  -6 9230.44 335.889  25
  -2  -2  -6 9550.71 338.892  26
   2   2  -6 9445.61 335.999  25
  -2  -2  -6 9418.84 341.749   5
  -2   2  -6 9275.71 339.701   6
   2  -2  -6 9496.15 342.348   5
   2   2  -6 9482.87 340.762   6
   2  -2  -6 9393.58 337.828  33
  -2  -2  -7 581.804 41.6733  37
   2  -2  -7 505.543 42.3329  37
   2  -2  -7 445.639 36.5090  25
   2   2  -7 538.532 37.6683  25
   2   2  -7 568.849 45.0974   6
  -2   2  -7 497.382 44.1088   6
  -2   2  -8 4278.27 167.720  34
   2   2  -8 4678.95 171.440   6
  -2   2  -8 4430.05 169.940   6
   2  -2  -8 4601.92 171.402   6
  -2  -2  -8 4572.59 171.011   6
   2   2  -8 4598.77 168.335  38
   2  -2   9 289.613 16.9947  29
  -2   2  -9 290.000 17.5204  38
  -2  -2  -9 297.443 17.2867  38
  -2  -2  -9 300.306 17.8676   6
  -2   2  -9 289.006 17.6277   6
   2  -2   9 306.780 18.1260   9
  -2  -2   9 305.645 18.5740   9
   2  -2  -9 279.602 17.6181   6
   2   2  -9 322.810 17.7481   6
  -2   2   9 337.357 18.7870   9
   2   2   9 322.573 18.4938   9
  -2   3   0 26245.6 895.859  10
   2   3   1 220.495 26.5135  10
  -2   3   1 201.490 21.9945  13
  -2   3  -1 178.716 25.7167   1
   2   3  -1 172.937 26.3155   1
   2   3  -2 22144.0 782.804  11
   2  -3  -2 22860.1 800.360  14
   2   3  -2 22697.8 788.220   1
  -2   3  -2 22976.3 787.921   1
  -2   3   3 394.614 45.6195  12
  -2  -3  -3 324.024 41.4496  14
  -2  -3   3 361.024 27.0018  12
   2   3  -3 284.447 34.2905  11
   2  -3  -3 452.758 53.8775  14
   2  -3   3 212.914 18.8414   2
  -2   3  -3 312.339 40.7330   1
   2  -3  -3 246.626 21.7654   2
   2   3  -3 328.145 44.2934   1
  -2  -3  -4 10202.7 402.164  14
   2   3   4 10558.9 376.753  15
  -2   3   4 10734.4 376.587  15
   2   3  -4 11125.7 401.682  11
   2  -3  -4 11099.6 425.219  14
  -2   3   4 10853.1 410.864  12
  -2   3  -4 10991.2 415.856   1
   2   3  -4 10880.9 415.486   1
   2   3  -5 676.382 76.2894   1
  -2   3  -5 773.029 78.8212   1
   2  -3  -5 767.549 45.7774  33
   2   3  -5 770.157 45.2341  37
  -2   3  -5 802.404 44.5809  37
   2  -3   5 745.737 45.2893  15
   2   3  -5 657.133 57.7161  11
  -2   3   5 715.490 66.9557  12
  -2  -3   5 804.199 45.4658  15
   2   3  -5 714.304 42.9690  25
   2  -3  -5 826.225 48.3133  26
   2  -3  -5 773.740 49.1559   5
  -2  -3  -5 671.810 47.4526   5
  -2   3  -6 3244.12 180.465   1
   2   3  -6 3058.05 180.659   1
  -2  -3  -6 3296.20 128.778  37
   2   3  -6 3125.37 128.874  37
  -2   3  -6 2957.06 125.939  37
   2  -3   6 3042.36 127.676  15
  -2   3  -6 3030.56 174.767  11
  -2  -3   6 3016.29 127.406  15
   2  -3  -6 3062.60 126.396  33
  -2  -3  -6 3210.90 128.035  26
   2   3  -6 3123.34 125.029  25
   2  -3  -6 2996.81 130.519  26
   2   3  -6 3011.80 129.523   6
   2  -3  -6 3220.60 132.033   5
  -2   3  -6 3055.18 129.174   6
  -2  -3  -6 3105.41 130.515   5
  -2  -3  -7 670.459 45.0696  37
   2  -3  -7 731.748 49.8221  37
   2   3  -7 678.169 47.8536  38
  -2  -3   7 676.117 47.5845  15
   2  -3   7 796.251 49.3660  15
   2  -3  -7 696.415 43.4256  25
  -2   3  -7 662.747 49.5349   6
   2   3  -7 753.419 50.6507   6
  -2   3  -8 606.799 36.3428  34
   2  -3  -8 510.269 38.2521   6
   2   3  -8 589.500 38.9543   6
  -2  -3  -8 563.146 39.6273   6
  -2   3  -8 633.537 39.8273   6
   2   3  -8 573.712 35.6383  38
   2  -3  -8 607.616 37.5556  37
   2  -3   9 185.043 13.4017  29
  -2   3  -9 233.259 14.2614  38
  -2  -3  -9 215.080 13.7029  38
   2   3   9 185.231 13.4026   9
  -2  -3  -9 195.104 14.3156   6
   2  -3  -9 211.387 13.8757   6
   2  -3   9 178.990 13.2843   9
  -2  -3   9 198.541 14.1859   9
  -2   3   9 180.105 13.8229   9
  -2   4   0 15008.8 527.093  10
  -2   4   0 15397.8 528.557  11
  -2   4   1 489.750 34.3897  13
   2   4   1 468.560 37.5082  10
  -2   4  -1 445.194 36.1123   1
   2   4  -1 422.573 35.3987   1
   2  -4  -2 11444.9 424.091  14
   2   4  -2 11093.6 406.695  11
  -2   4  -2 11708.6 411.438   1
   2   4  -2 11370.3 411.712   1
  -2  -4   3 162.493 16.6306  12
   2  -4  -3 116.473 41.7802  14
   2   4  -3 174.185 30.3086  11
  -2  -4  -3 202.551 38.5199  14
  -2   4   3 205.887 40.3913  12
  -2   4  -3 144.479 36.6076   1
   2   4  -3 195.784 39.9893   1
   2  -4  -4 6711.09 286.929  14
   2   4  -4 6572.17 264.241  11
  -2   4   4 6528.21 274.185  12
  -2  -4  -4 6311.93 267.781  14
   2   4  -4 6820.47 279.739   1
  -2   4  -4 7235.24 281.932   1
   2   4  -5 98.0855 22.0975  37
  -2   4  -5 151.579 24.1074  37
  -2  -4  -5 110.015 22.5847  37
   2  -4  -5 165.584 24.6244  33
   2  -4  -5 137.158 27.7649   5
  -2   4  -5 153.681 26.7853   6
   2   4  -5 106.422 26.1084   6
  -2  -4  -5 87.0383 27.0580   5
  -2   4   5 98.5969 38.6814  12
   2  -4   5 119.928 24.2161  15
  -2  -4   5 119.448 23.4846  15
  -2   4  -5 103.954 45.5248  11
   2   4  -5 85.0204 29.8910  11
   2   4  -5 108.619 21.3145  25
   2  -4  -5 123.407 25.1484  26
  -2  -4  -5 154.507 24.5373  26
  -2   4  -5 163.276 53.0672   1
   2   4  -5 100.107 41.8774   1
   2   4  -6 2421.48 159.933   1
  -2   4  -6 2720.73 163.090   1
  -2  -4  -6 2800.93 113.603  37
   2   4  -6 2768.10 114.402  37
  -2  -4   6 2565.55 112.561  15
  -2   4  -6 2756.40 164.679  11
   2  -4   6 2887.95 114.738  15
   2  -4  -6 2536.03 112.303  33
   2  -4  -6 2556.87 114.809  37
   2   4  -6 2589.05 108.429  34
   2  -4  -6 2590.61 116.388  26
  -2  -4  -6 2810.04 113.842  26
   2   4  -6 2641.44 110.498  25
  -2  -4  -6 2696.50 116.428   5
  -2   4  -6 2602.19 114.745   6
   2  -4  -6 2755.52 117.581   5
   2   4  -6 2615.42 115.070   6
   2   4  -7 345.537 35.3106  38
  -2  -4  -7 360.359 34.3261  37
  -2  -4   7 330.037 34.9184  15
   2  -4   7 380.752 35.7102  15
   2  -4  -7 367.482 31.3812  25
   2  -4  -7 409.608 38.6297  26
   2   4  -7 426.311 39.0752   6
  -2   4  -7 342.132 37.7004   6
   2  -4  -7 408.800 39.3285   5
  -2  -4  -7 303.842 37.1376   5
   2  -4  -7 319.664 36.5039  37
   2   4  -8 1187.27 56.1704  38
   2  -4  -8 1272.25 59.1381  37
   2  -4  -8 1143.55 51.0121  25
  -2   4  -8 1269.48 59.2027   6
   2   4  -8 1264.71 59.9526   6
   2  -4  -8 1249.50 60.1763   6
  -2  -4  -8 1239.62 60.0733   6
  -2  -4   9 196.824 14.3179  29
   2  -4   9 183.229 12.9290  29
  -2  -4  -9 187.335 12.0325  38
   2  -4  -9 179.621 12.4102   6
  -2  -4  -9 203.381 12.9062   6
  -2   5   0 17197.4 595.118  10
  -2   5   0 16957.5 595.251  11
   2   5   1 118.857 28.4693  10
  -2   5  -1 105.713 30.7768  11
  -2   5   1 166.108 27.6910  13
  -2   5  -1 141.586 25.7983   1
   2   5  -1 173.972 29.3575   1
   2   5   2 8175.90 310.541  12
   2   5   2 8585.94 308.043  10
   2   5  -2 8057.59 308.265   1
  -2   5  -2 8240.74 308.825   1
   2  -5  -3 1919.34 117.668  14
   2   5  -3 1752.07 94.2789  11
  -2  -5  -3 1800.92 104.199  14
  -2   5   3 2059.88 109.363  12
   2   5  -3 1868.48 104.797   1
  -2   5  -3 1844.83 100.723   1
   2  -5  -4 9872.87 412.709  14
  -2  -5  -4 10486.7 399.154  14
   2   5  -4 10199.8 390.350  11
  -2   5   4 10559.1 403.698  12
  -2   5  -4 10541.9 404.157   1
   2   5  -4 10038.0 403.232   1
   2   5  -5 258.407 31.3281   6
   2  -5  -5 234.140 31.7206   5
  -2  -5  -5 257.758 33.3212   5
  -2   5  -5 260.859 30.6862   6
   2  -5  -5 327.184 30.7684  40
  -2  -5  -5 246.962 27.4012  37
   2   5  -5 234.540 27.4296  37
   2  -5  -5 231.077 29.1004  37
   2  -5  -5 227.928 27.9132  33
  -2   5  -5 193.355 48.0407   1
   2   5  -5 283.408 58.6351   1
  -2   5   5 280.662 49.5236  12
   2   5   5 227.640 46.7481  10
  -2   5  -5 117.608 47.0439  11
   2   5  -5 267.710 27.5620  25
   2  -5  -5 268.505 31.8767  26
  -2  -5  -5 242.124 27.8317  26
  -2   5   5 261.754 27.4103  18
  -2   5  -6 4401.62 228.912   1
   2   5  -6 4270.02 230.329   1
  -2  -5  -6 4517.69 175.401  37
  -2   5  -6 4059.80 223.990  11
  -2  -5   6 4439.44 174.689  15
   2  -5   6 4567.01 175.992  15
   2   5  -6 4462.06 171.016  34
   2  -5  -6 4318.83 177.101  37
   2  -5  -6 4633.60 175.498  33
   2   5  -6 4672.07 173.643  25
  -2  -5  -6 4674.29 176.685  26
   2  -5  -6 4514.98 179.398  26
  -2   5  -6 4448.83 177.022   6
  -2  -5  -6 4498.05 179.498   5
   2  -5  -6 4759.91 180.925   5
   2   5  -6 4431.89 177.420   6
   2   5  -7 153.664 29.4057  38
   2  -5   7 221.059 30.4603  15
  -2  -5   7 172.003 28.9065  15
  -2  -5  -7 133.008 26.4822  26
   2  -5  -7 162.308 31.5771  26
   2  -5  -7 121.613 23.1829  25
   2  -5  -7 212.108 32.4433   5
  -2  -5  -7 150.013 31.1312   5
  -2   5  -7 161.321 29.4477   6
   2   5  -7 169.777 31.1494   6
  -2  -5  -7 191.828 27.7748  37
   2  -5  -7 193.145 30.1298  37
  -2   5  -7 180.111 30.7959  34
   2   5  -8 1177.77 55.0811  38
   2  -5  -8 1297.82 57.9999  37
   2  -5   8 1218.41 56.4367   9
   2  -5  -8 1177.37 57.9212   6
   2   5   8 1237.67 57.2457   9
  -2   5  -8 1307.19 58.1087   6
  -2  -5  -8 1283.44 59.0471   6
   2   5  -8 1103.51 56.8633   6
   2  -5  -8 1057.29 49.0581  25
  -2  -5  -9 140.914 10.2515   6
  -2  -5   9 141.721 11.4063  29
  -2   6   0 106873. 3622.71  10
  -2   6   0 106621. 3621.37  11
  -2   6   1 830.409 51.8515  13
   2   6   1 760.213 56.1322  10
  -2   6  -1 780.478 58.2410  11
   2   6  -1 866.508 52.9136   1
  -2   6  -1 785.287 51.9016   1
   2   6   2 11067.8 414.375  12
   2   6   2 11669.3 412.719  10
  -2   6  -2 11089.4 420.480  11
  -2   6  -2 11050.0 411.648   1
   2   6  -2 11391.5 413.461   1
   2   6   3 27.1354 28.4517  10
   2   6  -3 4.13810 24.1650  11
   2  -6  -3 13.7130 43.4615  14
  -2   6   3 5.50311 33.2608  12
  -2   6  -3 29.2623 34.0368   1
   2   6  -3 14.9455 32.7543   1
   2  -6  -4 11462.8 459.969  14
  -2  -6  -4 11684.6 445.082  14
   2   6   4 11534.1 438.921  10
  -2   6  -4 11460.7 455.177  11
  -2   6   4 11824.5 448.352  12
   2   6  -4 10752.4 431.124  11
   2   6  -4 11763.4 448.527   1
  -2   6  -4 11638.9 447.837   1
  -2  -6  -5 501.292 41.6738   5
   2  -6  -5 447.046 41.8299   5
  -2   6  -5 553.086 39.0005   6
   2   6  -5 548.822 41.6445   6
   2  -6  -5 484.210 37.9618  40
   2  -6  -5 478.515 37.8727  33
  -2  -6  -5 527.389 37.4260  37
  -2   6  -5 624.478 71.3917   1
   2   6  -5 540.453 72.5127   1
  -2   6   5 382.343 60.2681  12
  -2   6  -5 581.872 74.4510  11
   2   6   5 438.601 58.4071  10
   2  -6  -5 497.725 41.9073  26
  -2  -6  -5 534.596 38.5395  26
   2   6  -5 529.471 36.2252  25
  -2   6   5 454.341 36.4894  18
  -2   6  -6 14345.9 564.196   1
   2   6  -6 13639.1 562.077   1
   2   6  -6 14065.5 498.931  38
   2  -6   6 14203.0 498.186  15
  -2   6  -6 13351.4 556.574  11
  -2  -6   6 14547.5 498.042  15
   2   6  -6 13520.5 492.447  34
  -2  -6  -6 14292.5 497.498  37
   2  -6  -6 14290.7 497.732  33
   2  -6  -6 14017.5 500.207  37
  -2  -6  -6 14102.2 497.683  26
   2  -6  -6 14087.2 501.215  26
   2   6  -6 13866.1 499.279   6
  -2  -6  -6 13859.4 501.001   5
  -2   6  -6 14561.6 499.625   6
   2  -6  -6 13706.2 500.858   5
   2   6  -7 682.298 45.9763  38
   2  -6  -7 619.975 47.0898  37
  -2   6  -7 611.674 47.0246  38
  -2  -6  -7 642.564 43.6857  37
  -2   6  -7 737.622 48.0376  34
   2  -6  -7 678.450 43.3446  33
  -2   6  -7 768.510 49.0154   6
  -2  -6  -7 657.616 48.1389   5
   2   6  -7 705.033 47.8959   6
   2  -6  -7 661.705 47.7704   5
  -2  -6  -7 761.401 46.1257  26
   2  -6  -7 618.921 41.8284  25
   2  -6  -7 678.281 47.1022  26
  -2  -6   7 665.746 45.2183  15
   2  -6   7 729.662 47.4606  15
  -2   6  -8 3445.65 133.523  38
   2  -6  -8 3593.64 133.435  37
   2   6  -8 3469.46 131.088  38
   2  -6   8 3519.36 135.610  29
   2  -6  -8 3175.05 125.031  25
  -2  -6  -8 3530.20 133.886   6
   2  -6   8 3479.04 131.411   9
  -2   6  -8 3649.72 133.513   6
   2   6   8 3626.56 132.710   9
   2   6  -8 3599.70 133.605   6
   2  -6  -8 3442.40 133.576   6
  -2   7   0 58.0507 31.0165  13
  -2   7   1 70.7922 29.4389  13
  -2   7   1 93.2490 30.7583  10
  -2   7  -1 98.9803 31.6117  11
  -2   7  -1 73.5362 27.2203   1
   2   7  -1 130.978 32.2413   1
  -2   7  -2 4759.05 206.999  11
   2   7   2 5070.25 202.286  10
   2   7  -2 4801.15 199.621   1
  -2   7  -2 4854.90 199.459   1
   2   7   3 597.201 56.8462  10
  -2   7   3 752.935 68.3717  12
   2  -7  -3 712.613 78.6521  14
   2   7  -3 609.128 61.8221   1
  -2   7  -3 707.240 62.9349   1
   2  -7  -4 3699.12 194.294  14
  -2   7   4 3669.23 182.274  12
  -2  -7  -4 3622.35 181.227  14
   2   7   4 3787.89 176.910  10
  -2   7  -4 3691.07 189.007  11
   2   7  -4 3691.06 183.261   1
  -2   7  -4 3683.94 181.601   1
  -2   7  -5 127.015 25.7746   6
   2  -7  -5 178.031 32.2551   5
  -2  -7  -5 139.494 30.5634   5
   2   7  -5 122.201 27.4749   6
   2  -7  -5 149.464 26.5367  40
   2   7  -5 156.305 26.5292  38
  -2  -7  -5 133.572 24.4008  37
   2  -7  -5 145.667 25.4180  33
   2   7  -5 171.901 22.6369  34
   2   7  -5 192.273 57.3601   1
  -2   7  -5 197.190 53.9414   1
  -2   7   5 217.158 50.0456  12
  -2   7  -5 154.868 46.8135  11
  -2  -7  -5 129.068 41.3357  14
   2   7   5 146.725 44.1402  10
   2  -7  -5 121.465 50.8080  14
   2  -7  -5 174.500 29.6637  26
  -2  -7  -5 138.837 25.4715  26
  -2   7   5 110.180 23.8010  18
  -2   7  -6 830.674 89.8751   1
   2   7  -6 985.100 93.4757   1
   2   7  -6 885.079 52.6951  38
  -2   7  -6 675.410 51.7993  38
  -2  -7   6 803.714 50.3436  15
   2  -7   6 846.642 51.3567  15
  -2   7  -6 697.252 79.5748  11
  -2   7  -6 726.320 51.8744  34
   2  -7  -6 823.663 52.6726  37
  -2  -7  -6 707.087 49.6525  37
   2  -7  -6 798.448 48.9801  33
   2   7  -6 864.872 46.3025  34
  -2  -7  -6 838.266 51.5691  26
   2  -7  -6 793.143 54.0823  26
   2  -7  -6 848.593 55.0522   5
  -2   7  -6 811.820 52.1545   6
   2   7  -6 721.070 50.0448   6
  -2  -7  -6 726.266 53.0319   5
   2   7  -7 55.5781 25.4744  38
  -2   7  -7 46.1393 28.0447  38
   2  -7  -7 24.8569 20.5061  33
   2  -7  -7 74.8290 24.5146  37
  -2   7  -7 53.9138 24.9080  34
  -2  -7  -7 62.7558 21.8126  37
   2   7  -7 87.5824 28.8937   6
  -2  -7  -7 28.9401 25.1913   5
  -2   7  -7 23.8162 22.7388   6
   2  -7  -7 58.0401 26.0043   5
  -2  -7  -7 57.9204 24.5098  26
   2  -7  -7 43.6690 23.3420  26
   2  -7  -7 34.3621 20.3768  25
  -2  -7   7 72.1876 25.6798  15
   2  -7   7 28.0468 23.1939  15
   2  -7   8 321.769 28.3155  29
  -2   7  -8 309.992 26.6550  38
   2  -7  -8 297.296 26.7537  37
   2   7  -8 288.291 23.8688  38
  -2   7  -8 273.726 25.6111   6
   2  -7   8 247.744 22.9372   9
  -2  -7  -8 266.690 26.9120   6
   2  -7  -8 290.596 27.3002   6
   2   7  -8 280.040 26.3784   6
  -2   8   0 2878.44 131.276  13
  -2   8  -1 20.0245 28.8285  11
  -2   8   1 31.8817 31.7272  10
  -2   8   1 37.1927 28.8931  13
   2   8  -1 32.3070 26.7391   1
  -2   8  -1 42.3234 28.6178   1
  -2   8   2 2612.89 132.728  10
  -2   8  -2 2651.71 136.577  11
   2   8   2 2943.79 133.815  10
  -2   8  -2 2776.21 129.257   1
   2   8  -2 2650.77 128.351   1
  -2   8   3 12.7360 35.4855  12
   2  -8  -3 23.5621 38.7592  14
   2   8   3 16.7386 31.0930  10
  -2   8  -3 5.61058 31.8730   1
   2   8  -3 39.9996 33.9578   1
   2  -8  -4 2109.54 135.811  14
  -2   8  -4 1755.61 104.344  13
   2   8   4 2068.50 115.981  10
  -2   8  -4 1966.19 125.618  11
  -2   8   4 1888.58 119.052  12
  -2  -8  -4 1600.86 112.832  14
  -2   8  -4 1686.29 113.361   1
   2   8  -4 1875.37 119.441   1
  -2   8  -5 550.371 40.0417   6
   2   8  -5 468.444 39.6486   6
  -2   8  -5 596.948 42.2903  38
   2  -8  -5 496.507 39.6791  40
   2   8  -5 441.626 39.4602  38
   2   8  -5 470.142 34.8274  34
  -2   8  -5 482.669 40.9963  34
   2  -8  -5 492.000 38.9603  33
  -2  -8  -5 492.243 37.8634  37
  -2   8  -5 496.803 70.5529   1
   2   8  -5 432.277 66.5460   1
  -2   8  -5 715.842 80.5400  11
   2  -8  -5 677.562 82.2838  14
  -2  -8  -5 438.826 62.1844  14
  -2   8   5 581.381 72.2071  12
   2   8   5 507.293 66.6776  10
  -2  -8  -5 512.560 39.1422  26
   2  -8  -5 509.108 42.6358  26
  -2   8   5 520.066 38.4052  18
   2   8  -6 606.273 78.5028   1
  -2   8  -6 747.344 84.5396   1
   2   8  -6 740.582 48.4513  38
  -2   8  -6 667.248 49.7685  38
  -2   8   6 793.598 86.4781  10
  -2  -8   6 763.320 48.7984  15
   2  -8   6 768.128 49.8823  15
  -2   8  -6 720.549 78.8022  11
  -2  -8  -6 666.914 45.4439  37
   2   8  -6 741.530 42.4971  34
   2  -8  -6 699.902 48.5802  37
   2  -8  -6 754.461 47.0109  33
  -2   8  -6 514.665 45.3394  34
  -2  -8  -6 683.452 47.6762  26
   2  -8  -6 745.399 50.5724  26
   2   8  -6 688.836 48.1185   6
  -2   8  -6 721.644 48.8903   6
   2  -8  -6 814.509 52.1574   5
  -2  -8  -6 769.450 51.7358   5
   2   8  -7 637.073 42.8096  38
  -2  -8  -7 645.948 42.6691  37
   2  -8  -7 740.492 47.4521  37
  -2   8  -7 652.050 46.5698  38
  -2   8  -7 629.694 44.3905  34
   2  -8  -7 644.419 41.0112  33
   2  -8  -7 627.719 47.1527   5
  -2  -8  -7 694.474 48.1250   5
   2   8  -7 662.506 44.9343   6
  -2   8  -7 684.096 45.2116   6
   2  -8  -7 651.115 40.2964  25
   2  -8  -7 695.153 47.6131  26
  -2  -8  -7 704.618 44.0937  26
   2  -8   7 661.670 42.8383  15
  -2  -8   7 621.065 43.4252  15
   2  -8   8 974.801 48.1069  29
  -2   8  -8 905.152 46.3516  38
   2  -8  -8 956.620 46.7950  37
   2  -8  -8 943.707 46.9289   6
  -2  -8  -8 920.453 46.7154   6
   2  -8   8 930.783 42.2499   9
  -2   9   0 5206.09 215.071  13
  -2   9   1 118.987 36.8070  10
  -2   9  -1 121.547 34.1061  11
   2   9  -1 98.4889 32.8978   1
  -2   9  -1 141.105 35.1153   1
  -2   9   2 4864.02 215.329  10
  -2   9  -2 5276.67 216.722  13
   2   9   2 4732.07 212.312  10
  -2   9  -2 4993.39 218.098  11
  -2   9  -2 5097.31 211.178   1
   2   9  -2 5005.42 211.007   1
   2   9   3 111.363 39.0098  10
  -2   9  -3 46.9193 32.7893  13
  -2   9   3 93.4432 38.0069  10
  -2   9   3 109.010 40.5722  12
   2   9  -3 73.7383 34.0077   1
  -2   9  -3 66.4455 37.2068   1
  -2   9  -4 3231.55 163.045  13
   2  -9  -4 3486.98 194.347  14
  -2  -9  -4 3086.75 177.293  14
  -2   9   4 3468.70 181.107  12
  -2   9  -4 3736.41 189.352  11
   2   9   4 3669.69 178.522  10
   2   9  -4 3323.27 176.098   1
  -2   9  -4 3521.71 177.855   1
  -2   9  -5 51.1552 24.2035   6
   2   9  -5 7.45770 22.6329   6
  -2   9  -5 18.8547 41.6149   1
   2   9  -5 9.62851 38.3130   1
   2   9  -5 37.4885 23.8154  38
   2  -9  -5 28.8334 22.4174  40
  -2   9  -5 18.2436 22.9295  38
  -2   9  -5-10.8277 22.9559  34
   2   9  -5 10.4121 17.2136  34
  -2   9   5 48.0862 16.9239  36
  -2   9  -5 60.1843 41.4187  11
  -2   9   5 30.0230 40.5792  10
   2  -9  -5-11.0385 44.7573  14
  -2   9   5 38.9696 40.9405  12
  -2  -9  -5-8.71246 32.6094  14
   2   9   5 121.074 46.2635  10
   2  -9  -5 34.6317 21.8504  33
   2  -9  -5 22.8155 24.8904  26
  -2  -9  -5 12.7829 22.6693  26
  -2   9   5 20.1395 22.4949  18
   2   9  -6 1272.60 113.208   1
  -2   9  -6 1472.09 117.526   1
  -2   9  -6 1546.35 77.9272  38
   2   9  -6 1516.79 74.8985  38
   2  -9  -6 1425.73 73.3839  33
  -2   9  -6 1587.96 77.6033  34
   2   9  -6 1447.48 68.3237  34
  -2  -9  -6 1575.92 74.1595  37
   2  -9  -6 1632.55 78.8200  37
  -2  -9   6 1669.17 77.0250  15
  -2   9  -6 1244.47 107.667  11
   2  -9   6 1592.18 76.2365  15
  -2   9   6 1311.31 115.046  10
   2  -9  -6 1415.37 77.7181  26
  -2  -9  -6 1482.39 73.8372  26
   2   9  -6 1532.50 76.0818   6
  -2   9  -6 1514.64 75.0877   6
  -2  -9  -6 1574.56 80.2487   5
   2  -9  -6 1590.17 79.7826   5
   2   9  -7-4.30707 21.5197  38
  -2   9  -7 16.3279 25.0212  38
   2  -9  -7-3.76957 18.6040  33
  -2  -9  -7 3.96187 18.5496  37
   2  -9  -7-2.34882 23.1101  37
  -2   9  -7 17.6035 21.7185  34
   2  -9   7 22.9240 24.0967  29
  -2  -9  -7 24.7739 23.9106   5
   2   9  -7 9.02745 22.3448   6
  -2   9  -7 11.0491 22.6796   6
   2  -9  -7 39.5354 26.5757   5
   2  -9  -7 55.6560 27.0334  26
  -2  -9  -7-8.25372 21.7809  26
   2  -9  -7 3.52284 18.3383  25
   2  -9   7 28.1961 21.0025  15
  -2  -9   7 6.59098 22.6780  15
  -2  -9   8 666.495 36.7230  29
   2  -9   8 683.319 37.3775  29
   2  -9  -8 627.811 36.3625   6
   2  -9   8 589.883 29.4099   9
   2  -9  -8 662.538 35.8953  37
  -2  10   0 108770. 3715.04  13
  -2  10   1 13.3302 27.5161  12
  -2  10  -1-4.27416 15.6410  12
  -2  10   1 5.20631 33.4954  10
   2  10  -1 4.65881 31.6871   1
  -2  10  -1-18.3053 30.5056   1
   2  10  -1-1.29206 15.8748   4
  -2  10   2 55274.2 1860.54  12
  -2  10  -2 54789.5 1860.92  13
  -2  10  -2 54030.2 1861.88  11
  -2  10   2 54156.5 1863.21  10
  -2  10  -2 52780.6 1854.88   1
   2  10  -2 53251.6 1817.16   3
   2  10  -2 53580.8 1856.43   1
   2  10   2 53279.6 1817.41   3
   2  10   3 116.275 40.3219  10
  -2  10   3 21.8314 35.0380  10
  -2  10  -3 63.9748 34.6201  13
  -2  10  -3 26.1422 37.8513   1
   2  10  -3 53.1411 32.4073   1
   2  10   3 45.9565 13.5197   3
   2  10  -4 26922.4 993.369   1
  -2  10  -4 27621.8 995.000   1
   2 -10  -4 26364.9 941.099  40
   2  10  -4 27013.9 939.001  38
  -2  10  -4 27451.3 939.800  38
   2  10   4 27920.9 937.631  36
  -2  10  -4 26662.6 940.941  34
   2 -10  -4 28251.4 1020.73  14
  -2 -10  -4 27578.3 1003.02  14
  -2  10   4 27870.4 1000.74  12
  -2  10  -4 26792.0 1000.44  11
  -2  10  -4 27285.2 979.301  13
   2  10   4 28208.5 994.302  10
  -2  10   4 27611.7 941.399  18
   2 -10  -4 26937.9 942.288  20
  -2  10  -4 27198.0 938.692   6
   2  10  -4 27370.5 939.139   6
   2  10  -5 225.797 30.4078   6
  -2  10  -5 250.887 33.1559   6
   2  10  -5 277.204 56.7861   1
  -2  10  -5 203.586 56.1419   1
   2 -10  -5 285.923 32.4768  40
  -2  10  -5 202.012 31.3084  38
   2  10  -5 231.535 31.0020  38
   2  10  -5 210.744 27.1264  34
  -2  10   5 241.079 24.5492  36
  -2  10  -5 218.832 31.9240  34
  -2  10   5 214.341 54.0021  12
   2 -10  -5 322.213 69.4153  14
   2  10   5 145.223 47.1058  10
  -2 -10  -5 259.745 57.0786  14
  -2  10   5 333.348 62.9273  10
  -2  10  -5 343.681 59.0204  11
   2 -10  -5 214.764 30.7373  33
   2 -10  -5 202.360 34.4719  26
  -2 -10  -5 218.337 31.3198  26
  -2  10   5 293.245 33.2549  18
   2  10  -6 8619.66 388.778   1
  -2  10  -6 8614.44 387.766   1
  -2  10  -6 9021.43 330.793  38
   2  10  -6 9200.11 329.323  38
   2 -10  -6 8974.24 331.371  37
  -2 -10  -6 8989.60 327.408  37
  -2  10  -6 8968.08 330.639  34
   2  10  -6 8844.75 322.585  34
   2 -10  -6 8925.57 327.770  33
   2 -10   6 9458.74 331.014  15
  -2 -10   6 9787.90 331.787  15
  -2 -10  -6 8855.65 328.886  26
   2 -10  -6 9074.59 332.396  26
   2 -10  -6 8865.19 332.539   5
  -2  10  -6 9316.40 330.348   6
  -2 -10  -6 8958.60 333.294   5
   2  10  -6 9015.84 329.622   6
  -2 -10  -7 369.279 30.0051  37
  -2  10  -7 320.931 33.3250  38
   2  10  -7 328.404 31.7098  38
   2 -10  -7 302.631 33.0060  37
  -2  10  -7 301.869 30.6538  34
   2 -10  -7 366.042 29.0169  33
   2 -10   7 374.401 35.0459  29
   2 -10   7 279.353 25.6668   9
   2 -10  -7 228.840 31.8075   5
  -2 -10  -7 338.896 33.0930   5
  -2  10  -7 296.775 31.5015   6
   2  10  -7 322.482 32.7526   6
  -2 -10  -7 330.945 29.8359  26
   2 -10  -7 255.332 26.0667  25
   2 -10  -7 344.883 34.1639  26
   2 -10   7 300.499 29.9934  15
  -2 -10   7 295.047 30.6681  15
   2 -10  -8 2767.66 99.8932  37
  -2 -10   8 2750.26 100.185  29
   2 -10   8 2830.27 101.215  29
   2 -10  -8 2824.54 100.482   6
   2  10  -8 2821.21 100.394  19
  -2  11   0 13248.5 479.466  13
  -2  11   0 12290.9 458.736  12
   2  11   0 12612.6 437.932   3
  -2  11   1 4.83515 27.7280  12
  -2  11   1 5.85408 34.7891  10
  -2  11  -1 8.97314 13.7953  12
  -2  11  -1 24.1365 16.2165   4
   2  11  -1 21.7320 17.1911   4
   2  11   1 23.2713 14.7689   3
   2  11  -1 25.2266 14.1033   3
  -2  11   2 340.277 53.9303  10
  -2  11   2 343.406 49.6471  12
  -2  11  -2 451.595 53.9217  13
  -2  11  -2 349.712 51.3329  11
   2  11  -2 445.719 27.3157   3
  -2  11  -2 406.032 50.5910   1
   2  11  -2 477.913 53.3756   1
   2  11   2 421.989 27.5330   3
  -2  11  -3 13.8581 30.5912  13
   2  11   3 29.9425 36.0103  10
  -2  11   3 15.8741 37.1631  10
   2  11   3 22.4460 12.8499   3
  -2  11  -3 56.7377 38.7411   1
   2  11  -3 21.6123 38.1289   1
   2  11  -4 210.749 52.0887   1
  -2  11  -4 206.453 50.1516   1
   2 -11  -4 139.777 26.1975  40
   2  11  -4 203.563 26.8789  38
  -2  11  -4 160.973 26.7777  38
   2  11   4 169.825 22.9591  36
   2  11  -4 162.539 23.4446  34
  -2  11  -4 198.097 28.2708  34
  -2  11   4 198.265 22.8544  36
  -2  11   4 169.718 53.4020  12
  -2 -11  -4 190.332 54.4959  14
  -2  11  -4 219.319 43.1957  13
   2 -11  -4 209.353 66.9644  14
   2  11  -4 197.388 23.1516  16
   2  11   4 200.158 49.8106  10
  -2  11  -4 131.809 49.6574  11
   2 -11  -4 165.470 28.0230  20
   2  11  -4 179.030 27.8496   6
  -2  11  -4 212.700 26.8723   6
   2  11  -5 36.1591 23.6743   6
  -2  11  -5-12.6349 23.7429   6
   2  11  -5 10.1426 39.5674   1
  -2  11  -5 49.6667 40.2711   1
   2  11  -5-7.76662 23.8159  38
   2 -11  -5 8.32311 23.4157  40
  -2  11  -5 18.4315 23.7828  38
  -2  11  -5 16.4785 23.0806  34
   2  11  -5 6.37482 19.1226  34
  -2  11   5 13.6823 16.8475  36
   2 -11  -5 23.8795 46.5778  14
  -2 -11  -5-9.80957 43.2952  14
   2  11   5 37.8570 38.3695  10
  -2  11   5-31.7629 40.4689  12
  -2  11  -5 10.1298 37.9040  11
  -2  11   5-10.8056 41.3019  10
   2 -11  -5 10.2808 23.3016  33
  -2 -11  -5-16.1618 25.0454  26
   2 -11  -5 66.1469 29.2068  26
  -2  11   5 16.2085 22.0070  18
  -2  11  -6 810.750 50.9534  38
   2  11  -6 669.268 45.9029  38
   2 -11  -6 771.314 48.0923  33
   2 -11  -6 770.762 50.2753  37
   2  11  -6 595.885 38.9234  34
  -2 -11  -6 752.726 46.7728  37
  -2  11  -6 773.690 49.1861  34
  -2 -11   6 777.767 49.5960  15
   2 -11   6 686.668 49.7303  29
   2 -11  -6 715.794 51.7730  26
  -2 -11  -6 739.937 48.0887  26
   2 -11  -6 689.292 51.0572   5
  -2  11  -6 734.304 47.7358   6
   2  11  -6 676.266 47.9025   6
  -2 -11  -6 686.323 52.1734   5
  -2  11  -7 90.3691 23.4726  38
  -2  11  -7 70.0098 21.4964  34
  -2 -11  -7 69.3515 20.0005  37
   2 -11  -7 51.6076 17.4883  33
   2 -11  -7 94.9797 24.8890  37
  -2 -11   7 93.9990 22.9707  15
   2 -11   7 50.1929 20.1464  15
   2 -11   7 69.0805 23.0523  29
   2 -11  -7 76.7170 25.2068  26
  -2 -11  -7 106.177 21.6250  26
  -2 -11  -7 91.7671 26.3197   5
   2 -11  -7 86.7590 25.4014   5
   2 -11  -8 168.588 17.0560  37
   2 -11   8 192.671 17.6843  29
  -2 -11   8 162.667 15.3339  29
   2 -11  -8 163.735 17.8973   6
  -2 -11  -8 168.751 18.5258   6
   2  11  -8 135.322 16.5108  19
  -2  12   0 6765.33 260.311  12
  -2  12   0 7060.66 281.052  13
   2  12   0 6538.86 238.085   3
  -2  12   1 130.828 33.2565  12
  -2  12  -1 62.8540 15.7038  12
   2  12  -1 59.5606 18.6992   4
  -2  12  -1 72.8450 19.4490   4
   2  12   1 66.1155 16.9922   3
   2  12  -1 81.4356 17.5326   3
  -2  12   2 4131.44 192.149  12
  -2  12   2 4018.17 198.387  10
  -2  12  -2 4239.60 196.919  13
   2  12  -2 4191.39 193.520   1
  -2  12  -2 4200.85 192.725   1
   2  12   2 4079.27 152.178   3
   2  12  -2 4063.94 151.923   3
  -2  12   3 113.973 45.4626  12
  -2  12   3 103.803 42.2585  10
  -2  12  -3 97.2228 37.4872  13
   2  12   3 77.7514 16.3561   3
   2  12  -3 108.896 17.9408   3
   2  12  -3 46.6262 37.5004   1
  -2  12  -3 99.4937 42.7527   1
  -2  12  -4 1026.40 92.5279   1
   2  12  -4 1149.22 97.1702   1
   2 -12  -4 913.041 56.5773  40
  -2  12  -4 901.584 53.4723  38
   2  12  -4 950.624 55.2201  38
   2  12  -4 1008.45 52.2000  34
  -2  12  -4 917.632 55.5571  34
  -2  12   4 962.155 51.4330  36
   2  12   4 1049.05 53.6809  36
   2  12   4 991.536 91.6210  10
   2  12  -4 1121.26 51.6100  16
  -2 -12  -4 749.402 88.4664  14
  -2  12  -4 1003.98 82.1648  13
   2 -12  -4 983.452 104.745  14
  -2  12   4 957.168 91.4322  12
   2 -12   4 958.630 55.4612  29
   2 -12  -4 1023.53 57.9895  20
   2  12  -4 1017.99 56.8629   6
  -2  12  -4 1162.02 57.0159   6
   2  12  -5 68.1236 27.4151   6
  -2  12  -5 89.6682 27.3291   6
  -2  12  -5 91.3874 38.0954   1
   2  12  -5 82.9340 42.1189   1
  -2  12  -5 105.352 26.8583  38
   2 -12  -5 90.2766 26.6500  40
   2  12  -5 120.560 28.1746  38
   2  12  -5 80.8824 21.8304  34
  -2  12  -5 52.1100 24.2745  34
  -2  12   5 60.9760 19.8751  36
   2 -12  -5 98.0787 50.6899  14
  -2  12   5 78.0953 54.4289  10
  -2  12   5 97.6350 47.9593  12
  -2 -12  -5 92.0855 47.9771  14
   2 -12   5 76.5803 24.8575  29
   2 -12  -5 67.3968 26.2053  33
  -2 -12  -5 101.255 27.0662  26
   2 -12  -5 122.343 30.8708  26
  -2  12   5 66.1933 25.7927  18
   2  12  -6 1817.65 83.2651  38
  -2  12  -6 1757.94 83.7848  38
   2 -12  -6 1832.14 82.7101  40
   2 -12  -6 1852.31 85.1475  37
  -2 -12  -6 1654.23 79.8486  37
  -2  12  -6 1748.75 82.4999  34
   2 -12  -6 1807.21 81.1336  33
   2 -12   6 1604.52 81.8668  29
   2 -12  -6 1800.83 86.3576  26
  -2 -12  -6 1783.98 82.8275  26
   2 -12  -6 1746.90 86.3853   5
  -2 -12  -6 1844.82 87.6357   5
  -2  12  -7 164.593 20.1016  19
   2 -12  -7 144.257 20.0823  33
  -2 -12  -7 188.486 21.8246  37
  -2  12  -7 157.841 22.2542  34
   2 -12  -7 168.150 26.2047  37
  -2 -12   7 131.559 20.8001  29
   2 -12   7 194.612 25.3343  29
  -2 -12  -7 147.866 26.0371   5
   2 -12  -7 111.503 24.6406   5
  -2 -12  -7 143.137 22.1392  26
   2 -12  -7 181.444 27.0961  26
  -2 -12   7 118.058 22.6062  15
   2 -12   7 124.927 21.7193  15
   2 -12  -8 545.372 27.3659   6
  -2 -12  -8 542.368 27.9802   6
   2 -12  -8 504.750 26.4186  37
   2 -12   8 534.195 26.1564  29
   2  12  -8 550.005 26.5443  23
   2  12  -8 526.754 26.5775  19
   2  13   0 668.796 38.5222   3
  -2  13   0 699.311 40.8684   4
  -2  13  -1 1.75682 17.9760   4
   2  13  -1 3.57233 18.5923   4
   2  13  -1 14.7725 17.5586   3
   2  13   1-9.54069 16.3174   3
  -2  13   1-5.60577 27.3129  12
  -2  13  -2 143.071 43.8659   1
   2  13   2 223.193 22.3509   3
   2  13  -2 230.769 22.9809   3
   2  13  -2 239.549 48.9565   1
  -2  13   2 187.290 50.9716  10
  -2  13   2 209.077 45.1233  12
  -2  13  -2 280.969 51.1627  13
  -2  13  -3 8.46027 20.2105  38
  -2  13   3 10.3343 18.1728  36
  -2  13  -3 40.0347 37.9988  13
  -2  13   3 9.37061 40.7053  10
  -2  13   3 17.1800 35.4629  12
  -2  13   3 3.42601 15.9263   3
   2  13  -3 7.86207 14.6193   3
  -2  13  -3 6.60885 15.3612   3
   2  13  -3 8.37876 36.9792   1
  -2  13  -3 16.5081 37.5499   1
   2  13   3 8.07177 14.5803   3
  -2  13   3 2.32291 19.7703  18
   2  13   3-11.6915 18.1802  18
   2 -13  -3-17.7207 23.0334  20
   2 -13  -4 1198.99 64.5323  40
  -2  13  -4 1176.11 62.0815  38
  -2  13  -4 1212.36 63.3451  34
   2  13   4 1150.66 59.0222  36
   2  13  -4 1138.57 57.8293  34
  -2  13   4 1075.47 57.3685  36
  -2 -13  -4 1338.68 116.160  14
   2 -13  -4 1069.88 110.119  14
   2  13  -4 1180.74 56.7299  16
  -2  13  -4 968.168 85.7283  13
   2 -13   4 1143.34 61.2574  29
   2 -13  -4 1269.97 65.6101  20
  -2  13   4 1137.11 63.6005  18
  -2  13  -4 1026.15 94.1819   1
   2  13  -4 1036.99 97.2303   1
   2 -13  -5 110.693 27.2825  40
  -2  13  -5 91.7490 27.5363  38
  -2  13  -5 127.438 28.5440  34
   2  13  -5 108.012 23.1931  34
  -2  13   5 146.549 23.3372  36
   2 -13  -5 87.2941 48.7879  14
  -2  13   5 45.5922 46.3556  10
  -2  13   5 65.8799 42.1300  12
   2 -13   5 95.7709 26.4322  29
   2 -13  -5 121.560 28.0598  33
  -2 -13  -5 151.604 30.7133  26
   2 -13  -5 104.907 29.6170  26
   2  13  -5 104.656 42.5887   1
  -2  13  -5 61.5141 40.1650   1
   2 -13  -6 1524.18 72.9105  40
  -2  13  -6 1614.87 75.2414  38
   2 -13  -6 1496.06 76.1750  37
  -2 -13  -6 1574.45 71.7319  37
  -2  13  -6 1484.61 72.7773  34
   2 -13  -6 1557.14 72.1856  33
   2 -13   6 1458.62 72.4263  29
  -2 -13  -6 1566.85 73.0478  26
   2 -13  -6 1529.76 77.1985  26
   2 -13  -6 1434.91 76.0388   5
  -2 -13  -6 1473.75 77.4183   5
   2  13  -7 244.430 25.9876  19
  -2  13  -7 224.576 20.0858  19
  -2  13  -7 247.660 23.5149  34
   2 -13  -7 224.534 20.7622  33
   2 -13  -7 259.397 28.0541  37
  -2 -13  -7 225.243 22.4914  37
  -2 -13   7 169.873 20.3552  29
   2 -13   7 212.394 23.6296  29
   2 -13  -7 218.509 20.8164  25
  -2 -13  -7 223.072 22.8756  26
   2 -13  -7 264.309 27.6603  26
  -2 -13   7 222.827 24.1993  15
   2 -13   7 250.035 24.2949  15
   2 -13  -7 272.810 27.8970   5
  -2 -13  -7 312.153 29.6828   5
   2 -13  -8 243.943 15.4641   6
  -2 -13  -8 244.580 16.2710   6
   2 -13  -8 278.788 15.3289  37
   2  13  -8 236.798 14.8581  23
   2  13  -8 213.700 13.9510  19
  -2  14   0 102.937 26.5826  12
  -2  14   0 91.1826 21.3394   4
   2  14   0 124.781 22.9708   4
   2  14   0 91.9811 19.5230   3
  -2  14   1 29.9787 28.0704  12
   2  14   1 15.7769 16.3037   3
   2  14  -1 13.7255 18.9277   4
   2  14  -1-3.62222 16.9619   3
  -2  14  -1 25.0556 19.8401   4
  -2  14   2 13218.2 499.508  12
  -2  14  -2 13605.4 507.546  13
   2  14  -2 12622.4 448.939   3
   2  14   2 12780.8 449.379   3
  -2  14  -3 1.89338 16.6472  19
   2  14  -3-11.8445 21.8680  19
   2 -14  -3 8.03567 22.0172  20
  -2  14   3-7.21908 20.4802  18
  -2  14   3-2.21933 18.2425  36
  -2  14   3 9.01295 37.8675  12
  -2  14  -3-25.4053 34.9608  13
   2  14  -3-4.07431 18.2605  16
  -2  14   3-10.0553 45.7441  10
   2 -14  -3-4.32935 17.5511  24
   2  14  -3-5.12713 15.3773   3
   2  14  -3 26.9268 38.9892   1
   2  14   3 7.03792 15.8311   3
  -2  14  -3 8.84365 37.1562   1
  -2  14  -3-1.78162 16.5638   3
  -2  14   3 12.8832 16.8680   3
  -2 -14  -4 9558.51 352.796  40
   2 -14  -4 9428.23 358.311  40
  -2  14   4 10009.7 353.736  36
   2  14  -4 10017.1 352.719  34
  -2  14  -4 9577.22 356.728  34
   2  14   4 10045.5 355.069  36
   2 -14  -4 9905.01 443.094  14
  -2 -14  -4 9891.51 430.604  14
   2  14  -4 9747.27 350.862  16
   2 -14   4 10030.3 355.351  29
  -2  14  -4 10156.0 352.219  19
   2 -14  -4 9720.99 358.821  20
  -2  14   4 10060.3 358.360  18
  -2  14  -4 9682.62 413.749   1
   2  14  -4 9753.02 416.003   1
   2  14  -5-62.9030 43.2813   1
  -2  14  -5 30.8159 38.4342   1
   2 -14  -5 5.65385 26.0031  40
  -2  14   5-17.0224 19.0007  36
  -2  14  -5-2.65483 23.9769  34
   2  14  -5 10.4308 20.7800  34
  -2  14   5-80.3431 55.9221  10
   2 -14  -5 37.5176 56.0495  14
   2 -14   5 35.3153 22.8668  29
   2 -14  -5-5.09124 24.6466  33
   2 -14  -5-6.13795 29.3252  26
  -2 -14  -5 2.74091 24.9383  26
  -2  14  -5 2.12963 18.2769  19
  -2 -14  -6 2177.01 95.3240   5
   2 -14  -6 2073.97 93.8683   5
   2 -14  -6 2061.85 89.7778  40
   2 -14  -6 2038.50 87.6805  33
   2 -14  -6 1993.67 91.8382  37
  -2 -14  -6 2007.76 87.8811  37
  -2  14  -6 2081.22 89.7402  34
   2 -14   6 1901.76 87.5492  29
   2 -14  -6 2240.78 95.3676  26
  -2 -14  -6 1965.58 89.0379  26
   2  14  -6 2130.14 91.1064  19
  -2  14  -6 1981.63 84.9436  19
  -2  14  -7 21.8884 11.0970  19
   2  14  -7 10.6986 16.5996  19
   2 -14  -7 19.3726 12.6974  33
  -2 -14  -7 46.8699 14.1665  37
   2 -14  -7 33.1262 18.2436  37
   2 -14   7 29.7645 14.9791  29
   2 -14  -7 38.1987 12.8589  25
   2 -14  -7 23.2685 18.6414  26
  -2 -14  -7 38.4683 16.7532  26
   2 -14   7 18.8401 15.4154  15
  -2 -14   7 40.5680 16.3667  15
   2 -14  -7 63.6314 19.7120   5
  -2 -14  -7 51.0742 19.6849   5
  -2  15   0 2614.75 126.173  12
   2  15   0 2625.36 106.599   3
  -2  15   0 2765.79 108.925   4
   2  15   0 2494.61 108.121   4
   2  15  -1 169.777 26.2630   4
  -2  15  -1 189.075 25.5487   4
   2  15   1 173.086 23.6609   3
   2  15  -1 212.550 25.0679   3
  -2  15   1 140.201 38.0341  12
  -2  15   2 3764.54 144.311  36
  -2  15  -2 3720.90 144.238  34
   2  15   2 3616.69 142.257  36
   2  15  -2 3681.11 142.517  41
  -2  15   2 3556.68 183.511  12
   2  15  -2 3491.53 141.536  16
   2  15  -2 3789.31 144.740  19
  -2  15   2 3645.38 142.176  18
   2  15  -2 3674.06 141.671   3
   2  15   2 3601.48 141.397   3
  -2  15   3 28.1657 20.2366  36
   2 -15  -3-2.81054 23.5234  20
  -2  15  -3 37.4446 16.7852  19
   2  15  -3 4.98243 21.9129  19
  -2  15   3 39.3779 21.1312  18
  -2  15   3 9.37025 39.3739  12
   2  15  -3 23.6325 18.9003  16
   2 -15  -3 38.6080 21.3456  24
  -2  15   3 11.7178 17.3176   3
  -2  15  -3 37.5426 41.4278   1
   2  15  -3-19.0485 37.1592   1
  -2  15  -3 28.4901 17.4195   3
   2  15  -3 12.8249 15.6715   3
   2  15   3-1.89072 17.4657   3
   2 -15  -4 2191.23 101.751  40
  -2 -15  -4 2139.88 95.2061  40
  -2  15  -4 2140.52 99.1186  34
   2  15   4 2250.83 97.6668  36
  -2  15   4 2202.89 96.7052  36
  -2 -15  -4 1967.46 151.500  14
   2 -15  -4 2306.43 167.461  14
   2  15  -4 2238.94 93.5913  16
  -2  15   4 1963.71 142.244  12
  -2  15  -4 2330.77 148.373   1
   2  15  -4 2116.99 144.780   1
  -2  15   4 2377.75 101.084  18
  -2  15  -4 2177.48 93.5342  19
   2 -15  -4 2227.10 100.986  20
   2  15  -4 2301.38 99.6435  19
  -2  15  -5 138.685 28.7102  34
  -2  15   5 150.945 24.3627  36
   2 -15  -5 148.958 29.3984  40
   2 -15   5 134.147 24.9085  29
   2 -15  -5 133.102 28.0501  33
  -2 -15  -5 180.041 31.1559  26
   2 -15  -5 207.408 35.5565  26
  -2  15   5 125.443 28.4686  18
  -2  15  -5 103.643 21.7088  19
   2  15  -5 103.819 27.6311  19
  -2 -15  -6 402.247 38.4291   5
   2 -15  -6 517.898 40.9214   5
   2 -15  -6 463.793 35.1844  40
   2  15  -6 441.881 30.3990  41
   2 -15  -6 511.841 33.9325  33
  -2  15  -6 485.743 35.7991  34
   2 -15  -6 467.868 37.7909  37
  -2 -15  -6 497.236 33.5569  37
   2 -15   6 408.456 31.7771  29
   2 -15  -6 482.853 39.6162  26
  -2 -15  -6 453.580 35.8858  26
   2  15  -6 507.460 37.0875  19
  -2  15  -6 390.446 28.9099  19
   2  15  -7 136.630 17.7834  19
  -2 -15  -7 112.283 14.9935  37
   2 -15  -7 115.554 18.9663  37
   2 -15   7 121.391 17.2743  15
  -2 -15   7 119.486 18.2008  15
   2 -15   7 94.2555 13.1022  29
   2 -15  -7 92.5979 12.4402  25
  -2 -15  -7 86.5676 15.7690  26
   2 -15  -7 146.881 20.7916  26
   2 -15  -7 108.515 18.9020   5
  -2 -15  -7 97.8202 19.7899   5
  -2  16   0 2832.09 117.890  36
   2  16   0 2740.35 117.638   3
   2  16   0 2923.20 120.474   4
  -2  16   0 3214.92 122.107   4
   2  16   0 3037.01 120.537  19
  -2  16  -1 40.7605 17.9205  36
  -2  16   1 62.7615 20.6804  36
   2  16   1 39.4315 16.5225  36
  -2  16  -1 37.0618 19.9733  42
   2  16  -1 46.6908 17.7521  41
   2  16  -1 64.7909 17.1033  42
  -2  16   1 60.5568 20.1006  42
  -2  16   1 26.7009 27.6047  12
   2  16   1 56.4059 20.2247   3
   2  16  -1 74.4221 23.2214   4
  -2  16  -1 63.8059 22.6858   4
   2  16  -1 21.5401 17.3767   3
   2  16  -1 34.8694 20.5019  19
  -2  16  -2 3091.18 121.914  36
   2  16   2 3197.24 124.938  36
   2  16  -2 3030.21 119.925  42
   2  16  -2 3035.77 123.857  41
   2  16  -2 3103.44 124.834  16
  -2  16   2 3023.04 165.897  12
   2  16  -2 3076.28 127.036  19
  -2  16   2 3158.27 123.974  18
   2  16   2 3264.69 125.179   3
   2  16  -2 2991.64 123.326   3
  -2  16  -3 219.437 25.2802   3
   2  16  -3 213.092 25.4240   3
  -2  16   3 224.275 25.6013   3
   2  16   3 202.234 24.3867   3
   2  16   3 215.994 28.3970  36
  -2  16   3 127.806 26.0396  36
   2  16  -3 198.921 26.3587  41
   2  16  -3 229.588 26.8898  16
  -2  16   3 182.906 50.8334  12
   2 -16  -3 178.845 27.2647  24
  -2  16  -3 174.233 24.2440  19
   2  16  -3 178.547 28.6358  19
  -2  16   3 240.262 29.5748  18
   2 -16  -3 221.747 32.2575  20
  -2 -16  -4 5055.48 195.629  40
   2 -16  -4 5166.26 201.821  40
   2  16  -4 5309.41 195.732  41
  -2  16   4 5044.70 196.147  36
  -2  16  -4 5121.12 199.176  34
   2  16   4 5200.22 197.215  36
   2 -16  -4 5590.53 287.291  14
  -2  16   4 5199.11 257.786  12
  -2 -16  -4 5152.37 271.871  14
   2  16  -4 4984.68 192.222  16
   2  16  -4 5165.56 257.034   1
  -2  16  -4 4705.94 250.413   1
  -2  16  -4 5238.73 193.475  19
   2  16  -4 5229.46 199.416  19
   2 -16  -4 5369.48 202.060  20
  -2  16   4 5182.34 199.191  18
  -2  16   5-6.23903 19.1982  36
  -2  16  -5-17.1670 23.6670  34
   2  16  -5 22.1966 18.4270  41
   2 -16  -5-5.26057 24.1942  40
   2 -16   5 2.03601 18.4565  29
   2 -16  -5-9.36636 21.2265  33
   2 -16  -5 26.0334 26.8927  26
  -2 -16  -5 10.3643 23.5750  26
  -2  16  -5-1.88604 16.4516  19
   2  16  -5 2.48260 23.0809  19
  -2 -16  -6 1604.72 75.2348   5
   2 -16  -6 1762.00 76.1259   5
   2 -16  -6 1672.89 73.8388  37
  -2 -16  -6 1743.22 70.3956  37
   2 -16  -6 1532.75 67.8801  33
   2  16  -6 1395.65 64.3674  41
   2 -16   6 1490.69 65.7831  29
  -2 -16  -6 1611.33 71.4141  26
   2 -16  -6 1658.95 75.3119  26
   2  16  -6 1614.62 72.1226  19
  -2  16  -6 1537.39 65.0521  19
   2  16  -7 21.8658 12.3029  19
   2 -16  -7 10.0659 13.4138  37
   2  16  -7 13.8881 13.4624  23
   2 -16  -7 14.4280 14.1415  26
  -2 -16  -7 13.5051 10.0854  26
   2 -16  -7 1.19860 13.5924   5
  -2 -16  -7 27.2890 14.6529   5
   2  17   0 2278.17 98.6297   3
  -2  17   0 2266.85 100.976   4
   2  17   0 2283.73 101.578   4
   2  17   0 2387.96 93.9951  36
  -2  17   0 2358.64 99.1457  36
  -2  17   1 119.735 23.6383  36
   2  17   1 79.0667 19.4821  36
  -2  17  -1 82.8627 20.9093  36
   2  17  -1 46.9313 19.7116  41
  -2  17   1 103.587 23.3919  42
   2  17  -1 100.264 20.6142  42
  -2  17  -1 78.7024 21.7180  42
  -2  17   1 137.234 36.8175  12
   2  17  -1 79.6771 23.8127  19
   2  17  -1 109.718 26.7639   4
  -2  17  -1 75.5523 26.1656   4
   2  17   1 74.0470 23.0116   3
   2  17  -1 92.3815 23.6746   3
  -2  17   2 1928.25 83.3960   3
   2  17  -2 1705.91 80.6115   3
  -2  17  -2 1846.50 82.0835   3
   2  17   2 1879.78 81.9122   3
   2  17   2 1824.68 81.6459  36
  -2  17  -2 1723.93 77.8376  36
   2  17  -2 1900.81 82.0047  41
  -2  17  -2 1683.17 81.4564  42
   2  17  -2 1822.37 77.3607  42
  -2  17   2 1766.38 118.806  12
   2  17  -2 1893.29 79.9259  23
  -2  17   2 1733.66 79.4682  18
   2  17  -2 1786.97 83.5376  19
  -2  17  -3 127.570 22.5532   3
   2  17   3 87.1762 21.8618   3
  -2  17   3 89.8841 22.5478   3
   2  17  -3 130.670 22.4964   3
   2  17  -3 160.812 24.5047  41
  -2  17   3 175.049 51.0837  12
   2  17  -3 168.113 26.0527  16
   2  17   3 103.206 25.7339  36
  -2  17   3 131.051 25.4794  36
   2 -17  -3 148.330 26.4930  24
   2 -17  -3 116.022 30.2204  20
  -2  17  -3 170.252 23.7600  19
  -2  17   3 129.428 26.0009  18
   2  17  -3 121.781 27.2815  19
   2  17   4 1385.12 67.0897  36
  -2  17   4 1324.62 66.3176  36
   2 -17  -4 1363.79 129.222  14
  -2 -17  -4 1243.01 117.930  14
  -2 -17  -4 1166.55 63.1414  40
   2 -17  -4 1250.23 71.2440  40
  -2  17  -4 1243.98 62.8824  42
   2  17  -4 1415.31 64.5496  41
  -2  17   4 1307.88 67.5614  18
   2 -17  -4 1377.86 71.8935  20
  -2  17  -4 1276.74 61.6543  19
   2  17  -4 1267.03 67.8587  19
   2  17  -5 129.588 20.6644  41
   2 -17  -5 108.393 26.0025  40
  -2  17   5 97.4305 21.1682  36
   2 -17  -5 108.694 24.8794  33
   2 -17  -5 87.2224 29.4125  26
  -2 -17  -5 132.160 27.0771  26
   2  17  -5 141.999 26.4762  19
  -2  17  -5 110.241 19.6047  19
   2  17  -6 497.564 33.2015  19
   2 -17   6 537.848 33.7450  15
  -2 -17   6 530.182 35.1813  15
   2 -17  -6 453.654 36.2432  26
  -2 -17  -6 440.812 32.3626  26
   2 -17  -6 599.348 36.1526  37
   2 -17  -6 484.717 30.5742  33
  -2 -17  -6 540.563 32.2509  37
  -2 -17  -6 480.899 36.6311   5
   2 -17  -6 464.035 35.9790   5
   2 -17  -7 20.3629 10.4204  37
   2  17  -7 16.1694 8.64080  19
   2  17  -7 12.5984 10.0453  23
   2 -17  -7 18.8455 11.6853  26
  -2 -17  -7 24.2574 12.2911   5
   2 -17  -7 16.6199 10.5794   5
   2  18   0 8530.09 318.335   4
  -2  18   0 9044.39 318.879   4
   2  18   0 8869.22 316.667   3
   2  18   0 8636.74 309.753  36
  -2  18   0 8509.16 314.508  36
  -2  18  -1 71.8557 19.9552  36
   2  18   1 47.0712 18.1522  36
  -2  18   1 82.3636 21.9270  36
  -2  18  -1 57.8729 21.5011  42
  -2  18   1 115.905 23.6513  42
   2  18  -1 47.1628 25.8872  19
   2  18   1 41.3521 25.7414   4
  -2  18  -1 107.887 26.6948   4
  -2  18   1 87.4387 26.9009   4
   2  18  -1 100.070 25.1602   3
  -2  18  -1 58.3638 23.1268   3
  -2  18   1 60.4578 22.9602   3
   2  18  -1 52.7202 26.6049   4
   2  18   1 85.6214 24.8024   3
  -2  18  -2 1253.00 64.3893   3
   2  18  -2 1268.57 63.3368   3
   2  18   2 1329.75 64.7355   3
  -2  18   2 1181.73 63.4270   3
   2  18   2 1260.44 63.2303  36
  -2  18  -2 1249.06 59.7501  36
  -2  18  -2 1297.71 64.4177  42
   2  18  -2 1197.48 62.6844  41
   2  18  -2 1283.41 59.4796  42
  -2  18   2 975.941 92.3842  12
   2  18  -2 1242.00 60.1878  23
   2  18  -2 1344.16 66.6078  19
  -2  18   2 1296.54 61.6581  18
  -2  18   3 67.0373 21.1894   3
  -2  18  -3 53.9941 21.0698   3
   2  18  -3 63.1435 20.7928   3
   2  18   3 46.2638 21.7695   3
  -2  18  -3 99.2323 24.7742  42
   2  18  -3 65.5573 21.7287  41
   2 -18  -3 57.4467 23.2940  24
   2  18   3 81.0006 25.1526  36
  -2  18   3 111.376 26.5268  36
  -2  18  -3 58.8149 20.3997  19
   2  18  -3 69.0653 25.7428  19
   2 -18  -3 62.9684 29.1264  20
  -2  18   3 98.8215 23.5546  18
  -2  18   4 835.462 48.7146  36
  -2  18  -4 804.438 45.3101  42
  -2 -18  -4 789.359 46.7132  40
   2  18  -4 822.299 45.0361  41
   2 -18  -4 750.602 52.1280  40
  -2  18  -4 674.187 42.3141  19
   2  18  -4 791.759 48.5840  19
  -2  18   4 838.235 49.5142  18
   2 -18  -4 866.687 53.6073  20
   2  18  -5 15.2944 15.2889  41
   2 -18  -5 27.0182 21.0116  40
   2 -18  -5 21.6282 20.4145  33
  -2 -18  -5 9.03741 22.3022  26
   2 -18  -5-27.6907 26.4274  26
   2  18  -5 33.9544 21.6563  19
   2  18  -6 2166.83 90.5001  19
   2 -18  -6 2150.66 86.8690  33
  -2 -18  -6 2271.07 88.0990  37
   2 -18  -6 2318.00 92.7109  37
   2 -18   6 2349.96 92.0325  15
  -2 -18   6 2594.63 94.6121  15
   2  18  -6 2313.56 91.4875  23
  -2 -18  -6 2328.04 91.3512  26
   2 -18  -6 2379.44 94.3440  26
   2 -18  -6 2345.70 94.0700   5
  -2 -18  -6 2250.26 94.3093   5
   2  18  -7-1.14469 6.31554  23
   2 -18  -7 3.16917 7.50007  26
  -2 -18  -7-9.58232 7.70554   5
   2  19   0 19.4893 24.0909   4
  -2  19   0 5.37034 24.8762   4
   2  19   0-7.60433 20.3608   3
  -2  19   0 5.31398 22.3265   3
   2  19   0-1.81516 15.3184  36
  -2  19   0 4.66458 19.4285  36
  -2  19  -1 2.46398 22.1703  42
   2  19  -1 13.5217 23.4003  19
  -2  19   1 25.8888 21.7545   3
   2  19  -1 2.73880 24.5502   4
  -2  19   1 38.3173 27.8418   4
   2  19   1 8.52384 24.5852   4
   2  19   1-14.8510 21.5042   3
  -2  19  -1-2.60457 22.8102   3
   2  19  -1 2.53117 21.1778   3
  -2  19  -1-2.18255 18.3403  36
   2  19   1 4.15278 16.9137  36
  -2  19   1-2.45042 21.2033  36
  -2  19   2 174.186 27.5294   3
  -2  19  -2 135.247 26.5650   3
   2  19   2 188.844 27.8483   3
   2  19  -2 194.878 25.7646   3
   2  19  -2 171.988 25.5431  41
  -2  19  -2 197.802 27.9719  42
   2  19  -2 183.703 23.2266  23
   2  19  -2 155.472 29.4967  19
  -2  19   2 185.255 23.9316  18
  -2 -19  -2 160.109 26.7690  20
  -2  19  -2 168.666 22.4057  36
   2  19   2 174.716 26.6501  36
  -2  19  -3 108.295 22.0231   3
  -2  19   3 130.960 23.4539   3
   2  19  -3 125.141 21.5943   3
   2  19   3 105.893 22.4233   3
   2  19  -3 146.911 23.1740  41
  -2  19  -3 117.054 23.4313  42
   2  19  -3 137.772 23.6968  23
   2 -19  -3 107.072 24.2998  24
  -2  19  -3 128.952 21.0993  19
  -2  19   3 182.672 24.7504  18
   2 -19  -3 129.534 30.6249  20
   2  19  -3 151.099 27.9298  19
   2  19   3 143.387 25.2732  36
  -2  19   3 171.123 28.7207  36
  -2 -19  -4 334.521 31.5460  40
   2 -19  -4 380.638 37.5421  40
  -2  19  -4 375.100 29.6589  42
   2  19  -4 366.333 28.5175  41
  -2  19   4 366.640 32.5294  36
   2  19  -4 352.041 30.8933  23
   2  19  -4 353.404 33.5479  19
   2 -19  -4 381.259 37.4647  20
   2 -19  -5 19.9167 19.8247  40
  -2 -19  -5 59.1314 19.7570  37
   2 -19  -5 51.3955 18.9045  33
   2 -19  -5 61.2134 26.9184  26
  -2 -19  -5 48.5144 22.2896  26
   2  19  -5 21.3594 17.9442  23
   2  19  -5 35.6370 20.1108  19
   2  19  -6 78.7293 14.8802  19
  -2  19  -6 74.5405 11.7987  23
   2 -19  -6 73.0088 16.3474  37
   2 -19   6 83.8859 15.4113  15
  -2 -19   6 86.0384 16.0784  15
  -2 -19  -6 31.5925 14.0466  26
   2  19  -6 84.7022 14.7379  23
   2 -19  -6 124.815 19.7102  26
   2 -19  -6 71.3115 18.2395   5
  -2 -19  -6 84.2405 19.0337   5
   2  20   0 2367.55 105.353   3
  -2  20   0 2258.26 104.564   3
  -2  20   0 2500.93 107.094   4
   2  20   0 2382.52 107.297   4
   2  20   0 2532.94 97.8543  36
  -2  20   0 2336.27 101.820  36
   2  20   1-2.86357 25.3749   4
   2  20   1-2.51602 21.0507   3
  -2  20   1 2.75270 26.3030   4
   2  20  -1 5.13469 22.1242   3
  -2  20   1 2.60227 23.1487   3
  -2  20  -1-2.61545 22.9052   3
  -2  20  -1 14.8156 20.3882  42
   2  20   1-18.5049 17.4257  36
  -2  20   1 14.5734 21.1868  36
  -2  20  -1 14.9134 19.5969  36
   2  20   2 2249.57 92.9534  36
  -2  20   2 2137.23 94.2896  36
  -2  20  -2 2045.89 86.5514  36
  -2  20  -2 2163.01 93.5794  42
  -2  20   2 2076.95 93.0342   3
   2  20   2 2171.14 94.0033   3
   2  20  -2 2135.96 93.5203   3
  -2  20  -2 2108.23 92.5804   3
   2 -20  -2 2053.77 98.4427  20
  -2 -20  -2 2078.48 92.5202  20
   2  20  -2 2232.17 96.2838  19
  -2  20   2 2023.15 86.9561  18
   2  20   2 1972.80 95.8847   4
  -2  20   2 2114.48 97.3462   4
   2  20   3 29.3771 20.0382  36
  -2  20   3 35.4758 22.3840  36
  -2  20  -3 32.3917 20.8528  42
   2  20  -3 23.8077 17.2524  41
   2 -20  -3 31.4546 26.6887  40
  -2  20   3 15.4990 17.9000   3
   2  20  -3 11.6252 17.5794   3
  -2  20  -3 23.3764 17.5434   3
   2  20   3 51.4498 18.6694   3
   2  20  -3 1.96995 17.4043  23
   2 -20  -3 30.7503 20.5057  24
  -2  20   3-7.93541 17.7307  18
   2  20  -3 32.4128 23.9150  19
   2 -20  -3 28.1974 26.3178  20
  -2 -20  -4 875.540 46.5284  40
   2 -20  -4 848.357 52.2771  40
   2  20  -4 792.044 41.9274  41
   2  20  -4 843.124 45.9060  23
   2  20  -4 835.655 48.8938  19
  -2  20   4 920.255 48.6348  36
   2 -20  -5 5.09536 17.9789  40
  -2  20  -5 12.6547 11.2876  23
   2  20  -5 11.7665 14.9226  23
  -2 -20  -5-5.19809 18.5394  26
   2 -20  -5 37.7126 21.8488  26
   2 -20  -5 26.8615 16.1024  33
  -2 -20  -5 5.53418 16.0151  37
   2  20  -5 3.19804 16.6953  19
   2 -20  -6 393.819 21.8246  37
   2  20  -6 290.001 18.3823  19
  -2 -20  -6 280.217 17.7533  26
   2  20  -6 309.924 19.2599  23
   2 -20  -6 421.593 23.9906  26
  -2 -20  -6 332.812 22.7572   5
   2 -20  -6 349.115 23.0800   5
   2  21   0 170.108 30.7281   4
  -2  21   0 88.5655 28.3894   4
  -2  21   0 140.392 27.8005   3
   2  21   0 134.068 28.4636   3
   2  21   0 129.810 19.1689  36
  -2  21   0 160.770 24.6354  36
   2  21   1 2.79954 25.6582   4
  -2  21  -1 35.8497 21.5173   3
  -2  21   1-2.70057 23.2721   4
  -2  21   1 28.0460 23.2830   3
   2  21   1 2.49130 19.7263   3
   2  21  -1 2.52850 20.1178   3
  -2  21  -1-24.0500 21.3114  42
  -2  21  -1-8.04672 16.8310  36
   2  21   1-1.96574 17.9510  36
  -2  21   1-4.67420 19.8908  36
  -2  21   2 550.875 40.9221   4
   2  21   2 460.583 33.9050  36
  -2  21   2 473.480 36.7556  36
  -2  21  -2 471.784 36.4651  42
  -2  21  -2 422.005 34.9145   3
  -2  21   2 404.160 34.0490   3
   2  21   2 372.592 37.7205   4
   2  21   2 405.206 34.8155   3
   2  21  -2 404.627 34.8841   3
   2 -21  -2 392.780 36.2410  24
  -2 -21  -2 346.512 32.7520  20
   2  21  -2 437.521 36.7881  19
   2 -21  -2 476.821 41.3218  20
   2  21   3 26.9088 20.4923  36
  -2  21  -3 7.84981 17.1195  42
  -2 -21  -3-11.2509 21.0679  40
   2 -21  -3-5.43093 24.6166  40
   2  21  -3 3.57628 17.0877   3
  -2  21  -3 7.17060 16.3119   3
  -2  21   3 9.79000 23.1527   4
   2  21   3 30.2963 24.2856   4
  -2  21   3 1.77265 15.9512   3
   2  21   3 25.3929 17.6759   3
   2  21  -3 6.83713 16.1151  23
   2 -21  -3-25.9525 20.0686  24
   2 -21  -3 10.4897 24.7228  20
   2  21  -3 30.0674 21.3521  19
  -2  21   4 252.417 28.2688   4
  -2  21   4 285.947 26.9883  36
  -2 -21  -4 255.403 24.6795  40
   2 -21  -4 321.831 31.8061  40
   2  21  -4 268.651 24.1307  23
  -2 -21  -4 310.117 31.1037  26
   2  21  -4 309.970 28.1918  19
   2 -21  -5 3.43656 18.9588   5
  -2 -21  -5 14.1921 19.9133   5
   2  21   5 10.7435 16.1986   4
   2 -21  -5 2.09877 11.5785  33
   2 -21  -5-1.37065 15.5702  40
  -2  21   5 11.7874 15.5508   4
   2  21  -5-8.89664 11.8012  23
  -2 -21  -5-8.32327 16.2344  26
   2 -21  -5-5.01877 18.9591  26
   2  21  -5 5.13533 14.0229  19
  -2 -21  -6 106.939 11.6306   5
   2 -21  -6 116.613 11.1570   5
   2 -21  -6 116.944 11.7080  26
   2 -21  -6 86.1454 9.30210  37
  -2  22   0 2539.54 107.380  36
  -2  22   0 2516.27 112.480   4
   2  22   0 2593.54 113.598   4
  -2  22   0 2751.04 112.959   3
   2  22   0 2802.05 113.406   3
   2  22   1 2.64296 24.0473   4
  -2  22   1 7.65479 22.5229   4
  -2  22   1 36.4143 21.8431   3
  -2  22  -1 2.43689 20.9140   3
   2  22   1-9.54182 21.3829   3
   2  22  -1 14.4758 21.6265   3
  -2  22  -1 18.2302 21.9914  42
  -2  22   1-10.9348 19.3044  36
  -2  22  -1-1.82275 16.0267  36
   2  22   1-1.81043 16.1052  36
  -2  22   2 1718.09 77.3154   4
   2  22   2 1616.30 77.1442   4
  -2  22   2 1562.63 72.6486  36
   2  22   2 1610.12 71.1615  36
  -2  22  -2 1620.29 73.2017  42
   2 -22  -2 1507.05 74.3541  24
  -2 -22  -2 1437.74 70.1208  20
   2 -22  -2 1606.71 77.9882  20
   2  22  -2 1672.16 73.1889   3
   2  22   2 1516.79 72.1765   3
  -2  22  -2 1483.90 71.7055   3
  -2  22   2 1532.17 71.5981   3
   2 -22  -3 57.4839 26.7663  40
  -2 -22  -3 56.3238 20.5619  40
  -2  22  -3 35.9741 17.1628  42
   2  22  -3 18.9373 15.2327   3
  -2  22   3 63.8396 22.9493   4
   2  22   3 38.6668 22.9676   4
   2  22   3 39.5909 16.0648   3
  -2  22   3 34.1966 15.6764   3
  -2  22  -3 28.3865 15.7598   3
   2 -22  -3 44.4504 18.1377  24
   2 -22  -3 49.3933 24.1699  20
   2  22  -3 24.7279 21.2452  19
  -2  22   4 1635.49 72.5394   4
   2  22   4 1804.45 74.4811   4
  -2 -22  -4 1498.18 66.6232  40
   2 -22  -4 1782.52 75.4809  40
   2  22  -4 1483.56 65.7744  23
   2 -22  -4 1754.26 76.5558  26
  -2 -22  -4 1706.95 73.6631  26
   2  22  -4 1661.95 71.1263  19
  -2  22   4 1817.22 72.0637  36
   2 -22  -4 1740.50 70.7673  33
   2 -22  -5 24.0120 13.5591  37
   2 -22  -5-0.99029 11.2501  40
  -2 -22  -5 26.3163 12.3796  26
   2 -22  -5 14.6045 15.7098  26
   2  22  -5-7.06626 7.68395  23
   2 -22  -5 5.33729 15.3357   5
  -2 -22  -5-15.0823 15.7586   5
   2  23   0 169.306 26.6985   3
  -2  23   0 253.933 29.7651   3
  -2  23   0 221.524 24.6637  36
   2  23   1-12.0694 22.9908   4
  -2  23   1 23.3184 21.8338   4
   2  23   1 19.8268 18.9870   3
   2  23  -1-2.22149 19.7641   3
  -2  23  -1 17.8759 19.9561   3
  -2  23   1 4.45390 19.5056   3
  -2  23   1 27.5325 18.4149  36
   2  23   1 3.16111 14.3316  36
   2  23   2 32.4615 18.0380   3
  -2  23   2 52.5849 23.5290   4
  -2  23   2 16.9969 16.9676   3
  -2  23  -2 22.8817 17.4510   3
   2  23   2 33.9398 22.4982   4
   2  23  -2 30.4849 17.8134   3
   2  23   2 43.0570 16.4852  36
  -2  23   2 45.8527 19.5828  36
   2 -23  -2 29.3626 21.0505  24
   2 -23  -2 56.8136 25.5204  20
  -2 -23  -3 26.9935 19.0292  40
   2 -23  -3 17.6917 22.9547  40
  -2  23   3 26.6637 18.8544   4
   2  23   3 1.30379 8.92665   3
   2  23   3 3.94587 19.4706   4
  -2  23   3 1.28641 9.14428   3
   2 -23  -3-12.1502 14.5188  24
   2 -23  -3-4.00466 19.0053  20
   2  23   4 4.51333 15.2136   4
  -2  23   4-2.88310 15.2144   4
   2 -23  -4-13.6385 13.5352  33
  -2 -23  -4 19.8811 17.0564  26
   2 -23  -4 12.0450 20.1819  26
   2 -23  -4 1.54329 16.2437  40
   2 -23  -5 6.50251 8.41781  37
   2 -23   5-4.10140 7.19898  21
   2 -23  -5 11.2134 10.9601  26
  -2 -23  -5-18.3744 11.3333   5
   2 -23  -5 21.4692 10.7218   5
   2  24   0 1351.43 64.4576   3
  -2  24   0 1325.37 64.1120   3
  -2  24   0 1315.32 59.2269  36
   2  24   1-21.6399 18.2899   3
  -2  24  -1 7.90918 17.7241   3
  -2  24   1 16.4427 20.5981   4
  -2  24   1-9.85836 16.7809   3
   2  24  -1-1.97930 18.1408   3
   2  24   1 2.12954 19.5883   4
   2 -24  -1 33.9783 23.1912  20
  -2 -24  -1-18.4744 17.3341  20
  -2  24   1 1.68859 17.1267  36
  -2  24   2 1116.07 53.5563   4
   2  24   2 1113.96 54.0428   4
  -2  24   2 1013.41 49.5111  36
   2 -24  -2 1049.63 56.0921  40
   2 -24  -2 1046.59 51.1413  24
   2  24   2 880.960 48.1594   3
  -2  24   2 985.954 49.0498   3
   2  24  -2 1006.19 49.4461   3
  -2  24  -2 943.986 48.6815   3
   2 -24  -2 1180.82 55.8773  20
   2  24   3 16.2615 17.9479   4
  -2  24   3 12.5051 16.6831   4
   2 -24  -3 17.5138 17.0381  20
   2 -24  -3 7.41673 19.7873  40
  -2 -24  -3 12.6941 13.1467  40
   2 -24  -4 228.969 15.6466  33
   2 -24  -4 316.411 21.9588  40
   2 -24   4 254.303 16.2600  21
  -2 -24  -4 280.179 19.7476  26
   2 -24  -4 354.875 24.5614  26
   2  25   0 5.38862 16.4072   3
  -2  25   0 18.0026 17.4906   3
   2  25  -1-3.35822 15.8881   3
  -2  25  -1 21.7681 15.7361   3
  -2  25   1 5.01382 15.3779   3
   2  25   1 23.4011 16.7560   3
   2 -25  -1 42.4042 21.1398  20
   2 -25  -1-21.9792 18.4155  24
  -2  25   1 19.1861 13.7397  36
  -2  25   2 11.7302 13.6881  36
  -2 -25  -2 9.93527 14.9047  40
   2 -25  -2 43.2577 20.8083  40
   2 -25  -2 5.28529 14.9458  24
   2 -25  -2 21.5425 16.3599  20
  -2  25  -2 13.1605 13.1570   3
   2  25  -2 11.8741 13.5073   3
  -2  25   2 15.6609 13.8566   3
   2  25   2 11.7839 13.0098   3
   2  25   2 7.99457 16.0788   4
  -2  25   2 12.3131 16.6018   4
   2  25   3 16.4160 13.2944   4
  -2  25   3 1.20171 12.8245   4
  -2 -25  -3 16.2833 14.8583  26
  -2 -25  -3 2.98180 8.97732  40
   2 -25  -3 19.9549 15.6111  40
   2 -25  -4 41.9003 8.16612  37
   2 -25  -4 32.4242 7.75321  40
   2 -25  -4 72.3144 11.9403  26
  -2 -25  -4 55.9074 11.0493   5
   2 -25  -4 62.8661 12.0246   5
   2 -26   0 49.0058 19.3788  20
  -2 -26   0 51.3337 13.8338  20
   2  26   0 51.3347 15.1811   3
  -2  26   0 39.5251 15.7020   3
   2  26   1 9.37322 13.1736   3
   2  26  -1-5.37427 13.5060   3
  -2  26   1 1.33848 12.9173   3
  -2  26  -1-18.7404 13.2929   3
   2 -26  -1-12.6889 15.8644  24
   2 -26  -1 14.0162 16.9673  20
   2 -26  -2 630.808 35.5059  40
  -2 -26  -2 553.368 29.5732  40
   2 -26  -2 553.868 27.6081  24
   2 -26  -2 687.155 33.1214  20
  -2  26   2 629.143 29.7799  36
   2 -26  -3 0.92460 10.1777  40
  -2 -26  -3-13.8688 8.54643  26
   2 -26  -3 6.29201 11.9700  26
   2 -27   0-11.4507 13.9339  20
   2 -27   0-4.82276 13.2713  24
  -2 -27   0-4.04649 9.82454  24
  -2 -27  -1 11.2887 10.7918  40
   2 -27  -1 10.2090 15.2661  40
   2 -27  -1 1.05346 11.7436  20
   2 -27   1 43.2157 15.2700  20
   2 -27   1 21.5324 14.1580  24
   2 -27  -1-6.28605 10.6766  24
   2 -27  -2 54.8224 12.1885  40
  -2 -27  -2 45.2625 9.65305  26
  -2 -28   0 89.4879 10.3229  40
   2 -28   0 123.086 10.8665  20
   2 -28   0 108.184 10.5343  24
   2 -28   1 6.76158 7.62645  40
   2 -28  -1 3.02923 8.12277  40
   2 -28   1-0.66602 7.33022  20
   2 -28   1-6.80582 7.33834  24
   3   0   0-1.85507 1.44866   2
   3   0   1 3163.08 123.688   2
   3   0  -1 3128.80 123.737   2
   3   0   2 40.3121 17.5294   2
   3   0  -2 34.3357 18.5058   2
   3   0  -3 1537.39 65.3327  11
  -3   0   4 427.012 28.4864  15
  -3   0   4 412.434 42.7749  12
   3   0   4 356.431 28.4806  15
  -3   0  -5 1006.67 54.5457   5
   3   0  -5 1074.55 56.3667   5
   3   0   5 972.240 53.1898  15
  -3   0   5 1051.67 53.1634  15
   3   0  -5 1048.15 54.4562  33
   3   0  -5 1020.14 55.4158  37
   3   0  -5 978.513 55.6997  26
  -3   0  -5 1097.56 88.6367   1
   3   0  -5 1056.52 85.9295   1
   3   0   6 116.714 27.8722  15
  -3   0   6 150.483 29.1613  15
   3   0  -6 80.7275 26.3499  25
   3   0  -6 157.404 52.1993   1
  -3   0  -6 104.535 53.0891   1
   3   0  -6 85.7512 27.2916  37
   3   0  -6 139.025 27.8775  33
  -3   0  -6 113.163 27.0577  37
   3   0  -7 187.787 31.4444  37
   3   0  -7 185.980 31.2708   6
  -3   0  -7 181.246 29.4478   6
   3   0  -7 178.898 28.3635  25
   3   0   8 122.245 24.3776   9
  -3   0  -8 62.1807 21.8775   6
   3   0  -8 73.8477 22.4834   6
   3   0   8 120.557 22.6516  29
   3   0   9 87.5025 10.6956   9
   3   0  -9 79.0526 8.55092   6
  -3   0  -9 90.8610 9.27462   6
   3  -1   0 12.6791 14.3494  14
   3   1   0-1.78689 1.39523   2
   3  -1  -1 523.787 42.8905  14
   3   1   1 471.298 35.3339   2
   3   1  -1 529.004 35.4987   2
  -3   1  -1 565.409 30.4757   1
   3   1  -1 567.111 30.9553   1
   3  -1  -2 715.556 53.0340  14
  -3  -1  -2 676.363 37.6558  14
   3  -1  -2 672.648 41.6760   2
   3   1  -2 667.729 39.3871   2
   3  -1   2 597.242 39.4394   2
   3   1   2 698.950 39.4075   2
   3   1  -3 4996.95 180.631  11
   3  -1  -3 5008.41 174.040  11
   3  -1   3 4863.39 173.508   2
   3  -1  -3 4526.82 173.642   2
   3   1  -4 1314.62 67.1770  11
  -3  -1   4 1413.61 60.2503  15
  -3   1   4 1350.28 82.8086  12
   3  -1   4 1278.83 60.6988  15
   3   1   4 1358.58 59.8925  15
  -3   1   4 1331.29 60.3490  15
  -3  -1   4 1393.43 76.9523  12
   3   1  -5 425.384 56.6652   1
  -3   1  -5 443.229 58.4952   1
  -3   1  -5 335.640 29.5237  37
   3  -1  -5 357.781 32.4390  37
   3   1  -5 358.325 32.5854  33
   3  -1  -5 327.103 31.1894  33
   3   1  -5 392.460 32.9857  37
  -3   1   5 388.355 44.5807  12
   3   1   5 360.513 31.8326  15
   3  -1   5 332.948 31.0844  15
  -3  -1   5 353.135 30.3012  15
  -3   1   5 317.212 30.8611  15
   3  -1  -5 412.477 34.7339  26
   3   1  -5 393.413 32.0442  25
   3   1  -5 374.437 33.4242  26
  -3  -1  -5 339.308 31.3299   5
   3  -1  -5 369.707 32.0946   5
  -3   1  -5 374.731 32.7512   5
   3   1  -5 423.269 33.5762   5
   3  -1  -6 354.225 64.5812   1
  -3   1  -6 362.817 67.4570   1
  -3  -1  -6 321.433 63.0563   1
   3   1  -6 524.903 71.9566   1
  -3  -1  -6 481.967 37.0226  37
   3  -1  -6 537.938 41.3266  37
   3   1  -6 489.217 39.2847  37
  -3   1  -6 407.420 35.5730  37
   3  -1  -6 425.374 37.3748  33
   3   1  -6 458.291 38.4152  25
   3  -1  -6 444.079 38.1772  25
   3  -1  -6 405.839 39.2091   5
  -3  -1  -6 474.904 40.2081   5
   3  -1   6 418.902 39.0217  15
  -3  -1   6 413.585 37.5773  15
  -3  -1  -7 277.152 31.1373  37
   3   1  -7 273.023 32.7751  37
   3   1  -7 266.638 29.5969  25
   3  -1  -7 245.865 29.9146  25
   3  -1  -7 240.717 32.2167   6
  -3  -1  -7 247.713 33.9890   6
  -3   1  -7 274.676 34.8340   6
   3   1  -7 297.638 35.6995   6
  -3  -1  -8 1120.76 53.4538   6
   3  -1  -8 1034.14 52.9672   6
   3   1  -8 1067.06 53.2810   6
  -3   1  -8 1048.33 52.5397   6
   3  -1   8 969.843 53.9433   9
  -3   1  -8 989.935 52.0507  34
   3  -1   8 919.121 52.3622  29
   3   1   8 1070.93 52.4699  29
   3  -1   9 4.58618 7.93263   9
  -3   1  -9 16.3037 7.01524   6
  -3  -1  -9 18.5217 6.91216   6
   3   2   0-1.84615 2.03791   2
   3  -2  -1 232110. 7853.42  14
   3   2  -1 229950. 7841.72   1
   3   2  -1 231851. 7846.22   2
   3   2   1 232839. 7846.26   2
  -3   2  -1 234083. 7841.47   1
  -3  -2  -2 54.6391 20.9512  14
   3  -2   2 79.6900 21.0203   2
  -3   2  -2 70.7246 25.6352   1
   3   2  -2 74.9325 23.3400   1
   3  -2  -3 63921.0 2072.41  14
   3   2  -3 61171.5 2040.62  11
   3  -2  -3 57890.9 2026.81  11
  -3  -2  -3 62445.2 2046.17  14
   3  -2   3 59960.0 2032.39   2
  -3   2  -3 63274.1 2058.19   1
   3   2  -3 63159.2 2058.86   1
   3  -2  -3 58162.5 2033.28   2
  -3  -2   4 142.873 25.8243  12
   3   2   4 135.141 21.4700  15
  -3   2   4 170.337 39.6739  12
   3  -2   4 136.784 20.5203  15
  -3  -2   4 135.243 20.4876  15
  -3   2   4 119.594 19.0125  15
   3   2  -4 184.761 39.0305   1
  -3   2  -4 168.664 41.6430   1
  -3   2  -5 35083.1 1249.66   1
   3   2  -5 35222.9 1252.09   1
   3  -2  -5 34783.5 1200.31  37
   3  -2  -5 35580.2 1199.59  33
   3   2  -5 35521.1 1198.84  33
   3   2  -5 34712.2 1198.98  37
  -3   2  -5 35220.5 1197.23  37
   3   2   5 35553.0 1198.28  15
   3  -2   5 34932.6 1197.14  15
  -3  -2   5 35440.5 1196.65  15
  -3   2   5 33155.9 1230.85  12
   3  -2  -5 33522.0 1200.59  26
   3   2  -5 34557.3 1200.24  26
   3   2  -5 35237.6 1197.88  25
  -3  -2  -5 35229.8 1200.17   5
   3  -2  -5 34385.8 1200.27   5
   3  -2  -6 20.3047 22.9488  33
  -3  -2  -6 38.0117 21.5641  37
  -3   2  -6 30.6845 21.3456  37
   3  -2  -6 40.7872 27.5192  37
   3   2  -6 39.4113 26.1944  37
   3  -2   6 51.1118 26.1977  15
  -3  -2   6 37.9533 23.9413  15
  -3  -2  -6 25.9590 21.2621  26
   3   2  -6 39.9520 23.0005  25
   3  -2  -6 26.3815 23.0194  25
   3   2  -6 19.9164 44.6448   1
  -3   2  -6 19.2414 45.6702   1
   3  -2  -6 29.4024 43.2691   1
  -3  -2  -6 37.7874 44.8455   1
   3  -2  -6 31.0928 26.5781   5
  -3  -2  -6 52.3135 24.7979   5
  -3   2  -6 18.1242 27.1993   6
   3   2  -6 18.5406 24.0353   6
   3   2  -7 9857.59 364.599  38
   3   2  -7 10315.1 367.656  37
  -3  -2  -7 10159.3 364.563  37
   3  -2  -7 10418.2 364.283  25
   3   2  -7 10323.2 364.001  25
  -3   2  -7 9988.41 367.119   6
   3   2  -7 10282.4 368.398   6
   3  -2   8-7.87411 20.6635  29
  -3   2  -8-7.10785 18.7043  34
  -3  -2  -8-8.85341 20.2574   6
  -3   2  -8 13.8052 20.5079   6
   3  -2  -8 3.57075 19.9448   6
   3  -2   8 16.8289 21.8352   9
   3   2  -8 36.9108 21.2895   6
  -3   2  -8 9.59383 21.9514  38
  -3  -2  -9 1807.02 69.0553   6
   3   2   9 2000.29 70.6512   9
   3  -2   9 1969.48 70.3564   9
   3   3   0-2.02999 6.71975   2
   3   3  -1 81378.6 2738.17   1
  -3   3  -1 80121.2 2737.49   1
   3   3   2 71.4693 20.0726  10
  -3   3  -2 66.0203 25.1012   1
   3   3  -2 83.8260 26.8818   1
   3  -3  -3 118.327 40.5556  14
  -3  -3  -3 253.431 34.0083  14
   3  -3  -3 239.430 24.8070   2
   3   3  -3 224.163 37.0299   1
  -3   3  -3 230.067 36.1877   1
   3  -3   3 245.463 22.9988   2
  -3   3   4 1309.83 87.4867  12
   3   3  -4 1244.15 89.6447   1
  -3   3  -4 1205.68 86.7560   1
   3   3  -5 1930.57 119.186   1
  -3   3  -5 1586.16 110.700   1
  -3  -3  -5 1654.38 74.9842  37
   3  -3  -5 1737.28 78.6711  37
   3  -3  -5 1697.28 77.4051  33
  -3   3  -5 1845.28 76.3372  37
   3   3  -5 1670.94 76.6360  37
  -3  -3   5 1618.47 75.6331  15
   3  -3   5 1651.18 75.4005  15
  -3   3   5 1531.25 101.429  12
   3   3  -5 1732.97 76.0737  25
   3  -3  -5 1646.54 78.8829  26
   3  -3  -5 1836.64 80.4296   5
   3   3  -5 1539.70 76.0520   6
  -3  -3  -5 1615.35 78.5574   5
  -3   3  -6 1692.15 124.127   1
   3   3  -6 1478.15 124.411   1
   3   3  -6 1799.41 83.7021  37
  -3  -3  -6 1650.07 79.8047  37
  -3   3  -6 1680.32 130.569  11
   3  -3   6 1697.32 82.4909  15
  -3  -3   6 1740.42 82.2886  15
   3   3  -6 1901.33 82.6455  25
  -3  -3  -6 1737.45 80.7705  26
   3  -3  -6 1772.59 85.2227   5
  -3  -3  -6 1734.07 84.8103   5
   3   3  -6 1720.07 84.3159   6
  -3   3  -6 1697.30 84.1037   6
   3  -3  -6 1852.21 83.3365  33
   3   3  -7 80.5221 25.4911  38
  -3  -3  -7 70.5065 21.9362  37
   3  -3  -7 77.1862 24.9207  25
  -3   3  -7 67.2628 27.0324   6
   3   3  -7 46.0110 27.4437   6
  -3   3  -8 1110.34 56.1665  38
   3  -3   8 1223.27 58.3466  29
  -3   3  -8 1099.84 54.7372  34
   3  -3  -8 1098.78 49.7337  25
   3   3  -8 1040.63 54.4213   6
  -3  -3  -8 1125.73 55.4943   6
   3  -3   8 1122.74 55.9984   9
   3   3   8 1121.86 57.1389   9
  -3   3  -8 1159.40 55.3089   6
   3  -3  -8 1121.32 55.5553   6
  -3  -3   9-3.56811 7.73481  29
  -3  -3  -9-5.85314 6.91052  38
  -3   3  -9 5.27740 6.96828  38
   3   3   9 2.11520 6.35143   9
  -3   3   9-1.66935 6.86437   9
  -3  -3   9 0.57807 6.94315   9
   3  -3   9 7.06367 6.18666   9
  -3   4   0 32.6791 25.2024  11
  -3   4   0 31.5734 23.8756  10
  -3   4  -1 39017.6 1374.81   1
   3   4  -1 41515.5 1375.62   1
   3   4   2 1172.76 61.7660  10
  -3   4  -2 1079.87 64.3374   1
   3   4  -2 1097.75 64.6967   1
  -3  -4  -3 477.881 45.1661  14
   3   4   3 457.516 42.1625  10
   3  -4  -3 506.345 57.6246  14
   3   4  -3 422.371 45.8507   1
   3  -4   3 383.494 31.8758   2
  -3   4  -3 471.105 45.9898   1
   3  -4  -4 23.2277 39.1681  14
  -3  -4  -4 27.6873 24.9745  14
  -3   4   4 31.4018 29.8311  12
   3   4  -4 43.5858 34.3733   1
  -3   4  -4 72.7289 37.2535   1
  -3   4   5 140.129 20.7537  18
  -3  -4  -5 115.504 22.3563  37
   3  -4  -5 99.5840 24.2118  33
   3  -4  -5 89.4456 23.7902  37
   3   4  -5 127.318 22.9894  37
   3   4  -5 94.4012 24.6069   6
  -3   4  -5 143.344 27.1025   6
  -3  -4  -5 83.2407 26.2579   5
   3  -4  -5 160.282 28.2984   5
   3   4   5 173.778 35.2443  10
  -3   4   5 107.937 36.1993  12
  -3  -4   5 121.442 24.3038  15
   3  -4   5 137.702 24.2715  15
   3   4  -5 142.713 24.8406  25
   3  -4  -5 133.535 27.4988  26
  -3  -4  -5 150.497 23.4530  26
  -3   4  -5 162.310 44.5258   1
   3   4  -5 166.589 49.6746   1
   3  -4  -6 156.139 30.0675  33
  -3  -4  -6 159.699 28.0099  37
   3   4  -6 190.488 30.6296  37
  -3  -4  -6 164.812 30.3912   5
   3   4  -6 169.280 32.5761   6
   3  -4  -6 211.579 31.0831   5
  -3   4  -6 204.777 32.7029   6
  -3   4  -6 127.930 50.2113  11
   3  -4   6 214.335 29.6519  15
  -3  -4   6 97.2736 27.0115  15
  -3  -4  -6 167.045 25.9217  26
   3   4  -6 156.743 28.6392  25
   3   4  -6 90.7148 45.5126   1
  -3   4  -6 127.110 47.9605   1
   3   4  -7 109.193 25.0499  38
  -3  -4  -7 84.4770 23.1491  37
   3  -4   7 162.171 27.0851  15
  -3  -4   7 154.315 27.9596  15
   3  -4  -7 82.8857 22.6026  25
   3   4  -7 112.614 29.4474   6
  -3   4  -7 75.6463 26.3564   6
  -3   4  -8 30.6605 20.0644  38
  -3   4  -8 1.65863 17.9488  34
   3  -4   8 50.6399 21.5049  29
  -3   4  -8 9.77685 18.4841   6
   3   4   8 60.2956 20.8154   9
   3  -4   8 10.2196 19.2740   9
  -3  -4  -8 5.09671 19.5418   6
   3   4  -8 29.9639 19.3240   6
   3  -4  -8 10.2194 19.3193   6
   3  -4  -8 37.2052 14.9740  25
  -3  -4   9 61.0003 8.81565  29
  -3   5   0 6.55777 22.3679  11
  -3   5   0 7.97350 21.9403  10
  -3   5   1 10.0911 21.5780  13
  -3   5  -1 49.4842 22.2833   1
   3   5  -1 18.3848 21.6814   1
   3   5   2 363.942 36.5633  10
   3   5  -2 277.296 37.3399   1
  -3   5  -2 271.516 35.5013   1
  -3  -5  -3 1437.72 84.5000  14
   3  -5  -3 1498.38 99.9730  14
   3   5   3 1464.65 80.5210  10
  -3   5  -3 1373.32 84.0496   1
   3   5  -3 1305.72 83.3954   1
   3  -5  -4 755.880 82.6948  14
  -3  -5  -4 773.255 64.5924  14
   3   5   4 770.951 62.9614  10
  -3   5   4 752.495 68.6763  12
   3   5  -4 830.609 72.4766   1
  -3   5  -4 895.444 74.1835   1
   3   5  -5 1179.02 60.4934   6
  -3  -5  -5 1003.35 59.9651   5
   3  -5  -5 1174.49 62.6223   5
  -3   5  -5 1113.33 60.0177   6
   3  -5  -5 1276.64 62.8282  40
   3   5  -5 1220.48 60.0399  37
  -3  -5  -5 1178.44 58.4955  37
   3  -5  -5 1115.64 60.4657  33
   3   5  -5 1362.95 102.855   1
  -3   5  -5 935.728 87.7782   1
   3   5   5 1144.29 82.6631  10
   3  -5   5 1213.73 60.8233  15
  -3  -5   5 1260.83 60.0103  15
  -3   5  -5 1134.23 100.338  11
  -3   5   5 1255.21 91.9286  12
  -3  -5  -5 1204.35 58.8587  26
   3   5  -5 1117.96 58.4195  25
  -3   5   5 1137.84 57.5921  18
   3   5  -6 3006.44 129.183  38
  -3  -5  -6 3157.19 128.664  37
   3  -5  -6 3129.91 130.768  33
  -3   5  -6 3248.76 181.816   1
   3   5  -6 2904.86 180.825   1
  -3  -5   6 3309.00 129.571  15
  -3   5  -6 3110.61 186.643  11
   3   5  -6 3086.14 123.917  16
   3  -5   6 3263.33 130.748  15
  -3  -5  -6 3281.66 129.503  26
   3   5  -6 3229.95 129.431  25
  -3   5  -6 3094.65 131.432   6
   3   5  -6 3100.25 131.698   6
   3  -5  -6 3005.31 133.334   5
  -3  -5  -6 3145.36 132.872   5
  -3  -5  -7 332.592 31.2049  37
   3   5  -7 306.746 31.1491  38
   3  -5   7 248.337 30.4242  15
  -3  -5   7 296.231 32.5339  15
   3  -5  -7 278.894 29.9957  25
   3  -5  -7 232.865 33.1903   5
   3   5  -7 291.126 33.9348   6
  -3  -5  -7 268.668 33.2580   5
  -3   5  -7 291.171 33.2242   6
   3  -5  -7 302.041 30.8478  33
  -3   5  -7 264.406 33.0815  34
  -3   5  -8 882.311 48.6719  38
  -3   5  -8 870.715 46.7360  34
   3  -5  -8 951.838 43.4432  25
   3  -5   8 957.208 47.9225   9
   3   5   8 999.744 49.4271   9
  -3   5  -8 876.928 47.3283   6
   3  -5  -8 1006.98 49.0878   6
   3   5  -8 971.217 48.3646   6
  -3  -5  -8 989.547 49.2554   6
  -3   6   0 20.0223 22.4342  11
  -3   6   0-14.6750 20.6405  10
  -3   6   1 48079.4 1595.85  13
  -3   6  -1 45642.9 1598.93  11
   3   6  -1 45846.8 1591.76   1
  -3   6  -1 46317.4 1591.16   1
   3   6   2 556.862 48.7255  10
   3   6  -2 605.188 51.3902   1
  -3   6  -2 624.361 51.6715   1
   3  -6  -3 80727.2 2705.29  14
   3   6   3 78698.8 2677.37  10
  -3   6  -3 78235.3 2682.25   1
   3   6  -3 75834.4 2682.46   1
   3  -6  -4 43.7800 44.2805  14
  -3  -6  -4-5.90835 30.2396  14
  -3   6   4 43.7219 35.0566  12
   3   6   4 27.9722 27.9610  10
  -3   6  -4 39.9468 35.2402   1
   3   6  -4 34.2026 37.3682   1
  -3  -6  -5 15737.8 556.953   5
   3  -6  -5 15929.4 557.655   5
  -3   6  -5 16056.5 554.670   6
   3   6  -5 15348.0 553.689   6
   3  -6  -5 15770.8 556.086  40
   3   6  -5 16075.1 553.954  38
   3  -6  -5 15373.6 554.362  33
  -3  -6  -5 16312.6 552.737  37
  -3   6  -5 16427.7 611.520   1
   3   6  -5 16842.9 616.226   1
   3   6   5 15559.4 591.367  10
  -3   6  -5 16205.8 622.080  11
  -3   6   5 16264.0 607.510  12
  -3  -6  -5 15325.6 552.538  26
   3   6  -5 15432.1 552.376  25
  -3   6   5 15830.3 553.093  18
  -3   6  -6 99.5374 43.7013   1
   3   6  -6 204.548 55.0701   1
  -3  -6  -6 199.322 28.7248  37
   3  -6  -6 175.922 30.6696  33
   3   6  -6 188.424 29.6278  38
   3  -6   6 156.363 29.4776  15
  -3  -6   6 272.204 31.5698  15
  -3   6  -6 119.581 50.5766  11
  -3  -6  -6 209.758 28.7977  26
  -3   6  -6 205.359 32.2956   6
   3   6  -6 170.102 31.5417   6
   3  -6  -6 185.492 32.8365   5
  -3  -6  -6 185.040 33.4749   5
   3  -6  -7 7233.02 256.452  33
  -3   6  -7 6893.89 259.642  34
   3   6  -7 6853.85 255.354  38
  -3   6  -7 7155.47 260.075  38
  -3  -6  -7 6761.24 253.800  37
   3  -6   7 6931.36 256.904  15
  -3  -6   7 7136.44 257.102  15
   3  -6  -7 6945.23 254.362  25
   3   6  -7 6774.72 256.956   6
   3  -6  -7 6897.77 259.233   5
  -3   6  -7 7096.20 257.459   6
  -3  -6  -7 7068.41 259.589   5
  -3   6  -8 36.7023 17.4905  34
  -3   6  -8 35.7662 19.4914  38
   3  -6  -8 3.17763 12.9178  25
   3   6  -8 24.3760 18.3051   6
  -3   6  -8 31.2232 18.0520   6
   3  -6   8 4.26279 17.3592   9
   3  -6  -8-1.56211 17.4566   6
   3   6   8 4.44653 17.3911   9
  -3  -6  -8 7.83636 18.5103   6
  -3   7   0 5.84385 22.9114  10
  -3   7   0-19.5383 24.3481  11
  -3   7   1 176.455 33.2204  13
  -3   7  -1 113.467 34.0585  11
   3   7  -1 128.658 29.2166   1
  -3   7  -1 157.034 31.3794   1
   3   7   2 1137.84 72.1630  10
  -3   7  -2 936.603 73.5915  11
  -3   7  -2 881.296 65.5835   1
   3   7  -2 1077.11 67.8525   1
   3   7   3 8593.42 328.278  10
   3  -7  -3 8649.32 353.845  14
   3   7  -3 8172.58 330.085   1
  -3   7  -3 8268.01 329.410   1
  -3  -7  -4 542.435 62.3342  14
  -3   7   4 622.304 71.4895  12
   3  -7  -4 570.187 78.0184  14
  -3   7  -4 549.420 72.7040  11
   3   7   4 617.228 62.0613  10
   3   7  -4 668.573 70.1870   1
  -3   7  -4 567.117 64.6972   1
  -3  -7  -5 27.3849 26.0856   5
   3   7  -5 14.1957 22.5386   6
   3  -7  -5 38.9732 27.5637   5
  -3   7  -5-9.25996 20.9147   6
   3   7  -5 36.3730 40.1361   1
  -3   7  -5 44.3313 37.8919   1
   3  -7  -5-15.5194 22.4783  40
   3   7  -5 2.33888 21.8280  38
  -3  -7  -5 2.18782 19.2438  37
   3  -7  -5 31.7595 50.2435  14
  -3   7   5 106.336 43.1785  12
   3   7   5-7.21516 27.0023  10
  -3   7  -5-41.5207 40.4963  11
   3   7  -5 11.3701 16.1376  16
   3  -7  -5 71.8321 23.9101  33
  -3  -7  -5 36.5985 19.6385  26
  -3   7   5 20.7553 20.2838  18
   3   7  -6 2040.57 140.441   1
  -3   7  -6 2057.93 139.414   1
   3   7  -6 2070.58 91.4851  38
  -3   7  -6 1941.31 92.6575  38
  -3   7  -6 1966.64 141.556  11
   3  -7   6 2018.27 91.8603  15
  -3  -7   6 2169.88 92.3172  15
  -3   7  -6 1882.34 94.1678  34
  -3  -7  -6 1977.06 89.2098  37
   3  -7  -6 1825.17 90.4436  33
  -3  -7  -6 2052.77 89.8193  26
   3  -7  -6 1935.78 95.2122   5
   3   7  -6 1955.88 91.0957   6
  -3   7  -6 2115.33 92.6411   6
  -3  -7  -6 1936.85 93.9210   5
   3   7  -7 123.767 23.8957  38
  -3   7  -7 121.304 29.1298  38
  -3   7  -7 95.4288 27.2431  34
   3  -7  -7 129.332 25.0509  33
  -3  -7  -7 142.559 23.5788  37
   3  -7   7 73.6604 23.9727  15
  -3  -7   7 114.086 24.9562  15
  -3  -7  -7 121.059 23.8068  26
   3  -7  -7 176.572 31.8122  26
   3  -7  -7 170.656 25.0521  25
  -3   7  -7 80.9881 23.8346   6
   3   7  -7 105.967 25.8054   6
  -3  -7  -7 159.826 27.7864   5
   3  -7  -7 105.696 27.7890   5
  -3   7  -8 969.830 45.4724  38
   3  -7  -8 835.666 43.8697  37
  -3   7  -8 782.408 41.9474  34
   3  -7   8 836.247 46.2497  29
   3  -7  -8 835.899 38.3875  25
   3  -7  -8 932.091 45.2138   6
  -3  -7  -8 893.128 44.4042   6
   3   7  -8 844.330 43.3952   6
   3  -7   8 805.454 40.7678   9
  -3   7  -8 884.632 43.5074   6
  -3   8   0-25.0891 28.0767  13
  -3   8  -1 47.1891 29.5921  11
  -3   8   1 63.4302 28.8828  13
  -3   8   1 28.6063 30.6130  10
  -3   8  -1 31.9270 27.2939   1
   3   8  -1 36.1688 25.5907   1
  -3   8  -2 16.9268 30.4982  11
  -3   8  -2-8.57190 27.7761   1
   3   8  -2-4.37472 26.6573   1
  -3   8   3 2408.85 134.557  12
   3   8   3 2357.18 123.334  10
   3  -8  -3 2527.62 144.246  14
   3   8  -3 2407.12 125.512   1
  -3   8  -3 2123.98 120.968   1
   3  -8  -4 29.9383 49.2459  14
  -3   8  -4-18.1286 41.8424  11
  -3   8   4 41.4377 39.3352  12
  -3  -8  -4-7.33163 31.3362  14
   3   8   4 6.66627 31.2119  10
   3   8  -4 45.1105 35.6856   1
  -3   8  -4 58.6291 38.3607   1
  -3   8  -5 286.966 31.1337   6
   3   8  -5 288.813 31.3605   6
  -3  -8  -5 247.361 34.3339   5
   3  -8  -5 250.586 33.8734   5
  -3   8  -5 326.534 58.4980   1
   3   8  -5 316.202 56.3285   1
   3  -8  -5 220.992 31.5357  40
   3   8  -5 224.731 29.3848  38
  -3   8  -5 239.220 31.9277  34
  -3  -8  -5 227.562 26.9108  37
  -3   8   5 253.440 52.9337  12
   3  -8  -5 209.426 59.5191  14
   3   8   5 214.847 45.1423  10
  -3   8  -5 170.070 49.7371  11
   3   8  -5 227.240 24.1128  16
   3  -8  -5 220.809 29.1709  33
  -3  -8  -5 193.421 27.2780  26
  -3   8   5 326.996 31.8856  18
   3   8  -6 223.545 54.2152   1
  -3   8  -6 168.509 50.0038   1
  -3   8  -6 265.321 35.0610  38
   3   8  -6 194.584 28.5886  38
   3  -8  -6 197.493 31.9117  33
  -3  -8  -6 184.114 28.3799  37
  -3   8  -6 209.786 33.9732  34
  -3   8  -6 159.971 49.7131  11
  -3   8   6 225.837 55.4561  10
   3  -8   6 207.207 31.1363  15
  -3  -8   6 195.560 30.5315  15
  -3  -8  -6 186.101 28.0059  26
   3  -8  -6 212.819 33.6088   5
  -3  -8  -6 230.854 32.8216   5
   3   8  -6 236.889 33.0078   6
  -3   8  -6 207.186 31.4437   6
  -3   8  -7 167.342 29.6825  38
   3   8  -7 191.924 25.4460  38
  -3  -8  -7 156.817 22.9041  37
   3  -8  -7 150.193 30.2965  37
  -3   8  -7 210.335 29.6182  34
   3  -8  -7 184.450 25.3943  33
  -3  -8   7 156.425 26.7698  15
   3  -8   7 146.128 24.3943  15
   3  -8   7 234.421 33.0751  29
   3  -8  -7 205.974 30.8923  26
   3  -8  -7 192.104 25.4939  25
  -3  -8  -7 156.898 24.0677  26
  -3   8  -7 160.378 27.0798   6
   3   8  -7 233.165 29.7514   6
   3   8   7 211.832 26.7397   9
  -3  -8  -7 196.149 30.1107   5
   3  -8   7 174.378 25.2116   9
   3  -8  -7 111.888 28.0136   5
  -3   8  -8 2.80461 16.0428  38
  -3   8  -8-8.51119 14.0070  34
   3  -8  -8 7.08438 16.0199  37
   3  -8  -8 17.6347 11.0030  25
   3  -8   8 1.59168 17.0275  29
   3  -8   8 1.97261 12.1435   9
  -3  -8  -8 10.9880 15.8949   6
   3  -8  -8-5.43050 16.2034   6
  -3   9   0 33.0326 32.3257  13
   3   9  -1 5017.06 209.765   1
  -3   9  -1 5256.78 210.197   1
  -3   9   1 5510.21 216.384  13
  -3   9  -1 5035.85 214.560  11
  -3   9   1 4986.36 214.501  10
  -3   9  -2 500.760 51.6796   1
   3   9  -2 584.191 56.7069   1
  -3   9  -2 552.032 60.1272  11
  -3   9   2 582.737 61.1422  10
  -3   9  -3 36.1421 32.5610   1
   3   9  -3 24.5597 35.8483   1
  -3   9  -3 7.75338 38.7341  11
   3  -9  -3 35.6370 45.5809  14
  -3   9   3-14.5757 35.5095  12
   3   9   3-18.4201 31.7770  10
   3  -9  -4 1152.16 60.9797  40
   3  -9  -4 1052.29 101.406  14
   3   9   4 1059.26 88.8189  10
  -3   9  -4 1052.47 86.1048  13
  -3   9  -4 1260.01 103.769  11
  -3   9   4 1113.95 94.4808  12
  -3  -9  -4 886.861 86.8005  14
  -3   9   4 1203.95 60.1639  18
   3  -9  -4 1232.83 62.8041  20
   3   9  -4 1096.40 92.9428   1
  -3   9  -4 1169.99 91.2849   1
   3   9  -5 58.8096 23.6827   6
  -3   9  -5 95.6811 25.2135   6
   3   9  -5 57.2207 38.0094   1
  -3   9  -5 55.8262 44.8080   1
   3   9  -5 70.6697 23.7063  38
   3  -9  -5 63.0276 24.0145  40
  -3   9  -5 116.170 25.2619  38
  -3   9  -5 53.2526 25.5117  34
  -3  -9  -5 81.6217 22.0725  37
   3   9   5 105.318 40.0416  10
  -3   9  -5 32.4150 43.0464  11
   3  -9  -5 11.4450 48.1412  14
  -3   9   5 20.6403 41.9013  10
   3   9  -5 86.2262 20.4144  16
  -3   9   5-9.88000 40.8536  12
   3  -9  -5 72.7546 26.1423  33
  -3  -9  -5 75.2274 22.9927  26
  -3   9   5 58.2790 24.1606  18
   3   9  -6 1013.35 97.1458   1
  -3   9  -6 860.742 89.3078   1
   3   9  -6 999.411 56.5917  38
  -3   9  -6 951.340 58.9207  38
   3  -9  -6 1018.85 61.1735  37
   3  -9  -6 1086.72 59.1251  33
  -3   9  -6 1009.76 60.4090  34
  -3  -9  -6 916.979 53.9590  37
  -3   9   6 899.640 96.6851  10
  -3   9  -6 949.956 94.6112  11
   3  -9   6 985.800 58.0318  15
  -3  -9   6 1115.38 59.8599  15
  -3  -9  -6 1081.64 56.6017  26
  -3  -9  -6 1038.64 62.5380   5
  -3   9  -6 1039.81 58.0000   6
   3   9  -6 984.942 57.9596   6
   3  -9  -6 808.537 58.7920   5
  -3   9  -7 20.0846 24.3143  38
   3   9  -7 17.8466 20.1137  38
  -3  -9  -7 7.16754 16.8942  37
   3  -9  -7 23.6745 19.1648  33
  -3   9  -7 33.8124 22.9990  34
   3  -9  -7-4.60798 22.7389  37
   3  -9   7 47.8188 25.3001  29
   3   9  -7 12.7604 21.6355   6
   3  -9   7-8.65219 19.9352   9
  -3   9  -7 4.15030 20.6082   6
  -3  -9  -7 16.2952 22.8307   5
   3  -9  -7 23.3251 23.0203   5
   3  -9  -7-20.4106 19.6918  25
  -3  -9  -7-3.68612 18.4724  26
   3  -9  -7-7.09399 24.3371  26
   3  -9   7 10.2349 19.1662  15
  -3  -9   7-4.19927 21.2339  15
   3  -9  -8 660.078 35.1356  37
  -3   9  -8 638.460 34.4250  38
   3  -9   8 650.328 35.7723  29
  -3  -9   8 626.421 34.2628  29
   3  -9  -8 550.457 27.4586  25
   3  -9  -8 663.521 34.3110   6
  -3  -9  -8 629.811 34.4629   6
   3  10   0 12.2843 13.7298   3
  -3  10   0 21.0861 33.9180  13
  -3  10   1 22507.7 796.802  10
  -3  10  -1 22090.1 792.480  11
  -3  10   1 23687.9 796.296  13
  -3  10  -1 22054.3 788.357   1
   3  10  -1 21542.9 788.606   1
   3  10  -1 22321.6 758.498   3
   3  10   1 22412.2 758.311   3
   3  10  -1 21728.1 758.732   4
  -3  10  -1 21870.3 758.504   4
  -3  10  -2 154.480 44.0780  11
  -3  10  -2 113.623 40.6360  13
  -3  10   2 215.539 44.8497  10
   3  10   2 171.174 19.1776   3
  -3  10  -2 153.126 38.5453   1
   3  10  -2 140.146 39.3342   1
   3  10  -2 135.194 17.5935   3
   3 -10  -3 20946.0 763.593  14
  -3  10  -3 20067.0 736.847  13
  -3  10  -3 19876.9 748.534  11
  -3  10   3 20187.3 743.002  10
   3  10  -3 20593.3 735.683   1
   3  10   3 19599.3 684.786   3
  -3  10  -3 20675.7 733.803   1
  -3  10  -4 105.369 47.0954   1
   3  10  -4 124.470 47.7688   1
   3 -10  -4 189.037 29.2459  40
   3  10  -4 116.946 23.2595  38
  -3  10  -4 128.731 24.0062  38
  -3  10   4 143.513 20.3025  36
  -3  10  -4 196.721 56.0333  11
  -3  10   4 83.0608 46.3057  12
   3 -10  -4 180.603 59.8839  14
  -3 -10  -4 132.034 47.2774  14
  -3  10   4 166.419 50.1603  10
   3  10  -4 109.369 20.7837  16
   3  10   4 93.8203 37.8478  10
  -3  10  -4 104.196 36.0526  13
   3  10  -4 141.370 26.0290  32
  -3  10   4 110.567 24.2543  18
   3 -10  -4 129.690 27.2662  20
   3  10  -4 113.988 25.4804   6
  -3  10  -4 127.799 24.8940   6
   3  10  -5 14817.0 516.959   6
  -3  10  -5 14789.1 516.551   6
   3  10  -5 14690.2 577.968   1
  -3  10  -5 15310.0 581.048   1
   3  10  -5 15123.4 517.310  38
   3 -10  -5 15018.4 520.714  40
  -3  10  -5 14683.3 518.023  38
   3 -10  -5 14328.4 517.661  33
  -3  10  -5 14883.2 520.652  34
  -3 -10  -5 14737.2 514.949  37
  -3  10   5 14687.1 510.579  36
   3 -10  -5 14360.7 594.624  14
  -3  10   5 14663.1 586.385  10
   3  10  -5 14168.7 511.659  16
  -3  10   5 14271.5 582.810  12
  -3  10  -5 13697.4 581.934  11
   3  10   5 13779.2 563.053  10
  -3 -10  -5 14336.3 516.020  26
  -3  10   5 14782.5 518.954  18
  -3  10  -6 68.1508 27.0786  38
   3  10  -6 129.713 27.6393  38
   3 -10  -6 78.6148 29.5646  37
  -3 -10  -6 85.4053 24.1579  37
  -3  10  -6 44.4344 27.4226  34
   3 -10  -6 78.9946 26.9242  33
  -3 -10   6 96.6737 26.7336  15
   3 -10   6 72.6950 26.9899  15
   3 -10   6 63.9003 27.0117  29
  -3 -10  -6 23.6630 22.8829  26
   3  10  -6 62.8462 26.1994   6
  -3  10  -6 71.3573 27.6541   6
   3  10   6 56.6995 21.9043   9
   3 -10  -6 95.2927 29.2962   5
  -3 -10  -6 48.8677 27.6596   5
  -3  10  -7 5755.32 206.256  38
  -3 -10  -7 5514.69 201.149  37
   3 -10  -7 5493.87 206.475  37
   3 -10  -7 5490.91 202.728  33
  -3  10  -7 5727.03 206.060  34
   3 -10   7 5591.92 203.845  15
  -3 -10   7 5434.55 204.104  15
   3 -10   7 5571.48 207.710  29
  -3 -10  -7 5524.44 201.815  26
   3 -10  -7 5566.91 207.226  26
   3 -10  -7 5483.20 206.545   5
   3 -10   7 5150.15 197.862   9
  -3 -10  -7 5437.40 206.186   5
   3 -10  -8 51.1938 15.0663  37
  -3 -10   8 27.5111 13.5343  29
   3 -10   8 11.1886 13.7951  29
   3  10  -8 24.1375 14.4151  19
   3  10  -8 43.1846 11.8645  23
   3 -10  -8 47.5266 14.4180   6
  -3 -10  -8 23.3836 14.8098   6
  -3  11   0-5.86190 31.6854  13
   3  11   0 2.72716 15.1576   3
  -3  11   1 801.627 67.8120  10
   3  11  -1 759.807 38.7310   3
   3  11   1 752.811 38.4415   3
  -3  11  -1 786.761 40.6223   4
   3  11  -1 715.837 39.4854   4
  -3  11  -2 6.90905 36.1619  13
  -3  11   2 20.5045 36.5597  10
  -3  11  -2 47.3531 35.7978  11
  -3  11   2 46.1998 35.6771  12
   3  11  -2 11.1233 14.1494   3
   3  11  -2-11.9433 32.6156   1
  -3  11  -2 5.85020 31.2935   1
   3  11   2 7.02064 14.4974   3
  -3  11  -3 960.930 81.5938  13
  -3  11  -3 737.935 77.6618  11
  -3  11   3 856.280 85.6980  10
   3  11   3 944.626 43.2476   3
  -3  11  -3 810.794 76.0199   1
   3  11  -3 825.297 74.9000   1
   3  11  -4 639.242 44.8960   6
  -3  11  -4 681.579 44.8003   6
  -3  11  -4 717.789 76.4597   1
   3  11  -4 690.572 78.3480   1
  -3  11  -4 674.904 43.6151  38
   3 -11  -4 709.425 48.2581  40
   3  11  -4 643.711 45.0192  38
  -3  11   4 717.606 41.0820  36
   3  11  -4 714.000 40.0379  34
  -3  11   4 774.587 86.0503  12
  -3 -11  -4 807.943 83.2851  14
  -3  11  -4 618.880 68.3091  13
   3  11  -4 675.464 41.3348  16
   3 -11  -4 788.370 97.0348  14
  -3  11   4 705.782 82.5551  10
   3 -11   4 701.700 46.5015  29
   3 -11  -4 703.421 42.2437  24
  -3  11   4 783.333 48.7434  18
   3 -11  -4 749.298 48.8444  20
   3  11  -5-15.2259 23.2582   6
  -3  11  -5 9.88884 23.2259   6
   3  11  -5-9.99724 37.4063   1
  -3  11  -5 48.7999 41.0062   1
   3 -11  -5 5.74325 25.3475  40
  -3  11  -5-2.58176 24.5873  38
   3  11  -5 35.3586 25.0025  38
  -3 -11  -5 6.96312 21.6548  37
  -3  11  -5 11.3204 26.0323  34
  -3  11   5-9.55759 16.8729  36
  -3  11   5-10.6390 44.6995  12
   3 -11  -5-12.1834 52.0633  14
   3  11  -5 16.1246 18.2036  16
  -3  11  -5 32.1958 41.8648  11
   3 -11  -5-2.68942 23.1761  33
   3 -11   5-2.85318 25.3807  29
  -3 -11  -5-5.06971 22.6356  26
  -3  11   5-5.42846 23.9582  18
  -3  11  -6 831.496 50.7915  38
   3  11  -6 705.935 47.4942  38
  -3 -11  -6 770.726 45.3752  37
   3 -11  -6 712.734 50.6372  37
   3 -11  -6 653.247 45.7695  33
  -3  11  -6 676.934 49.2799  34
   3 -11   6 769.585 48.9081  15
  -3 -11   6 736.784 48.4257  15
   3 -11   6 690.804 49.4487  29
  -3 -11  -6 691.751 45.4712  26
   3  11  -6 714.223 48.1716   6
   3 -11  -6 737.244 52.5187   5
  -3  11  -6 669.649 45.8686   6
  -3 -11  -6 708.790 51.4304   5
  -3  11  -7 50.4831 22.8885  38
  -3  11  -7 42.6077 21.1161  34
   3 -11  -7 33.0560 23.1987  37
   3 -11  -7 56.1145 18.7939  33
  -3 -11  -7 40.0113 17.3596  37
   3 -11   7 52.9258 23.8259  29
  -3 -11  -7 45.8076 20.8746   5
   3 -11  -7 60.0720 22.8631   5
  -3 -11  -7 65.8191 18.7824  26
   3 -11  -7 53.0306 23.1742  26
   3 -11   7 53.9400 19.9622  15
  -3 -11   7 56.9806 20.8172  15
   3 -11  -8 534.112 26.3817   6
  -3 -11  -8 464.039 26.1353   6
   3 -11  -8 547.886 26.9668  37
   3 -11   8 516.743 26.5951  29
   3  11  -8 500.811 24.7824  23
   3  11  -8 529.429 26.9104  19
  -3  12   0 22.2375 25.0220  12
  -3  12   0-6.47117 33.8682  13
  -3  12   0 3.06484 16.7811   4
   3  12   0-1.50677 15.1007   3
  -3  12   1 766.755 64.9101  12
  -3  12  -1 729.641 47.9212  12
   3  12  -1 868.387 43.0583   4
  -3  12  -1 723.972 41.0469   4
   3  12   1 756.852 40.2097   3
   3  12  -1 784.902 40.8107   3
   3  12  -2-6.58792 33.7043   1
   3  12   2 6.18852 15.0281   3
   3  12  -2 1.53666 14.2364   3
  -3  12  -2 19.3667 31.0477   1
  -3  12   2-7.56732 38.7149  10
  -3  12   2 42.1364 36.3442  12
  -3  12  -2-22.5382 38.4356  13
  -3  12  -3 47.6220 21.6131  34
  -3  12   3 79.5686 40.3064  10
  -3  12  -3 43.8847 38.8263  11
  -3  12  -3 97.2041 41.5258  13
   3 -12  -3 80.1943 24.5631  20
  -3  12   3 58.1194 21.0836  18
  -3  12  -3 38.0179 38.0766   1
   3  12   3 82.5470 16.1736   3
   3  12  -3 69.6306 42.7635   1
   3  12  -3 116.878 17.1063   3
   3  12  -4 220.452 52.9249   1
  -3  12  -4 206.642 48.3427   1
  -3  12  -4 153.972 27.0192  38
   3  12  -4 125.649 24.8912  38
   3 -12  -4 203.807 30.4159  40
   3  12  -4 148.147 22.0102  34
  -3  12   4 128.799 22.4383  36
  -3  12   4 201.459 49.9815  12
  -3  12   4 144.999 50.7366  10
  -3 -12  -4 162.964 53.5658  14
  -3  12  -4 123.075 39.2927  13
   3  12  -4 196.138 24.5709  16
   3 -12  -4 138.243 54.8457  14
   3 -12   4 160.068 27.4583  29
   3 -12  -4 147.357 23.2164  24
   3 -12  -4 143.624 30.3597  20
  -3  12  -5 399.548 36.3120   6
  -3  12  -5 188.641 53.0672   1
   3  12  -5 325.344 60.3044   1
   3 -12  -5 361.778 38.2231  40
  -3  12  -5 374.902 37.1497  38
   3  12  -5 416.969 37.4016  38
  -3  12   5 369.103 29.0655  36
  -3 -12  -5 378.201 34.1272  37
  -3  12  -5 495.099 39.6599  34
   3  12  -5 380.362 29.4820  34
   3 -12  -5 481.814 39.7042  33
  -3  12   5 488.672 72.6120  12
   3 -12  -5 360.848 74.4846  14
   3  12  -5 368.412 31.1513  16
   3 -12   5 379.614 38.7249  29
  -3 -12  -5 477.068 37.1126  26
  -3  12   5 406.243 37.3365  18
  -3  12  -6 33.8680 24.1848  38
   3 -12  -6 22.6019 23.6892  40
  -3  12  -6 15.3137 22.9795  34
  -3 -12  -6 23.1966 19.6920  37
   3 -12  -6 48.3307 27.4063  37
   3 -12  -6 35.9706 23.9010  33
   3 -12   6 9.51839 23.2773  15
  -3 -12   6 7.46972 22.6698  15
   3 -12   6 41.5080 25.3745  29
  -3 -12  -6 31.3686 21.7095  26
  -3 -12  -6 30.3636 24.6630   5
   3 -12  -6 8.27055 26.2679   5
  -3 -12  -7 194.449 20.7924  37
  -3  12  -7 170.373 23.8326  34
   3 -12  -7 208.013 22.6927  33
   3 -12  -7 249.166 27.2004  37
   3 -12   7 163.133 21.4943  15
  -3 -12   7 233.331 24.5228  15
   3 -12   7 154.911 24.4919  29
  -3 -12   7 172.963 21.5505  29
   3 -12  -7 188.708 25.9786  26
  -3 -12  -7 181.074 20.9614  26
  -3 -12  -7 210.133 26.6799   5
   3 -12  -7 225.133 27.2057   5
   3  12  -8 17.6154 10.0149  19
   3 -12  -8 9.82703 9.88126  37
   3 -12   8 4.40512 8.32511  29
   3  12  -8 11.7070 8.73682  23
   3 -12  -8 2.81522 8.99347   6
  -3 -12  -8 5.37487 9.73754   6
  -3  13   0-23.5671 24.1168  12
  -3  13   0 21.2299 31.7185  13
  -3  13   0 5.12302 17.3751   4
   3  13   0 37.2098 19.1089   4
   3  13   0 13.2745 15.5932   3
  -3  13   1 1007.19 75.7596  12
   3  13  -1 1098.89 52.7966   4
  -3  13  -1 1007.05 51.5882   4
   3  13   1 998.646 50.2150   3
   3  13  -1 1084.88 51.5169   3
  -3  13   2 141.124 51.1145  10
  -3  13   2 96.6604 36.3919  12
  -3  13  -2 65.1549 40.8328  13
   3  13  -2 103.021 18.7214   3
  -3  13  -2 127.515 38.0484   1
   3  13  -2 101.164 43.0741   1
   3  13   2 100.063 19.9278   3
  -3  13  -3 1651.22 112.279   1
   3  13  -3 1471.78 111.096   1
   3  13   3 1692.97 72.1081   3
   3  13  -3 1802.06 72.4441   3
  -3  13  -3 1777.36 76.5121  38
   3  13   3 1605.19 74.9792  36
  -3  13   3 1615.12 75.6398  36
  -3  13  -3 1782.28 79.2391  34
  -3  13   3 1953.71 128.316  10
  -3  13  -3 1631.53 114.828  13
   3  13  -3 1830.90 76.1228  16
  -3  13   3 1488.22 114.300  12
   3 -13  -3 1595.03 75.7514  24
  -3  13   3 1656.09 79.0939  18
   3 -13  -3 1613.78 80.4356  20
   3  13  -4 517.661 71.1403   1
  -3  13  -4 590.964 72.3449   1
   3 -13  -4 595.069 44.5560  40
  -3  13  -4 492.629 38.7329  38
  -3  13   4 510.172 37.1758  36
   3  13  -4 538.632 35.8449  34
   3 -13  -4 747.279 96.9960  14
  -3  13  -4 595.300 68.9386  13
   3  13  -4 525.623 36.7577  16
  -3  13   4 337.626 68.1056  10
  -3 -13  -4 485.566 74.0262  14
   3 -13   4 499.892 40.4659  29
   3 -13  -4 488.431 36.4584  24
   3 -13  -4 510.208 43.1837  20
  -3  13  -5-19.9994 39.0447   1
   3  13  -5 40.9488 38.3411   1
   3 -13  -5 40.9033 29.8552  40
  -3  13  -5 76.2075 25.2813  38
  -3  13   5 57.0811 18.7599  36
  -3  13  -5 38.8146 26.1010  34
   3 -13  -5 12.5768 44.9972  14
   3  13  -5 41.7543 18.8193  16
  -3  13   5 109.342 45.9706  12
   3 -13   5 48.8851 26.6027  29
   3 -13  -5 48.5054 24.4858  33
  -3 -13  -5 84.9180 24.6460  26
  -3  13   5 49.9483 24.3598  18
   3 -13  -6 258.785 34.9850   5
  -3 -13  -6 268.088 34.2282   5
  -3  13  -6 284.306 31.3440  38
   3 -13  -6 268.380 31.9511  40
   3 -13  -6 263.306 29.8179  33
   3 -13  -6 223.825 31.8183  37
  -3 -13  -6 287.067 28.4963  37
  -3  13  -6 194.934 29.6222  34
  -3 -13   6 224.357 31.7635  15
   3 -13   6 315.047 31.7593  15
   3 -13   6 245.256 31.3265  29
  -3 -13  -6 246.280 28.7167  26
  -3  13  -6 243.363 23.8938  19
   3  13  -7 39.5438 17.9465  19
   3 -13  -7 48.0760 15.9488  33
   3 -13  -7 72.8280 21.2603  37
  -3 -13  -7 42.3918 14.5049  37
  -3  13  -7 65.6942 18.2406  34
   3 -13   7 84.3109 18.9584  29
  -3 -13   7 57.3028 14.1239  29
   3 -13  -7 82.2346 21.7354  26
  -3 -13  -7 69.8290 16.1906  26
   3 -13   7 81.6250 18.0378  15
  -3 -13   7 38.7525 18.7815  15
   3 -13  -7 46.4550 20.0457   5
  -3 -13  -7 19.2857 18.6012   5
   3 -13  -8 153.814 11.5766  37
   3  13  -8 142.442 10.6533  23
   3  13  -8 157.932 11.3743  19
  -3  14   0 14.7103 25.0883  12
  -3  14   0 16.9858 19.1447   4
   3  14   0 7.27751 18.1252   3
   3  14   0 1.96097 18.1697   4
  -3  14   1 25544.5 883.423  12
   3  14   1 24103.8 839.700   3
   3  14  -1 24795.8 840.710   3
  -3  14  -1 24679.2 841.094   4
   3  14  -1 23694.4 841.277   4
  -3  14   2 31.1992 35.4832  12
  -3  14  -2-35.0405 34.8496  13
   3  14   2 1.88550 16.4469  36
  -3  14   2 6.47619 18.0613  36
  -3  14  -2-6.56930 19.2531  34
   3  14  -2 8.90606 19.4215  19
   3  14   2-1.84800 17.0596   3
   3  14  -2 3.69311 16.7391   3
   3 -14  -3 4392.83 181.849  20
   3  14  -3 4588.33 179.502  19
  -3  14   3 4584.01 180.059  18
   3  14   3 5032.81 179.055  36
  -3  14   3 4610.46 177.706  36
  -3  14  -3 4627.29 179.658  34
  -3  14  -3 4791.59 230.705  13
   3  14  -3 4726.03 177.276  16
  -3  14   3 4770.87 237.066  10
  -3  14   3 4249.63 224.658  12
   3 -14  -3 4343.18 176.730  24
  -3  14  -3 5106.40 231.965   1
   3  14  -3 4544.92 225.760   1
   3  14  -3 4640.13 173.171   3
   3  14   3 4906.07 174.489   3
  -3  14  -4-29.1606 40.1288   1
   3  14  -4-9.93053 40.2583   1
   3 -14  -4 3.00984 26.9794  40
  -3  14   4 22.6644 20.4692  36
   3 -14  -4-13.5426 61.6087  14
  -3 -14  -4-45.1885 45.7985  14
  -3  14  -4 17.3614 31.7664  13
  -3  14   4 33.9910 46.7760  10
   3  14  -4-2.19090 20.6539  16
   3 -14   4-2.55534 21.9303  29
   3 -14  -4 4.38491 19.3526  24
   3  14  -4-8.07519 23.5733  19
  -3  14   4 11.0354 23.8717  18
   3 -14  -4-33.3939 26.3747  20
  -3  14  -5 6190.17 293.628   1
   3  14  -5 5957.81 292.786   1
   3 -14  -5 6370.14 241.591  40
   3 -14  -5 6146.45 237.894  33
  -3  14   5 6463.87 233.685  36
  -3  14  -5 6305.80 239.144  34
   3 -14  -5 6016.79 309.673  14
   3  14  -5 6282.81 231.809  16
  -3  14   5 6176.10 300.067  12
   3 -14   5 6411.57 238.142  29
  -3 -14  -5 6311.80 237.645  26
   3  14  -5 6862.75 241.314  19
   3 -14  -6 34.7831 26.0207   5
  -3 -14  -6 55.2716 26.3848   5
   3 -14  -6 13.4676 21.8899  40
   3 -14  -6 21.0040 21.0675  33
  -3  14  -6 13.4228 21.2513  34
   3 -14  -6 33.9411 24.8216  37
  -3 -14  -6 7.51477 19.2984  37
   3 -14   6 31.8573 22.7963  15
  -3 -14   6 2.29602 22.5335  15
   3 -14   6 29.5739 20.7344  29
  -3 -14  -6 34.2748 20.4673  26
   3  14  -6 55.3773 24.1679  19
  -3 -14  -7 3654.13 133.950   5
   3 -14  -7 3637.29 133.307   5
   3  14  -7 3297.70 127.764  41
   3 -14  -7 3680.86 133.752  37
  -3  14  -7 3678.64 131.898  34
   3 -14  -7 3534.27 129.167  33
   3 -14   7 3443.22 130.490  15
  -3 -14   7 3591.68 132.249  15
   3 -14   7 3382.88 130.036  29
   3 -14  -7 3514.52 128.900  25
  -3 -14  -7 3340.26 128.346  26
   3 -14  -7 3558.03 134.012  26
   3  14  -7 3607.96 133.351  19
  -3  15   0-5.04030 21.1770  12
   3  15   0 8.61144 20.5717   4
   3  15   0-9.92698 18.0646   3
  -3  15   0-4.13700 19.8315   4
  -3  15   1 1886.13 81.3884  42
   3  15   1 1753.42 80.2819   3
   3  15  -1 1835.27 81.1996   3
   3  15  -1 1797.60 81.3041  16
  -3  15   1 1795.50 110.581  12
   3  15  -1 1858.23 82.4726   4
  -3  15  -1 1955.40 82.9989   4
   3  15  -1 1961.67 83.5325  19
  -3  15  -2 72.4221 18.6820  36
  -3  15  -2 102.624 24.7276  34
  -3  15   2 135.555 23.5632  36
   3  15   2 142.121 21.3745  36
   3  15  -2 164.998 23.4582  41
  -3  15   2 147.015 43.3966  12
   3  15  -2 76.5944 21.6164  16
  -3  15  -2 46.5445 37.9419  13
  -3  15   2 89.6784 22.3345  18
   3  15  -2 164.433 26.2586  19
   3  15   2 146.096 23.0712   3
   3  15  -2 125.896 20.7625   3
   3 -15  -3 2171.81 99.1020  20
  -3  15   3 2366.37 97.8474  18
   3  15  -3 2015.61 94.8888  19
  -3  15  -3 2125.12 90.3677  36
  -3  15  -3 2108.35 96.3073  34
  -3  15   3 2151.18 94.8275  36
   3  15   3 2424.39 96.0765  36
  -3  15  -3 2330.41 142.147  13
  -3  15   3 2033.36 136.250  12
  -3  15   3 2287.32 151.365  10
   3  15  -3 2118.68 92.9413  16
   3 -15  -3 2050.62 93.5941  24
   3  15  -3 2173.67 138.512   1
   3  15   3 2185.62 90.5457   3
  -3  15   3 2176.84 91.3291   3
  -3  15  -3 2313.07 139.858   1
   3  15  -3 1965.31 88.9275   3
  -3  15  -3 2229.25 91.7995   3
   3  15  -4 477.907 71.9841   1
  -3  15  -4 418.128 67.0505   1
   3 -15  -4 427.703 42.7714  40
  -3  15   4 524.815 37.8005  36
  -3  15   4 394.852 73.7883  10
   3  15  -4 464.809 36.5700  16
  -3 -15  -4 419.813 74.0791  14
   3 -15  -4 538.456 88.4012  14
  -3  15   4 415.938 68.5846  12
   3 -15   4 504.178 38.6671  29
   3 -15  -4 475.421 36.2046  24
   3  15  -4 508.994 41.0591  19
  -3  15   4 551.282 42.5773  18
   3 -15  -4 574.174 46.6689  20
   3 -15  -5 1349.22 71.9586  40
  -3  15   5 1496.94 65.7886  36
   3 -15  -5 1323.79 69.0765  33
  -3 -15  -5 1391.06 66.9751  37
  -3  15  -5 1386.77 70.5112  34
   3  15  -5 1232.17 61.5558  16
   3 -15   5 1357.93 66.8936  29
  -3 -15  -5 1391.32 69.4245  26
   3  15  -5 1375.67 70.8170  19
  -3 -15  -6 70.0593 26.2923   5
   3 -15  -6 80.1234 24.8980   5
   3  15  -6 68.2029 18.9054  41
   3 -15  -6 72.0226 22.4126  40
  -3 -15  -6 78.4934 20.1109  37
  -3  15  -6 77.9290 21.9907  34
   3 -15  -6 94.1713 25.1946  37
   3 -15  -6 74.3964 21.6882  33
   3 -15   6 113.316 23.2272  15
  -3 -15   6 94.1374 23.6457  15
   3 -15   6 71.6321 19.3502  29
   3 -15  -6 74.4707 27.6111  26
  -3 -15  -6 94.9725 22.0591  26
   3  15  -6 78.9579 22.6261  19
   3  15  -7 36.2956 15.5213  19
   3  15  -7 44.4141 15.4731  23
   3 -15  -7 45.5690 11.2401  33
   3 -15  -7 52.8146 16.6566  37
  -3 -15   7 56.9240 15.3806  15
   3 -15   7 38.0894 13.3815  15
   3 -15   7 50.2362 11.7594  29
   3 -15  -7 61.7493 17.4694  26
   3 -15  -7 45.2311 11.5694  25
  -3 -15  -7 40.2986 15.9755   5
   3 -15  -7 65.2541 16.6023   5
  -3  16   0 4.48639 18.8493  36
   3  16   0 9.35650 21.1255   4
  -3  16   0-13.4593 22.6843   4
   3  16   0-6.45394 20.2806   3
  -3  16   0-2.22044 18.0033  42
   3  16   0 7.30487 20.8970  19
   3  16  -1 2691.58 113.384   4
  -3  16  -1 2774.06 113.711   4
   3  16   1 2814.93 112.538   3
   3  16  -1 2833.31 113.262   3
  -3  16   1 2817.08 113.742  36
   3  16   1 2676.81 108.475  36
  -3  16  -1 2724.52 111.842  36
  -3  16   1 2705.63 111.773  42
   3  16  -1 2725.16 113.062  41
   3  16  -1 2542.89 111.767  16
  -3  16   1 2710.53 144.961  12
   3  16  -1 2749.82 109.408  23
   3  16  -1 2763.86 114.308  19
  -3  16  -2 242.441 26.3856  36
   3  16   2 241.188 27.2186  36
  -3  16   2 275.486 29.7426  36
   3  16  -2 272.547 28.7461  41
  -3  16   2 245.859 47.0948  12
   3  16  -2 241.099 29.2579  16
  -3  16   2 250.577 27.9025  18
   3  16  -2 287.225 28.6997  23
   3  16  -2 243.037 31.7880  19
   3  16  -2 239.777 28.0283   3
   3  16   2 267.711 28.4335   3
   3  16  -3 3464.65 132.633   3
   3  16   3 3440.37 132.408   3
  -3  16   3 3337.40 132.900   3
  -3  16  -3 3482.52 133.259   3
   3  16  -3 3372.55 136.460  41
   3  16  -3 3517.54 135.635  16
  -3  16   3 3210.03 185.127  12
  -3  16   3 3127.03 135.230  36
  -3  16  -3 3356.11 139.028  34
   3  16   3 3380.50 135.976  36
   3 -16  -3 3146.97 135.153  24
  -3  16   3 3493.56 138.016  18
   3 -16  -3 3321.33 140.998  20
   3  16  -3 3422.02 139.270  19
   3 -16  -4 278.160 36.2649  40
   3  16  -4 254.607 30.1784  41
  -3  16   4 248.887 29.4745  36
  -3  16   4 264.264 57.2009  12
   3  16  -4 228.373 27.8184  16
   3 -16  -4 346.356 79.1673  14
  -3 -16  -4 284.527 66.6213  14
   3 -16  -4 219.069 27.0914  24
   3 -16  -4 284.671 36.6254  20
   3  16  -4 287.200 33.5749  19
  -3  16   4 283.279 33.0804  18
   3 -16  -5 21.3999 24.1692  40
   3  16  -5 15.0913 18.6680  41
  -3  16  -5 61.7526 24.1576  34
  -3 -16  -5-2.17502 20.7259  37
  -3  16   5 39.8868 19.7558  36
   3  16  -5 8.46964 16.4159  16
   3 -16   5 8.28518 19.9361  29
   3 -16  -5 31.4875 23.2320  33
  -3 -16  -5 12.0191 23.3598  26
   3  16  -5 57.9537 24.6425  19
  -3  16   5 15.0340 20.9760  18
  -3 -16  -6 2.12823 20.8751   5
   3 -16  -6-8.23551 21.2534   5
   3  16  -6 14.8199 14.7220  41
   3 -16  -6 54.8281 23.0714  37
  -3  16  -6 31.4056 19.7664  34
   3 -16  -6-3.37212 18.4207  33
  -3 -16  -6 14.7723 16.5065  37
   3 -16   6 14.2600 15.2598  29
  -3 -16  -6 3.34963 17.7292  26
   3 -16  -6 31.6631 23.6406  26
   3 -16   6 10.5720 17.6629  15
  -3 -16   6-9.71846 19.6596  15
   3  16  -6 28.9238 20.4107  19
  -3 -16  -7 383.194 24.9684   5
   3 -16  -7 359.085 23.6914   5
   3 -16  -7 381.072 24.0709  37
   3 -16  -7 326.010 18.5075  25
   3 -16  -7 422.327 25.2530  26
   3  16  -7 399.516 23.9729  23
   3  16  -7 427.545 23.9237  19
  -3  17   0-2.34598 19.0220  36
   3  17   0 12.8958 13.4293  36
   3  17   0-2.30474 20.0240   3
  -3  17   0 31.1485 23.7203   4
   3  17   0 7.53281 24.6250   4
  -3  17   0 2.34792 20.6444  42
   3  17   0-10.3986 22.4947  19
   3  17  -1 613.885 42.1230  41
  -3  17   1 554.117 40.7719  42
   3  17   1 649.598 37.9580  36
  -3  17  -1 658.688 41.0038  36
  -3  17   1 597.868 41.3968  36
   3  17   1 657.237 42.2269   3
   3  17  -1 636.101 42.7357   3
  -3  17   1 484.302 57.8829  12
   3  17  -1 683.610 44.4282  19
  -3  17   1 649.716 39.2442  18
   3  17   1 608.977 44.8284   4
   3  17  -1 625.235 44.8401   4
  -3  17   1 639.458 44.2105   4
  -3  17  -1 653.762 43.5520   4
   3  17  -2 9.03141 18.3915   3
   3  17   2 22.6330 20.2878   3
  -3  17  -2 17.4826 18.9860  36
   3  17   2-4.34824 18.1903  36
  -3  17   2 5.01463 21.1596  36
   3  17  -2 7.34981 19.2098  41
  -3  17   2-8.69018 32.5158  12
   3  17  -2-2.42575 20.9896  16
   3  17  -2-4.36294 18.1723  23
  -3  17   2-11.3814 20.1710  18
   3  17  -2-2.65382 23.5164  19
  -3  17  -3 4796.44 180.499   3
   3  17   3 4779.03 180.481   3
   3  17  -3 4696.47 179.472   3
  -3  17   3 4821.93 180.759   3
   3  17  -3 4901.61 184.076  41
   3  17  -3 4608.66 182.513  16
  -3  17   3 4788.51 237.687  12
  -3  17   3 4778.76 184.758  36
   3  17   3 4868.56 184.124  36
   3 -17  -3 4746.96 184.085  24
  -3  17   3 4774.23 184.258  18
   3 -17  -3 4684.53 188.724  20
   3  17  -3 4884.96 186.692  19
   3  17  -4 18.8036 19.9313  41
   3 -17  -4 27.0615 28.1587  40
  -3  17   4-2.35689 21.2168  36
   3  17  -4 14.8815 19.4252  16
   3 -17  -4 49.8538 20.7017  24
   3  17  -4 48.3682 25.1664  19
  -3  17   4-2.58081 21.7898  18
   3 -17  -4 15.0012 26.2833  20
   3 -17  -5 9.99011 24.1086  40
   3  17  -5 11.6496 18.1863  41
  -3  17   5-5.68210 17.6796  36
  -3 -17  -5 48.5946 20.8453  37
   3 -17  -5 17.9743 20.8959  33
  -3 -17  -5 11.3357 22.0285  26
   3  17  -5 35.3429 23.2593  19
   3 -17  -6 108.166 22.1427   5
  -3 -17  -6 124.547 23.0219   5
   3 -17  -6 64.4419 17.0945  33
   3 -17  -6 80.7318 22.3024  37
   3  17  -6 70.1756 14.4897  41
   3 -17   6 102.340 19.5893  15
  -3 -17   6 85.5446 20.3871  15
  -3 -17  -6 65.1692 17.8636  26
   3 -17  -6 59.8482 22.2528  26
   3  17  -6 88.5552 19.2684  23
   3  17  -6 83.0272 20.4098  19
   3 -17  -7 6.53750 9.55131  37
   3  17  -7 13.5695 9.19676  19
   3  17  -7 10.0406 9.35596  23
   3 -17  -7 11.3576 10.3458  26
   3 -17  -7 21.6764 9.77293   5
  -3 -17  -7 11.3851 9.54731   5
  -3  18   0 10.0952 25.1395   4
   3  18   0-10.5670 24.7332   4
   3  18   0 7.31363 20.5739   3
  -3  18   0 14.4786 20.8805  36
   3  18   0-1.66532 14.2335  36
  -3  18   0 14.7236 23.4486  42
  -3  18   1 8688.92 310.216  42
  -3  18  -1 8420.01 309.830  42
   3  18  -1 8314.25 309.811  41
  -3  18   1 8440.23 310.055  36
   3  18   1 8609.46 305.097  36
  -3  18  -1 8374.52 308.189  36
   3  18   1 8396.21 309.458   3
   3  18  -1 8669.92 310.245   3
  -3  18   1 7842.26 342.881  12
   3  18  -1 8427.08 312.265  19
  -3  18   1 8504.40 311.256   4
  -3  18  -1 8849.17 311.827   4
   3  18  -1 8690.71 312.083   4
   3  18   1 8543.17 312.644   4
   3  18  -2-9.94918 19.7906  41
  -3  18  -2 7.56824 21.8293  42
  -3  18  -2 8.69777 18.8919  36
   3  18   2-6.61332 20.2047  36
  -3  18   2 7.29190 19.5249   3
  -3  18  -2 2.43132 21.7116   3
   3  18   2-7.05114 19.4072   3
   3  18  -2 18.7312 20.8287   3
  -3  18   2 43.5672 35.9727  12
   3  18  -2 21.7845 19.1543  23
   3  18  -2 8.20978 25.7101  19
  -3  18   2-2.22851 18.8072  18
   3  18  -3 13698.0 479.098  41
   3 -18  -3 13154.8 483.533  40
  -3  18  -3 13293.3 478.945  42
  -3  18   3 13679.3 480.277  36
   3  18   3 14247.6 480.170  36
   3  18  -3 13486.2 475.339   3
   3  18   3 14043.3 476.845   3
  -3  18  -3 13254.8 475.532   3
  -3  18   3 13031.3 475.218   3
  -3  18   3 13236.3 537.782  12
   3  18  -3 13790.4 478.465  23
   3 -18  -3 13161.5 478.985  24
   3  18  -3 13772.4 482.466  19
  -3  18   3 13569.3 479.010  18
   3 -18  -3 13479.2 484.673  20
  -3  18   4 79.8400 23.0666  36
   3 -18  -4 34.8288 18.4497  24
   3  18  -4 58.7261 22.5151  23
  -3  18   4 43.2584 22.8782  18
   3 -18  -4 48.8972 24.2335  20
   3  18  -4 36.1448 23.7279  19
   3  18  -4 39.5422 19.4707  41
  -3  18  -4 73.3849 20.5618  42
   3 -18  -4 69.6163 27.0253  40
  -3 -18  -5 3963.67 142.737  37
   3 -18  -5 3555.84 143.604  33
   3 -18  -5 3763.14 146.950  40
   3  18  -5 3502.04 139.782  41
  -3 -18  -5 3753.44 144.906  26
   3  18  -5 3766.58 144.372  23
   3  18  -5 3729.24 145.317  19
   3  18  -6 18.6769 15.4952  19
   3 -18  -6 26.0879 18.1215  37
   3 -18  -6 8.03147 13.2822  33
   3 -18   6-2.65893 14.3769  15
  -3 -18   6 34.8318 16.2162  15
   3 -18  -6 17.6828 19.1476  26
   3  18  -6-2.83058 14.4437  23
  -3 -18  -6 9.32030 13.3327  26
   3 -18  -6-1.51826 17.2915   5
  -3 -18  -6 12.9470 17.4538   5
   3 -18  -7 585.165 24.9611  26
  -3  19   0 10.0429 21.9007  42
   3  19   0-8.39460 14.2891  36
  -3  19   0-12.1946 19.9570  36
   3  19   0 20.2754 22.8038   3
   3  19   0 16.3747 26.8485   4
  -3  19   0-7.80928 24.1157   4
  -3  19   1 379.966 34.6709  36
  -3  19  -1 332.788 31.5679  36
   3  19   1 359.838 28.7365  36
  -3  19   1 344.149 37.1329   4
   3  19   1 393.181 35.0593   3
  -3  19   1 319.032 33.5818   3
   3  19   1 313.694 37.2077   4
   3  19  -1 411.220 35.0502   3
  -3  19  -1 349.558 34.8308   3
  -3  19  -1 416.835 35.8112  42
   3  19  -1 328.278 34.3668  19
  -3  19   2 13.3740 25.4053   4
   3  19   2 2.78805 25.0091   4
   3  19  -2 26.1112 20.5611   3
  -3  19   2 14.5849 23.2465   3
  -3  19  -2 34.1511 21.1283   3
   3  19   2 28.6391 21.9730   3
  -3  19  -2 31.5120 18.4223  36
   3  19   2 50.2675 19.9805  36
  -3  19  -2 20.2575 21.6621  42
   3  19  -2 2.46432 21.5165  41
  -3  19   2 50.9538 33.7973  12
   3  19  -2 46.6688 19.3946  23
   3 -19  -2 22.0453 25.4337  20
  -3  19   2 33.9676 18.9811  18
   3  19  -2 38.7141 25.1778  19
  -3  19  -3-2.38998 20.3414  42
   3  19  -3 32.4649 22.2324  41
   3 -19  -3-11.8885 27.1417  40
  -3  19   3 6.07325 18.3520   3
  -3  19  -3 2.04021 17.9389   3
   3  19   3 16.5422 18.3239   3
   3  19  -3-8.02623 18.7213   3
   3  19  -3 6.68250 19.7391  23
   3 -19  -3 16.9479 21.9482  24
  -3  19   3 7.37565 22.5336  36
   3  19   3-13.8050 22.3493  36
   3  19  -3 8.01631 25.3626  19
  -3  19   3 18.0801 21.2329  18
   3 -19  -3-3.02154 24.4991  20
  -3  19   4-2.15089 19.9287  36
   3 -19  -4 29.9601 26.8806  40
   3  19  -4 5.95717 17.9363  41
  -3  19  -4 13.8655 18.6114  42
   3  19  -4 6.45714 20.0834  23
   3 -19  -4 1.75131 16.6252  24
   3 -19  -4 5.39840 24.4701  20
   3  19  -4 24.1818 23.1085  19
  -3  19   4 13.0172 19.8864  18
   3  19  -5 75.2313 15.9629  41
   3 -19  -5 88.2341 23.7823  40
   3 -19  -5 103.031 21.1183  33
  -3 -19  -5 93.6898 22.4727  26
   3  19  -5 118.656 21.1006  23
   3  19  -5 96.9689 22.7657  19
   3 -19  -6 124.171 18.0084  37
   3 -19  -6 88.8583 11.9367  33
   3  19  -6 103.616 15.6007  19
  -3 -19  -6 107.903 12.7579  26
   3  19  -6 115.421 15.3956  23
  -3  19  -6 71.2790 9.78968  23
   3 -19  -6 91.5139 17.7888  26
   3 -19  -6 90.8877 17.8997   5
  -3 -19  -6 109.012 18.6351   5
  -3  20   0-14.4325 19.8609  36
   3  20   0 1.63037 13.8759  36
  -3  20   0 17.6600 22.5283  42
  -3  20   0-10.4919 24.0400   4
   3  20   0-22.0261 26.3959   4
   3  20   0 20.6017 22.0092   3
  -3  20   0 19.0313 24.9179   3
  -3  20  -1 1586.91 75.3833   3
   3  20   1 1540.22 74.2146   3
   3  20  -1 1513.80 74.7063   3
  -3  20   1 1580.72 75.9186   3
  -3  20  -1 1436.64 72.9407  42
   3  20   1 1594.93 77.7642   4
  -3  20   1 1484.98 75.7675   4
  -3  20   1 1330.54 72.0437  36
  -3  20  -1 1590.06 72.1083  36
   3  20   1 1529.51 68.5923  36
   3  20   2 10.5365 19.5266  36
  -3  20  -2 19.5860 17.7592  36
  -3  20  -2-4.93405 21.8646  42
  -3  20   2 18.9896 19.5155   3
  -3  20  -2 23.8832 22.4412   3
  -3  20   2-2.62721 23.4636   4
   3  20   2 38.3192 24.6304   4
   3  20   2-4.73230 20.9709   3
   3  20  -2-14.1027 19.4976   3
   3  20  -2 11.9555 17.5927  23
   3 -20  -2 5.37450 24.1821  24
   3  20  -2 16.3862 23.5380  19
   3 -20  -2 31.1608 27.9345  20
  -3  20   2 25.2692 17.4940  18
  -3  20   3 23.3646 20.3047  36
   3  20  -3 10.7090 18.7635  41
  -3  20  -3 29.0992 21.7478  42
   3 -20  -3 11.4940 28.9757  40
  -3 -20  -3 4.41661 19.8008  40
   3  20   3 3.91029 17.9908   3
  -3  20   3 17.1310 17.1977   3
  -3  20  -3-3.85491 17.4145   3
   3  20  -3 7.62424 17.6651   3
   3  20  -3 34.7659 19.0861  23
   3 -20  -3 22.7776 21.2566  24
  -3  20   3 14.2393 17.7506  18
   3  20  -3 10.2122 25.2001  19
   3 -20  -3 40.3971 27.1130  20
   3  20  -4-11.9623 16.1103  41
   3 -20  -4-2.49569 24.6295  40
  -3  20  -4 6.99020 16.4747  42
  -3 -20  -4-2.26156 22.6651  26
   3  20  -4-7.58692 17.6964  23
   3  20  -4-13.2060 20.9615  19
  -3  20   4 7.87493 19.2462  36
   3 -20  -5 576.888 37.0445   5
   3 -20  -5 568.857 35.0509  40
  -3 -20  -5 505.393 32.2304  26
   3  20  -5 496.103 31.4557  23
   3 -20  -5 471.947 31.6767  33
   3  20  -5 501.124 32.6785  19
   3 -20  -6 35.8200 11.9087  37
   3  20  -6 13.0893 9.77613  19
   3  20  -6 21.3906 9.56983  23
   3 -20  -6 32.5889 12.7384  26
  -3 -20  -6 37.4843 12.1877   5
   3 -20  -6 13.0145 11.4962   5
  -3  21   0-7.70228 23.4457   4
   3  21   0 8.09072 27.1912   4
  -3  21   0-10.6263 21.5398   3
   3  21   0 2.54778 21.5928   3
  -3  21   0-4.61319 19.3824  36
  -3  21   1 115.701 27.6463   4
  -3  21   1 129.917 25.4544   3
  -3  21  -1 155.944 27.4925   3
   3  21   1 149.956 25.0366   3
   3  21  -1 112.674 23.8623   3
   3  21   1 158.825 29.5162   4
  -3  21  -1 146.473 25.2303  42
  -3  21   1 152.363 25.5188  36
  -3  21  -1 151.116 23.6133  36
   3  21   1 90.4436 19.2463  36
   3  21   2 29.5011 19.4161  36
  -3  21  -2 4.66259 20.3420  42
  -3  21   2-10.0001 23.4928   4
  -3  21   2 4.50664 19.1040   3
  -3  21  -2 15.9239 19.9289   3
   3  21   2 10.4174 25.3836   4
   3  21   2 36.3073 21.4714   3
   3  21  -2 9.01252 20.1264   3
   3 -21  -2 20.6094 23.4451  24
   3 -21  -2 26.9940 24.8804  20
   3  21  -2 33.9505 26.7269  19
  -3  21   3 66.5940 23.7869  36
  -3 -21  -3-4.06302 19.0515  40
  -3  21  -3 38.5398 19.9855  42
   3 -21  -3 40.6006 27.2302  40
   3  21  -3 34.8683 16.8057   3
  -3  21   3 8.62955 15.9705   3
  -3  21  -3 31.5831 16.6340   3
  -3  21   3 27.6780 21.6222   4
   3  21   3 21.3035 17.1677   3
   3  21   3 40.8682 22.4558   4
   3 -21  -3 43.4212 20.6251  24
   3  21  -3 41.1655 17.9164  23
   3  21  -3 75.7112 23.7367  19
   3 -21  -3 45.5655 25.7202  20
  -3  21   4-5.23685 16.2291  36
   3 -21  -4 26.6315 23.3588  40
  -3  21   4-7.68717 19.0248   4
   3  21   4 2.01551 19.3230   4
   3  21  -4-1.58570 15.6977  23
  -3 -21  -4 15.8849 20.5519  26
   3  21  -4-3.88192 19.0949  19
   3 -21  -5 93.7358 19.4765   5
  -3 -21  -5 81.4293 20.2047   5
   3 -21  -5 82.0913 16.5445  33
   3 -21  -5 91.8874 18.3261  40
   3  21   5 75.1219 17.1151   4
  -3  21   5 76.1096 16.4919   4
   3  21  -5 80.3985 16.5624  19
   3  21  -5 103.361 14.4885  23
  -3 -21  -5 65.9757 14.7430  26
   3 -21  -6 10.3641 6.24855  37
   3 -21  -6 8.43233 7.58095  26
  -3  22   0-4.28022 18.2906  36
   3  22   0-7.69382 24.5873   4
  -3  22   0 2.51816 20.6054   3
   3  22   0 4.90840 21.2356   3
  -3  22  -1 4125.04 163.204   3
  -3  22   1 4087.81 162.985   3
   3  22  -1 4370.33 163.799   3
   3  22   1 4334.05 163.436   3
  -3  22  -1 4315.52 163.354  42
  -3  22   1 4208.07 163.461   4
   3  22   1 4171.16 164.546   4
   3  22   1 4101.27 155.878  36
  -3  22  -1 4100.94 158.407  36
  -3  22   1 4099.89 161.333  36
  -3  22   2 86.0794 22.4493  36
  -3  22  -2 19.1717 20.1363  42
   3  22   2 67.1863 25.9828   4
  -3  22   2 23.0194 22.7657   4
  -3  22   2 33.2101 20.1509   3
  -3  22  -2 25.1645 18.9973   3
   3  22   2 37.7149 20.7310   3
   3  22  -2 68.7099 20.2787   3
   3 -22  -2 45.3384 22.5442  24
   3 -22  -2 55.9543 26.6853  20
   3  22   3 2490.21 94.0212   4
  -3  22   3 2464.72 92.9436   4
   3 -22  -3 2701.09 99.5266  40
  -3 -22  -3 2460.38 89.2040  40
  -3  22  -3 2464.73 89.5658  42
  -3  22   3 2524.46 91.4800  36
  -3  22  -3 2339.16 86.1519   3
   3  22  -3 2573.69 87.2424   3
   3 -22  -3 2600.84 90.5362  24
   3  22  -3 2401.80 85.5685  23
   3 -22  -3 2747.50 98.1396  20
   3  22  -3 2414.20 93.2299  19
   3 -22  -4 20.8989 20.5929  40
  -3  22   4 4.46044 15.6067  36
   3  22   4 6.83056 18.4130   4
  -3  22   4 9.69283 17.0039   4
   3 -22  -4 14.2045 18.1812  33
  -3 -22  -4-17.8259 17.7911  26
   3  22  -4 14.4600 13.2628  23
   3  22  -4-19.6240 16.5377  19
   3 -22  -5 457.773 25.8074  37
   3 -22  -5 381.489 20.4493  33
   3 -22  -5 494.375 25.0424  40
   3  22  -5 332.434 19.4561  23
  -3 -22  -5 318.359 19.0017  26
   3 -22  -5 444.641 25.9791   5
  -3 -22  -5 504.579 27.6641   5
  -3  23   0 2.31319 20.5774   3
   3  23   0 4.55265 19.7767   3
  -3  23   0 3.81703 16.7806  36
  -3  23  -1 426.185 33.9445   3
   3  23  -1 388.983 33.6676   3
  -3  23   1 438.159 33.8672   3
   3  23   1 419.472 34.0497   3
  -3  23   1 427.907 34.8690   4
   3  23   1 391.404 34.8540   4
  -3  23   1 423.953 32.5564  36
  -3  23   2 106.240 20.8111  36
  -3  23  -2 86.4743 21.9882  42
   3 -23  -2 90.7292 24.0809  24
   3 -23  -2 47.6978 26.2122  20
   3 -23   2 86.2528 19.2984  21
   3  23   2 74.4207 19.0282   3
   3  23  -2 98.2211 20.4922   3
  -3  23   2 67.1930 21.0873   4
  -3  23   2 110.257 20.4741   3
  -3  23  -2 70.5915 19.4909   3
   3  23   2 78.6736 23.2215   4
   3  23   3 1048.95 39.5712   4
  -3  23   3 1130.65 40.1540   4
  -3  23  -3 1167.52 36.3024  42
   3 -23  -3 1241.17 47.4383  40
  -3 -23  -3 1131.95 34.5650  40
   3  23   3 3.72755 10.0696   3
  -3  23   3 2.44965 10.1477   3
   3 -23  -3 1144.81 35.8860  24
   3 -23  -3 1237.58 45.1121  20
  -3  23   4-16.6891 14.9601   4
   3  23   4-2.72989 15.3615   4
   3 -23  -4-13.3901 14.1219  33
  -3 -23  -4-8.23402 13.3028  26
   3 -23  -4-1.53824 16.5018  40
   3 -23   5 14.0627 6.88545  21
  -3 -23  -5 23.6253 9.29364   5
   3 -23  -5 31.9393 8.66547   5
   3 -23  -5 26.1836 9.28597  37
  -3  24   0-8.18933 18.3517   3
   3  24   0 14.1953 18.4509   3
  -3  24   0-3.23879 15.8308  36
  -3  24   1 1547.77 68.2109  36
   3 -24  -1 1667.41 76.2161  20
  -3  24  -1 1462.14 69.1792   3
   3  24  -1 1522.84 69.9387   3
  -3  24   1 1678.16 70.7255   3
   3  24   1 1431.18 69.0506   3
   3 -24  -1 1575.63 72.8360  24
   3  24   1 1567.13 71.2535   4
  -3  24   2 25.7363 16.9944  36
   3  24   2 15.7347 15.8831   3
   3  24  -2-3.14680 15.1541   3
  -3  24   2 50.1085 18.9850   4
   3  24   2 14.4909 18.3880   4
  -3  24   2 35.8348 16.5962   3
  -3  24  -2 23.5943 15.8304   3
   3 -24  -2 26.5944 18.5744  24
   3 -24  -2 21.3486 21.6025  20
   3 -24  -2 41.2342 25.1260  40
  -3  24   3 2265.13 91.8742   4
   3  24   3 2427.51 93.2619   4
   3 -24  -3 2343.52 88.2108  24
   3 -24   3 2211.47 88.2084  21
   3 -24  -3 2396.40 94.7921  20
   3 -24  -3 2449.64 96.7408  40
   3 -24  -4 22.9808 10.2949  33
   3 -24  -4 20.1360 13.0140  40
   3 -24   4 10.0486 8.80724  21
  -3 -24  -4 12.5674 8.39286  26
   3  25   0 3.46518 15.6482   3
  -3  25   0-12.1580 16.3740   3
   3  25   1 14.4666 15.2954   3
   3  25  -1 35.5536 15.8860   3
  -3  25   1 27.3895 16.3290   3
  -3  25  -1 43.5264 16.2414   3
   3 -25  -1 30.4734 20.9959  20
   3 -25  -1 19.8577 18.6636  24
  -3  25   1 52.3178 15.8608  36
  -3  25   2 6.43903 14.0311  36
  -3 -25  -2 13.8970 13.1874  40
   3 -25  -2 9.09738 19.2561  40
   3 -25  -2-6.80384 15.2753  24
   3 -25  -2-3.41739 17.1247  20
   3  25   2-11.2121 12.7479   3
   3  25  -2 20.0239 13.5303   3
   3  25   2 13.2062 15.5297   4
  -3  25   2 4.96983 12.9336   3
  -3  25  -2-1.24878 13.1807   3
  -3 -25  -3 21.0974 11.3209  26
   3 -25  -3 29.1377 16.4366  40
   3 -25  -4 10.1514 6.80996  40
  -3 -25  -4 11.5353 7.61772   5
   3 -25  -4 12.2982 7.23811  37
   3  26   0 15.4068 14.4982   3
  -3  26   0 2.79279 13.1201   3
   3 -26   0 12.6505 16.5073  24
   3 -26   0-10.3699 17.6338  20
   3  26  -1 728.287 36.2393   3
  -3  26   1 749.488 36.1152   3
  -3  26  -1 680.798 35.6814   3
   3  26   1 697.498 35.7500   3
   3 -26  -1 767.813 38.0773  24
   3 -26  -1 682.941 39.1386  20
  -3  26   1 684.150 33.5296  36
   3 -26  -2 28.1211 16.1109  40
   3 -26  -2 18.9495 10.4939  24
   3 -26  -2 21.0363 13.7517  20
  -3  26   2 42.1376 12.0391  36
   3 -26  -3 180.712 14.6902  40
   3 -26   3 114.710 11.5883  24
   3 -27   0 2.40893 13.6501  40
   3 -27   0-1.25008 13.4789  20
   3 -27   0-1.14465 12.9722  24
   3 -27   1 372.724 23.9060  20
   3 -27  -1 378.847 22.2432  20
   3 -27  -1 355.550 20.6501  24
   3 -27   1 378.948 23.3060  24
   3 -27  -2 16.3140 10.4015  40
   3 -27   2 10.1571 9.70180  20
   3 -27   2 12.6988 9.21559  24
   3 -28   0 4.89206 7.82591  40
   3 -28   0-3.28216 7.22479  20
   3 -28   0-3.55835 6.36121  24
   3 -28   1 763.799 31.0341  24
   4   0   0 179.660 26.3130   2
   4   0  -1 376.850 38.0277   2
   4   0   1 362.423 37.4949   2
   4   0   2 11674.7 404.199  10
   4   0   2 12014.4 419.609   2
   4   0  -2 11815.7 419.906   2
   4   0  -3 2789.31 113.986   2
  -4   0   4 110.361 29.1958  12
   4   0   4 105.043 17.5416  15
  -4   0   4 92.2241 18.3036  15
  -4   0  -5 4528.00 218.941   1
   4   0  -5 4943.34 225.330   1
   4   0  -5 4703.32 178.235  33
   4   0  -5 4758.36 178.217  37
  -4   0  -5 4596.93 174.351  37
   4   0   5 4693.40 175.927  15
  -4   0   5 4518.41 175.045  15
   4   0  -5 4638.48 178.914  26
  -4   0  -5 4707.64 178.293   5
   4   0  -5 4521.80 177.739   5
  -4   0  -6 10244.1 364.244  37
   4   0  -6 10177.4 367.899  37
   4   0  -6 10151.2 366.302  25
  -4   0  -6 10022.4 421.297   1
   4   0  -6 9910.75 422.263   1
   4   0  -6 10242.4 368.281  33
   4   0  -7 2661.53 111.210  37
   4   0  -7 2494.92 105.339  38
   4   0  -7 2691.49 109.295  25
   4   0  -7 2593.68 111.285   6
  -4   0  -7 2474.77 109.477   6
  -4   0  -8 1697.04 73.5472   6
   4   0   8 1728.51 76.3980   9
   4   0  -8 1702.60 73.6649   6
   4   0   8 1754.56 74.4147  29
   4   0   9 484.154 21.9433   9
  -4   0  -9 498.294 21.9592  38
   4  -1   0 4314.89 167.351   2
   4   1   0 4151.11 164.510   2
   4  -1  -1 1521.08 75.3655  14
   4   1   1 1351.18 73.2811   2
   4   1  -1 1425.70 74.3541   2
   4  -1  -1 1522.08 75.0427   2
   4  -1   1 1394.91 74.7691   2
  -4   1  -1 1366.02 59.4142   1
   4   1  -1 1372.45 59.3611   1
   4  -1   2 8309.05 299.187  10
   4   1   2 9266.10 306.447  10
   4   1   2 9186.34 317.597   2
   4   1  -2 8811.91 317.093   2
   4  -1   2 9290.74 319.215   2
   4  -1  -2 9005.81 319.309   2
   4  -1   3 180.704 21.8365   2
   4  -1  -3 106.174 20.5760   2
  -4   1   4 4545.18 197.882  12
   4  -1   4 4583.41 168.558  15
  -4  -1   4 4621.87 168.442  15
   4   1   4 4440.97 168.443  15
  -4   1   4 4537.10 168.406  15
  -4  -1   4 4914.39 193.627  12
  -4   1  -4 4526.40 201.968   1
   4   1  -4 4957.64 206.587   1
  -4   1  -5 1334.16 93.2228   1
   4   1  -5 1234.61 91.4137   1
   4   1  -5 1199.45 60.7024  33
   4  -1  -5 1179.90 62.4517  33
   4  -1  -5 1064.59 59.5298  37
  -4   1  -5 1205.58 57.8913  37
  -4  -1  -5 1137.87 57.5712  37
   4   1  -5 1163.75 60.5874  37
   4  -1   5 1172.19 57.9634  15
  -4  -1   5 1217.91 59.0750  15
   4   1   5 1138.33 58.5887  15
  -4   1   5 1145.52 58.4168  15
  -4   1   5 953.106 76.6885  12
   4   1  -5 1201.63 60.8783  25
   4  -1  -5 1225.94 62.2220  26
   4   1  -5 1102.70 60.8647  26
  -4   1  -5 1172.68 59.9404   5
   4  -1  -5 1193.05 60.5359   5
  -4  -1  -5 1242.92 61.0517   5
   4  -1  -6 1398.37 102.421   1
  -4   1  -6 1189.52 95.2351   1
  -4  -1  -6 1141.17 93.6423   1
   4   1  -6 1262.36 98.7533   1
  -4  -1  -6 1202.87 60.0290  37
   4   1  -6 1228.68 64.3664  37
   4  -1  -6 1171.82 63.1058  37
   4  -1   6 1139.75 61.1604  15
  -4  -1   6 1072.75 59.3594  15
   4  -1  -6 1072.97 61.8221  25
   4  -1  -6 1097.53 63.7633  26
   4   1  -6 1126.35 61.5246  25
   4   1  -6 1125.36 62.5846   6
  -4   1  -6 1085.29 61.4733   6
   4  -1  -6 1222.46 64.4316  33
   4   1  -7 651.016 42.1022  38
   4   1  -7 638.121 46.9066  37
   4  -1  -7 697.466 46.1050  37
   4  -1  -7 701.872 45.6629  25
   4   1  -7 722.149 44.9786  25
  -4  -1  -7 691.712 46.4145   6
   4   1  -7 692.217 47.2014   6
   4  -1  -7 705.706 48.4978   6
  -4   1  -7 684.778 47.1139   6
   4  -1   8 329.048 29.7998   9
   4   1  -8 293.304 26.8232   6
   4  -1  -8 303.463 27.1935   6
  -4   1  -8 312.235 27.4746   6
  -4  -1  -8 293.824 26.9482   6
  -4   1  -8 322.648 28.5575  34
   4  -1   8 325.259 28.5178  29
  -4   1  -9 20.8877 6.42457  38
  -4  -1  -9 29.8145 6.91983  38
   4  -1   9 19.4773 6.60505   9
   4  -2   0 41229.3 1419.91  14
   4   2   0 42399.8 1428.66   2
   4  -2  -1 676.966 51.9449  14
  -4   2  -1 696.356 35.8739   1
   4   2  -1 604.354 35.8326   1
   4   2   1 618.136 43.5514   2
   4   2  -1 611.731 44.1053   2
  -4  -2  -2 47256.3 1618.27  14
   4   2   2 47249.3 1619.48  10
   4   2  -2 48011.8 1628.07   1
  -4   2  -2 48362.4 1627.84   1
   4  -2   2 46722.7 1629.86   2
   4   2   2 46856.6 1627.21   2
   4   2  -2 48804.4 1627.73   2
   4  -2  -2 47805.1 1631.06   2
   4   2   3 2846.23 113.788  10
   4  -2  -3 2807.76 141.013  14
  -4   2  -3 2797.48 127.151   1
   4   2  -3 2555.81 123.299   1
   4  -2  -3 2527.02 111.909   2
   4  -2   3 2557.13 110.384   2
  -4   2   4 23101.0 823.736  12
  -4  -2   4 23014.3 785.590  15
  -4   2   4 22645.9 785.811  15
   4  -2   4 23274.6 785.964  15
   4   2   4 21727.9 801.966  10
   4   2   4 22999.5 785.907  15
  -4  -2   4 22082.5 804.549  12
  -4   2  -4 23937.8 825.739   1
   4   2  -4 23430.8 825.909   1
  -4   2  -5 3655.41 184.280   1
   4   2  -5 3650.11 185.116   1
   4  -2  -5 3591.43 142.411  33
   4  -2  -5 3339.09 140.813  37
   4   2  -5 3656.69 141.294  33
  -4  -2  -5 3632.78 138.181  37
  -4   2  -5 3469.03 137.972  37
   4   2  -5 3477.60 139.895  37
   4  -2   5 3759.43 139.391  15
  -4  -2   5 3513.03 138.672  15
  -4   2   5 3339.00 168.865  12
   4  -2  -5 3384.54 142.396  26
   4   2  -5 3634.43 140.595  25
   4  -2  -5 3553.97 141.399   5
  -4  -2  -5 3615.73 141.757   5
  -4  -2  -6 11280.4 459.498   1
   4  -2  -6 10455.2 456.758   1
  -4   2  -6 10698.9 457.060   1
   4   2  -6 11178.2 462.307   1
  -4  -2  -6 11664.7 402.512  37
   4  -2  -6 11441.6 406.893  37
   4   2  -6 11333.0 404.859  37
   4  -2   6 11283.0 402.672  15
  -4  -2   6 11014.9 401.912  15
   4   2  -6 11648.6 404.772  25
   4  -2  -6 11278.4 407.261  26
   4  -2  -6 11252.5 404.160  25
   4   2  -6 10968.2 404.278   6
  -4   2  -6 11022.4 403.489   6
   4  -2  -6 11369.1 406.354   5
  -4  -2  -6 11454.5 406.086   5
   4  -2  -6 11535.7 405.721  33
   4  -2  -7 2339.25 98.8471  37
   4   2  -7 2022.17 91.4204  38
   4  -2  -7 2111.30 93.7752  25
   4   2  -7 2290.45 95.3898  25
   4  -2  -7 2237.31 97.7197   6
   4   2  -7 2216.76 97.0433   6
  -4  -2  -7 2103.95 96.0435   6
  -4   2  -7 2120.52 95.8143   6
  -4   2  -8 5004.27 189.610  34
   4  -2   8 5174.44 190.485  29
  -4   2  -8 5207.95 190.556  38
  -4  -2  -8 5190.25 188.560   6
   4  -2  -8 5087.30 188.001   6
   4  -2   8 5327.56 190.568   9
   4   2  -8 4960.63 187.612   6
  -4   2  -8 5173.92 188.069   6
  -4  -2  -9 453.302 20.2772  38
   4  -3   0 10062.7 352.057  14
   4   3   0 9673.23 357.268   2
   4  -3  -1 2543.93 116.131  14
   4   3   1 2335.45 105.337   2
  -4   3  -1 2349.62 96.4931   1
   4   3  -1 2428.73 105.889   2
   4   3  -1 2455.60 98.2745   1
   4   3   2 12876.6 458.348  10
  -4   3  -2 13223.6 464.639   1
   4   3  -2 13057.5 464.836   1
   4  -3  -3 2549.67 134.640  14
  -4  -3  -3 2316.47 105.960  14
   4   3   3 2739.80 109.508  10
   4  -3   3 2278.92 103.811   2
   4  -3  -3 2036.83 103.801   2
  -4   3  -3 2680.17 120.698   1
   4   3  -3 2577.10 121.417   1
  -4   3   4 5809.20 241.658  12
   4   3   4 5606.43 221.185  10
  -4   3  -4 5437.23 237.251   1
   4   3  -4 5379.72 237.974   1
   4  -3  -5 258.581 32.2731   5
   4   3  -5 340.847 33.2234   6
  -4   3  -5 274.835 30.4517   6
  -4  -3  -5 337.659 33.0783   5
   4   3  -5 379.987 32.7565  37
  -4  -3  -5 318.014 29.1942  37
   4  -3  -5 406.894 35.3511  33
   4  -3  -5 330.698 33.4643  37
  -4   3  -5 283.070 53.9932   1
   4   3  -5 274.766 57.1910   1
  -4   3   5 337.862 51.4592  12
   4  -3   5 358.154 31.8196  15
  -4  -3   5 398.365 30.9486  15
   4   3  -5 325.692 32.5283  25
  -4  -3  -5 357.191 29.7877  26
   4  -3  -5 357.966 34.4028  26
  -4   3   5 349.712 28.6329  18
  -4  -3  -6 1908.69 134.633   1
   4  -3  -6 2143.88 143.334   1
   4   3  -6 2076.07 142.542   1
  -4   3  -6 2471.57 148.759   1
  -4  -3  -6 2350.47 98.1240  37
   4   3  -6 2333.46 100.440  37
   4   3  -6 2182.03 97.3143  38
   4  -3   6 2232.15 98.6861  15
  -4  -3   6 2320.13 97.9946  15
  -4   3  -6 2066.21 149.247  11
   4  -3  -6 2326.52 101.995  33
   4  -3  -6 2217.70 101.483  37
   4   3  -6 2352.28 99.8876  25
  -4  -3  -6 2307.05 96.8017  26
   4  -3  -6 2237.03 102.290  26
   4  -3  -6 2148.61 101.130   5
  -4  -3  -6 2355.21 102.032   5
   4   3  -6 2310.19 100.427   6
  -4   3  -6 2215.08 99.9343   6
   4   3  -7 99.4135 23.4699  38
  -4  -3  -7 99.0018 21.7780  37
   4  -3  -7 72.4687 26.2207  37
   4   3  -7 59.7157 18.9670  16
   4  -3  -7 72.7014 24.8139  25
   4   3  -7 115.458 25.0640  25
  -4   3  -7 69.5717 24.4209   6
   4   3  -7 49.7432 25.7464   6
   4  -3  -8 1295.52 59.7595  37
  -4   3  -8 1360.55 61.9490  38
  -4   3  -8 1300.53 60.5277  34
   4  -3   8 1358.68 62.1414  29
   4  -3  -8 1292.18 56.7612  25
   4   3  -8 1253.43 58.6148   6
   4  -3   8 1370.70 61.4782   9
  -4   3  -8 1219.63 58.0069   6
   4  -3  -8 1272.52 59.2554   6
  -4  -3  -8 1216.35 58.7552   6
   4   3   8 1446.65 62.4790   9
  -4   4   0 155842. 5270.92  10
   4  -4  -1 4618.01 184.315  14
  -4   4  -1 4279.87 165.391   1
   4   4  -1 4280.69 165.510   1
  -4   4   2 572.095 34.0173  13
   4   4   2 649.337 43.0947  10
  -4   4  -2 616.448 44.3143   1
   4   4  -2 678.035 47.3159   1
   4  -4  -3 1868.69 114.222  14
  -4  -4  -3 1570.15 86.2926  14
   4   4   3 1830.35 87.6615  10
   4  -4   3 1662.62 83.4629   2
   4  -4  -3 1645.37 84.5546   2
  -4   4  -3 1763.14 96.2688   1
   4   4  -3 1761.02 96.2122   1
   4   4   4 5907.03 239.521  10
   4  -4  -4 6151.91 274.363  14
  -4   4   4 6033.53 259.170  12
  -4   4  -4 6160.07 256.864   1
   4   4  -4 5997.10 256.854   1
   4  -4  -5 1230.77 65.5550   5
  -4  -4  -5 1241.53 65.4711   5
   4   4  -5 1301.15 64.7687   6
  -4   4  -5 1304.01 63.8719   6
   4   4  -5 1243.45 63.3677  37
  -4  -4  -5 1329.40 61.8281  37
   4  -4  -5 1262.72 65.8358  37
   4  -4  -5 1290.31 65.4347  33
  -4   4  -5 1193.03 97.9169   1
   4   4  -5 1283.23 100.893   1
  -4  -4   5 1343.26 62.3636  15
   4  -4   5 1348.30 64.0508  15
  -4   4   5 998.735 89.0040  12
   4   4  -5 1424.73 65.0414  25
   4  -4  -5 1166.90 65.9115  26
  -4  -4  -5 1205.68 60.4119  26
  -4   4   5 1223.28 60.8421  18
  -4   4  -6 625.373 76.9381   1
   4   4  -6 791.287 89.6859   1
   4   4  -6 803.115 48.4759  38
  -4  -4  -6 886.657 49.5994  37
   4   4  -6 775.252 50.5219  37
  -4   4  -6 770.961 89.3350  11
   4  -4   6 871.572 51.1093  15
  -4  -4   6 883.233 50.0125  15
   4  -4  -6 860.501 52.7555  33
   4  -4  -6 704.796 51.1273  37
   4  -4  -6 823.304 55.0908  26
   4   4  -6 874.984 52.5049  25
  -4  -4  -6 871.970 48.8240  26
  -4   4  -6 798.404 51.9950   6
   4  -4  -6 801.259 52.7752   5
  -4  -4  -6 877.443 53.9633   5
   4   4  -6 878.795 51.8722   6
  -4  -4  -7 1114.66 54.6817  37
   4  -4  -7 1129.27 60.6177  37
   4   4  -7 1038.72 54.4697  38
   4   4  -7 1010.72 50.6712  16
   4  -4  -7 1052.97 56.9645  25
  -4   4  -7 1083.87 58.1473   6
   4   4  -7 1016.70 57.3803   6
   4  -4  -8 1548.30 69.0521  37
  -4   4  -8 1522.64 69.5615  38
  -4   4  -8 1645.91 70.1722  34
   4  -4   8 1632.43 71.3652  29
   4  -4  -8 1567.82 65.8792  25
  -4  -4  -8 1593.10 68.5141   6
  -4   4  -8 1581.97 67.7302   6
   4  -4  -8 1517.21 68.0523   6
   4   4   8 1697.59 70.8026   9
   4   4  -8 1604.27 68.4303   6
   4  -4   8 1663.79 70.0102   9
  -4   5   0 157233. 5373.55  11
  -4   5   0 159921. 5370.30  10
   4   5  -1 287.611 31.1536   1
  -4   5  -1 255.484 29.0936   1
   4  -5  -2 33164.3 1164.41  14
  -4   5  -2 32776.1 1143.84   1
   4   5  -2 33270.5 1145.45   1
   4  -5  -3 1875.62 120.059  14
   4   5   3 2097.85 99.2683  10
  -4  -5  -3 1940.08 100.721  14
  -4   5  -3 1897.53 105.671   1
   4   5  -3 1900.55 104.963   1
   4   5   4 6767.34 279.967  10
  -4   5   4 7517.65 304.368  12
   4  -5  -4 7509.22 317.742  14
  -4   5  -4 7208.89 296.530   1
   4   5  -4 7057.44 296.439   1
  -4   5  -5 150.367 26.1550   6
   4   5  -5 236.601 30.7621   6
   4  -5  -5 216.720 30.8203   5
  -4  -5  -5 190.545 29.2319   5
  -4   5  -5 173.908 48.8957   1
   4   5  -5 204.013 48.3763   1
   4   5  -5 199.201 25.8194  38
   4  -5  -5 212.944 29.1453  40
  -4  -5  -5 209.662 26.2905  37
   4   5  -5 174.883 25.7672  37
   4  -5  -5 231.621 31.3514  37
   4  -5  -5 214.140 30.1627  33
  -4   5   5 144.132 42.9928  12
   4  -5   5 268.307 29.3389  15
  -4  -5   5 273.202 29.3804  15
   4   5  -5 233.121 25.9895  32
   4   5  -5 196.537 28.1988  25
  -4  -5  -5 224.800 25.9987  26
   4  -5  -5 277.202 32.3728  26
  -4   5   5 254.656 26.3585  18
  -4   5  -6 2504.28 160.067   1
   4   5  -6 2685.84 166.874   1
   4   5  -6 2936.05 117.393  38
  -4  -5  -6 2951.58 116.491  37
  -4   5  -6 2288.55 166.103  11
   4   5  -6 2889.73 114.598  16
   4  -5   6 2678.60 116.399  15
  -4  -5   6 2871.84 116.919  15
   4  -5  -6 2876.75 120.189  33
   4  -5  -6 2866.37 120.696  37
   4  -5  -6 2815.64 121.512  26
  -4  -5  -6 2866.60 115.426  26
   4   5  -6 2851.86 118.092  25
   4  -5  -6 2601.23 118.793   5
  -4  -5  -6 2896.37 120.465   5
   4   5  -6 2779.95 118.047   6
  -4   5  -6 2738.54 117.650   6
  -4   5  -7 45.4659 26.5274  38
   4   5  -7-5.96049 18.8148  38
   4  -5  -7 20.6484 21.9402  33
  -4  -5  -7 34.4655 18.7389  37
  -4   5  -7 71.8967 27.6537  34
   4  -5  -7-9.81305 22.2563  37
   4  -5   7 49.3247 24.4424  15
  -4  -5   7 22.1920 23.7561  15
   4  -5  -7 27.9293 21.2204  25
  -4   5  -7 28.7573 23.1073   6
   4   5  -7 45.1913 23.2709   6
   4  -5  -8 459.829 31.0403  37
  -4   5  -8 451.882 31.5307  38
  -4   5  -8 462.084 31.0702  34
   4  -5   8 448.558 32.5602  29
   4  -5  -8 479.170 27.8376  25
  -4   5  -8 437.502 29.5071   6
   4  -5   8 395.764 29.7470   9
   4   5  -8 452.450 29.9101   6
   4   5   8 456.561 31.1338   9
   4  -5  -8 404.206 29.4449   6
  -4  -5  -8 386.727 29.4254   6
  -4   6   0 73754.5 2512.62  10
  -4   6   0 73890.0 2515.18  11
  -4   6   1 61.9767 26.8896  13
  -4   6  -1 56.4586 24.5459   1
   4   6  -1 62.6812 23.4769   1
   4  -6  -2 43923.7 1513.00  14
  -4   6  -2 42811.4 1489.84   1
   4   6  -2 43249.3 1491.00   1
   4   6   3 1212.72 76.3977  10
  -4   6  -3 1155.77 79.8359   1
   4   6  -3 1334.58 82.7898   1
   4  -6  -4 24787.9 883.789  14
   4   6   4 22434.6 843.816  10
  -4   6   4 24782.9 871.888  12
  -4   6  -4 23957.4 860.015   1
   4   6  -4 23530.8 860.525   1
   4  -6  -5 612.368 44.5232   5
  -4  -6  -5 631.318 44.4823   5
   4   6  -5 552.416 42.7274   6
  -4   6  -5 613.164 41.5235   6
   4   6  -5 708.252 73.3124   1
  -4   6  -5 639.237 72.5201   1
   4  -6  -5 631.920 44.6738  40
   4   6  -5 574.310 40.0119  38
  -4  -6  -5 577.738 38.9550  37
   4  -6  -5 538.791 41.8986  33
  -4   6   5 488.473 67.8027  12
  -4   6  -5 590.166 82.2974  11
  -4  -6   5 656.032 42.1451  15
   4   6  -5 567.266 39.3531  32
   4  -6  -5 593.124 45.2070  26
  -4  -6  -5 546.846 38.6841  26
   4   6  -5 561.388 40.9522  25
  -4   6   5 617.633 40.5959  18
  -4   6  -6 11719.4 484.158   1
   4   6  -6 11710.6 486.429   1
   4  -6  -6 12011.9 428.673  33
   4  -6  -6 11621.6 428.884  37
  -4  -6  -6 12274.5 424.831  37
   4   6  -6 11999.7 425.670  38
   4   6  -6 11860.3 422.818  16
   4  -6   6 12361.5 426.751  15
  -4  -6   6 12197.6 425.664  15
  -4   6  -6 12093.0 501.723  11
   4  -6  -6 11847.9 430.287  26
  -4  -6  -6 11746.6 423.844  26
   4  -6  -6 11502.1 428.712   5
   4   6  -6 11973.7 427.035   6
  -4  -6  -6 12100.9 429.188   5
  -4   6  -6 12144.8 426.793   6
  -4   6  -7 534.487 42.4272  34
   4  -6  -7 516.140 38.1696  33
   4  -6  -7 446.331 38.8945  37
  -4   6  -7 490.641 39.2681  38
  -4  -6  -7 514.478 34.2934  37
   4   6  -7 477.136 35.0523  38
  -4  -6   7 548.958 38.3663  15
   4  -6   7 557.954 38.4586  15
   4  -6  -7 513.428 37.8239  25
  -4  -6  -7 428.862 38.4555   5
   4   6  -7 501.925 38.7951   6
  -4   6  -7 504.122 39.0325   6
   4   6   7 481.492 39.7499   9
   4  -6   7 434.650 37.6435   9
  -4   6  -8 3018.46 116.257  34
  -4   6  -8 3128.76 117.142  38
   4  -6  -8 3053.60 113.021  25
  -4  -6  -8 3029.11 115.417   6
  -4   6  -8 3127.13 115.162   6
   4   6  -8 2930.32 114.624   6
   4  -6   8 2858.82 114.216   9
   4   6   8 3102.48 115.756   9
   4  -6  -8 3113.15 115.643   6
  -4   7   0 65616.8 2267.59  10
  -4   7   0 67262.8 2268.71  11
  -4   7  -1 38.0385 31.2853  11
  -4   7   1 11.2158 26.4161  13
  -4   7   1-3.71190 28.2296  10
  -4   7  -1 6.26138 23.4316   1
   4   7  -1 15.8731 24.0170   1
  -4   7  -2 11693.1 420.065   1
   4   7  -2 11076.1 418.895   1
   4   7   3 881.686 64.8621  10
   4   7  -3 958.930 69.6611   1
   4  -7  -4 8161.59 360.728  14
   4   7   4 7989.59 328.437  10
  -4   7   4 9005.88 354.843  12
  -4   7  -4 8477.50 341.052   1
   4   7  -4 8124.36 340.834   1
   4   7  -5 386.623 35.8128   6
   4  -7  -5 372.546 38.1714   5
  -4  -7  -5 399.296 38.9859   5
  -4   7  -5 346.833 33.2772   6
   4   7  -5 285.893 54.4236   1
  -4   7  -5 287.578 54.4402   1
   4  -7  -5 391.361 36.6048  40
   4   7  -5 322.230 31.6243  38
   4  -7  -5 394.611 36.3510  33
  -4  -7  -5 385.535 32.8441  37
  -4   7   5 336.464 59.2997  12
  -4   7  -5 387.028 70.0536  11
   4   7  -5 391.123 32.4077  16
   4   7  -5 363.396 33.3542  32
   4   7  -5 301.529 32.3267  25
  -4  -7  -5 289.888 31.4196  26
   4  -7  -5 435.372 37.7997  26
  -4   7   5 322.934 31.4211  18
   4   7  -6 5690.74 210.664   6
  -4   7  -6 5742.13 210.235   6
   4  -7  -6 5298.26 211.255   5
  -4  -7  -6 5542.72 212.644   5
  -4   7  -6 4867.62 255.845   1
   4   7  -6 5377.78 263.155   1
  -4   7  -6 5548.68 212.279  38
  -4  -7  -6 5658.91 207.719  37
   4   7  -6 5757.55 209.060  38
  -4   7  -6 5551.73 214.753  34
   4  -7  -6 5601.64 211.738  33
   4  -7  -6 5615.43 213.507  37
   4   7  -6 5620.63 205.814  16
  -4   7  -6 5923.91 281.629  11
   4  -7   6 5571.97 209.200  15
  -4  -7   6 5584.12 209.175  15
  -4   7   6 4502.80 247.500  12
  -4  -7  -6 5361.56 206.652  26
   4  -7  -6 5556.51 214.124  26
  -4   7   6 5439.30 207.673  18
   4   7  -7 24.7242 19.3501  38
  -4   7  -7 53.6189 24.9413  38
  -4  -7  -7 8.82072 17.4138  37
   4  -7  -7-2.17696 22.2132  33
  -4   7  -7 24.9749 25.1077  34
   4  -7   7 20.9076 19.7133  15
  -4  -7   7 14.7952 20.8619  15
   4  -7   7 2.70946 25.1039  29
   4  -7  -7 24.5604 19.5604  25
   4   7   7 2.16554 22.0320   9
  -4   7  -7-14.5013 21.3231   6
   4  -7  -7 16.3622 21.8111   5
   4   7  -7 2.11754 21.0309   6
   4  -7   7 16.8839 21.5351   9
  -4  -7  -7-18.4987 22.6080   5
  -4   7  -8 1029.69 46.8519  38
  -4   7  -8 1064.08 46.9803  34
   4  -7  -8 868.432 42.3915  25
   4  -7   8 943.734 43.4992   9
   4  -7  -8 922.793 45.3104   6
  -4  -7  -8 990.332 45.6324   6
   4  -7   8 1054.13 49.4275  29
  -4   8   0 1707.47 86.6518  11
  -4   8  -1 37.0188 32.1077  11
  -4   8   1 33.8567 27.6477  13
  -4   8   1 67.4632 31.0545  10
  -4   8  -1 36.0009 25.1471   1
   4   8  -1 3.65866 25.7143   1
  -4   8  -2 30.2833 35.9930  11
  -4   8  -2 4.30093 26.8521   1
   4   8  -2 30.8321 28.5524   1
  -4   8  -3 913.864 85.7786  11
   4   8  -3 911.402 73.0327   1
  -4   8  -3 940.706 72.6779   1
  -4   8  -4 729.611 69.6448   1
   4   8  -4 723.427 70.5515   1
   4  -8  -4 703.027 44.2418  40
   4  -8  -4 790.742 84.3819  14
  -4   8   4 628.959 72.7510  12
  -4  -8  -4 576.875 61.8623  14
   4   8   4 611.641 59.6478  10
   4  -8  -4 651.618 43.6123  26
  -4   8   4 667.572 42.0229  18
   4   8  -5 533.482 41.1150   6
   4  -8  -5 549.701 44.0276   5
  -4  -8  -5 509.680 42.9690   5
  -4   8  -5 501.017 38.9089   6
  -4   8  -5 471.591 64.8243   1
   4   8  -5 446.655 66.6777   1
   4  -8  -5 529.241 42.9297  40
   4   8  -5 472.557 37.7385  38
  -4   8  -5 573.493 41.2919  38
  -4  -8  -5 518.057 36.5171  37
   4  -8  -5 570.049 42.9840  33
   4  -8  -5 477.254 77.6925  14
  -4   8   5 469.531 66.1710  12
   4   8  -5 550.775 36.9664  16
  -4   8  -5 496.577 75.1542  11
   4   8  -5 470.344 38.4618  32
   4  -8  -5 503.169 43.6314  26
  -4  -8  -5 506.216 37.8525  26
  -4   8   5 474.297 38.9280  18
   4   8  -6 2559.42 107.645   6
   4  -8  -6 2583.07 110.249   5
  -4   8  -6 2532.66 107.033   6
  -4  -8  -6 2390.67 108.035   5
  -4   8  -6 2232.37 149.023   1
   4   8  -6 1977.08 145.579   1
  -4  -8  -6 2501.48 103.799  37
  -4   8  -6 2315.54 108.086  38
   4   8  -6 2408.33 105.271  38
  -4   8  -6 2632.49 112.858  34
   4  -8  -6 2499.29 108.573  33
   4   8  -6 2527.02 102.495  16
  -4   8  -6 2321.33 159.584  11
  -4   8   6 2343.29 159.497  10
   4  -8   6 2663.83 107.569  15
  -4  -8   6 2677.80 107.719  15
  -4   8   6 2244.88 146.592  12
   4  -8   6 2547.92 112.744  29
  -4  -8  -6 2490.94 104.163  26
   4  -8  -6 2490.96 110.793  26
  -4   8   6 2462.49 106.074  18
   4   8  -7 204.336 25.1672  38
  -4   8  -7 187.575 29.6235  38
  -4  -8  -7 191.757 23.2028  37
  -4   8  -7 234.942 30.0764  34
   4  -8  -7 232.705 29.4313  33
   4  -8   7 231.284 27.7248  15
  -4  -8   7 183.757 26.0653  15
   4  -8   7 181.257 32.0480  29
   4  -8  -7 203.321 27.4661  25
   4   8  -7 199.436 27.0321   6
  -4   8  -7 210.937 26.8343   6
  -4  -8  -7 200.466 27.8456   5
   4  -8   7 192.671 26.4821   9
   4  -8  -7 195.385 28.6034   5
   4   8   7 227.538 27.7155   9
  -4   8  -8 1130.65 47.7133  38
  -4   8  -8 995.523 46.2117  34
   4  -8   8 1070.39 49.2494  29
   4  -8  -8 949.493 42.6748  25
  -4  -8  -8 1095.68 46.4658   6
   4  -8   8 947.813 42.3613   9
   4  -8  -8 1064.21 46.3717   6
  -4   9   0 10133.2 381.098  13
   4   9   0 9836.49 344.683   3
  -4   9  -1 334.836 44.1540  11
  -4   9   1 377.239 45.0199  10
  -4   9   1 299.909 43.9582  13
  -4   9  -1 406.253 44.5031   1
   4   9  -1 229.738 37.5545   1
   4   9   1 334.584 25.1447   3
   4   9  -1 344.024 24.5224   3
  -4   9   2 10908.7 411.545  10
  -4   9  -2 10616.5 417.179  11
  -4   9  -2 10886.1 402.262   1
   4   9  -2 10662.4 402.137   1
   4   9  -2 10620.4 369.880   3
   4   9   2 10516.0 370.103   3
  -4   9  -3 289.063 59.9368  11
  -4   9  -3 307.598 48.8414   1
   4   9  -3 232.783 45.7390   1
   4   9   3 316.744 21.6951   3
   4   9  -4 5018.67 194.282   6
  -4   9  -4 5217.44 194.110   6
  -4   9  -4 5281.42 238.897   1
   4   9  -4 5336.27 240.411   1
  -4   9  -4 5371.10 196.059  38
   4  -9  -4 5200.51 199.425  40
   4   9  -4 5183.36 194.151  38
  -4   9  -4 5188.81 198.656  34
   4  -9  -4 5912.26 271.978  14
  -4  -9  -4 4917.62 233.069  14
   4   9  -4 5249.82 193.987  16
  -4   9   4 5007.67 249.089  12
   4   9  -4 5267.14 197.245  32
   4  -9  -4 5036.74 198.337  26
  -4   9   4 5139.98 197.561  18
   4  -9  -4 5485.31 201.824  20
   4   9  -5 208.000 31.4369   6
  -4   9  -5 184.469 29.5452   6
   4  -9  -5 241.396 33.5470   5
  -4  -9  -5 332.354 37.2301   5
  -4   9  -5 145.954 46.3298   1
   4   9  -5 270.801 56.1088   1
   4   9  -5 270.693 29.8772  38
   4  -9  -5 296.660 33.9037  40
  -4   9  -5 243.173 30.0924  38
  -4  -9  -5 251.998 27.7609  37
   4  -9  -5 211.302 63.3414  14
  -4   9  -5 182.741 52.6253  11
   4   9  -5 270.773 28.4347  16
  -4   9   5 190.597 55.4178  12
   4  -9  -5 235.290 33.0043  33
  -4  -9  -5 295.675 31.5015  26
   4  -9  -5 277.757 34.2852  26
  -4   9   5 233.647 30.2062  18
  -4  -9  -6 1098.96 63.9964   5
   4  -9  -6 1116.90 63.4769   5
   4   9   6 1176.08 60.8639   9
   4  -9   6 1167.30 60.0990   9
  -4   9  -6 1275.52 62.4380   6
   4   9  -6 1215.05 62.5327   6
  -4   9  -6 1158.73 63.3663  38
   4   9  -6 1205.05 61.1846  38
  -4  -9  -6 1163.16 59.1965  37
  -4   9  -6 1121.13 66.6260  34
   4  -9  -6 1090.22 63.4184  33
  -4  -9   6 1271.29 64.2896  15
   4   9  -6 1185.39 57.5461  16
   4  -9   6 1270.22 62.9482  15
   4  -9   6 1068.57 66.5371  29
   4  -9  -6 1223.40 67.5023  26
  -4  -9  -6 1221.26 60.5411  26
  -4   9   6 1242.08 62.2987  18
  -4   9  -7 111.920 24.9565  38
  -4   9  -7 98.2954 25.7621  34
   4  -9  -7 121.573 23.3560  33
  -4  -9  -7 115.106 18.7704  37
   4  -9   7 90.5094 22.0317  15
  -4  -9   7 131.207 23.3628  15
   4  -9   7 136.494 28.7617  29
   4  -9  -7 148.841 24.6094  25
   4   9  -7 112.507 23.3443   6
  -4   9  -7 81.4976 23.0607   6
   4  -9  -7 123.944 24.9467   5
   4  -9   7 74.8285 19.3908   9
  -4  -9  -7 104.225 24.7222   5
   4   9  -8 164.429 18.3934  19
  -4   9  -8 129.347 16.9347  34
   4  -9   8 184.228 19.8661  29
   4  -9  -8 131.286 13.4563  25
  -4  -9  -8 153.763 17.6381   6
  -4  10   0 41554.9 1467.14  13
   4  10   0 42080.2 1428.08   3
  -4  10   1 80.6635 36.6876  10
  -4  10  -1 67.4999 35.9408  13
  -4  10   1 106.198 34.7787  13
  -4  10  -1 116.358 33.3912  11
   4  10  -1 70.0858 16.8833   4
  -4  10  -1 65.8978 17.1930   4
   4  10   1 100.833 17.8285   3
   4  10  -1 96.5010 16.9420   3
  -4  10  -2 27368.1 993.828  11
  -4  10   2 27223.3 987.959  10
  -4  10  -2 27421.8 977.400   1
   4  10  -2 27524.9 978.886   1
   4  10  -2 27132.8 941.628   3
   4  10   2 28141.9 942.205   3
  -4  10   3 489.850 66.0457  10
  -4  10  -3 443.661 66.2986  11
  -4  10   3 344.332 62.6634  12
  -4  10  -3 378.322 50.3437   1
   4  10  -3 477.106 57.7134   1
   4  10   3 424.299 26.6568   3
   4  10  -4 12054.0 426.457   6
  -4  10  -4 12336.3 426.555   6
   4  10  -4 12460.3 480.318   1
  -4  10  -4 12205.1 477.026   1
  -4  10  -4 12172.8 427.378  38
   4  10  -4 12263.5 427.257  38
   4 -10  -4 11796.6 431.350  40
  -4  10   4 11767.3 422.927  36
  -4  10  -4 12233.3 431.214  34
   4 -10  -4 13352.9 514.223  14
  -4 -10  -4 12186.9 477.466  14
  -4  10  -4 11554.5 475.407  13
  -4  10   4 12622.6 492.432  10
   4  10  -4 11990.8 425.593  16
  -4  10   4 11756.0 489.354  12
   4 -10   4 11783.2 430.585  29
   4  10  -4 12004.8 429.421  32
  -4 -10  -4 11479.8 425.234  26
   4 -10  -4 12105.3 426.185  24
  -4  10   4 12107.0 429.980  18
   4 -10  -4 12769.3 434.682  20
   4  10   5 526.636 38.9838   9
   4 -10  -5 638.976 48.6314   5
  -4  10  -5 651.326 44.2996   6
   4  10  -5 723.495 46.9388   6
  -4  10  -5 503.543 72.3452   1
   4  10  -5 476.943 70.7946   1
  -4  10  -5 577.562 44.9340  38
   4 -10  -5 711.774 49.5316  40
   4  10  -5 701.187 44.8461  38
   4 -10  -5 631.633 47.0610  33
  -4 -10  -5 620.321 41.2497  37
  -4  10   5 655.936 82.4913  12
   4 -10  -5 723.868 90.9220  14
   4  10  -5 718.180 42.7662  16
  -4  10  -5 605.361 81.6352  11
   4 -10   5 614.666 46.9301  29
   4 -10  -5 643.387 49.4227  26
  -4 -10  -5 719.044 44.6074  26
  -4  10   5 692.247 46.2621  18
   4 -10   6 4922.57 189.749   9
   4  10  -6 5179.52 195.067   6
  -4  10  -6 5228.79 194.800   6
   4  10   6 4828.49 189.769   9
   4 -10  -6 4929.98 197.088   5
  -4 -10  -6 5035.70 197.086   5
  -4 -10  -6 5192.95 191.684  37
   4  10  -6 5161.84 194.166  38
  -4  10  -6 5241.96 196.474  38
  -4  10  -6 5333.72 199.570  34
   4 -10  -6 5110.03 196.808  33
   4 -10   6 5269.85 194.988  15
   4  10  -6 4979.29 189.238  16
  -4 -10   6 5415.08 196.034  15
   4 -10   6 4993.40 199.853  29
   4 -10  -6 5311.16 199.739  26
  -4 -10  -6 5132.90 192.250  26
  -4  10   6 4980.24 195.096  18
   4 -10  -7 494.979 34.8515  33
  -4  10  -7 434.811 35.5580  34
   4 -10   7 515.863 34.1342  15
  -4 -10   7 465.625 34.5440  15
   4 -10   7 521.025 38.9536  29
  -4 -10  -7 528.112 30.6655  37
  -4  10  -7 497.730 35.8776  38
   4 -10   7 428.162 29.1577   9
  -4 -10  -7 470.402 36.2773   5
   4 -10  -7 474.158 36.2273   5
   4  10  -8 1727.60 62.8344  19
  -4  10  -8 1681.15 60.0811  34
  -4 -10   8 1286.11 57.1369  29
   4 -10   8 1666.98 62.3343  29
   4 -10  -8 1359.61 55.6994  25
  -4 -10  -8 1606.12 59.8348   6
  -4  11   0 11677.1 432.755  13
   4  11   0 11169.4 388.766   3
  -4  11   0 10866.8 387.405   4
   4  11   0 11210.9 388.563   4
  -4  11   1 129.003 37.0890  13
  -4  11  -1 80.9236 37.7748  13
  -4  11   1 156.464 38.6277  10
  -4  11  -1 123.778 20.3123   4
   4  11  -1 90.1854 19.7802   4
   4  11  -1 122.805 18.6632   3
   4  11   1 119.562 18.4038   3
  -4  11  -2 7544.87 320.371  11
  -4  11  -2 7953.49 325.127  13
  -4  11   2 8226.26 323.136  10
  -4  11  -2 7516.09 308.255   1
   4  11  -2 7621.29 310.388   1
   4  11   2 7816.78 272.860   3
   4  11  -2 7439.90 272.169   3
  -4  11  -3 470.206 65.4477  11
  -4  11  -3 494.560 65.0429  13
  -4  11   3 494.255 69.8031  10
   4  11   3 541.235 31.8420   3
   4  11  -3 487.998 30.6780   3
  -4  11  -3 582.816 64.1358   1
   4  11  -3 549.085 62.8824   1
  -4  11  -4 4816.49 176.646   6
   4  11  -4 4520.53 175.982   6
   4  11  -4 4700.26 225.370   1
  -4  11  -4 4673.57 224.405   1
   4  11  -4 4741.28 177.801  38
   4 -11  -4 4753.95 182.605  40
  -4  11  -4 4658.03 176.712  38
  -4  11  -4 4653.93 180.278  34
  -4  11   4 4619.80 173.510  36
   4 -11  -4 4719.29 250.736  14
  -4 -11  -4 4532.43 224.779  14
  -4  11  -4 4602.74 223.474  13
  -4  11   4 5026.60 238.738  10
   4  11  -4 4615.93 175.664  16
  -4  11   4 4720.94 236.381  12
   4 -11   4 4670.13 181.039  29
   4  11  -4 4417.31 178.801  32
   4 -11  -4 4536.51 175.432  24
  -4 -11  -4 4439.82 175.525  26
  -4  11   4 4537.52 179.896  18
   4 -11  -4 4752.95 183.347  20
   4  11  -5 122.955 28.4075   6
  -4  11  -5 148.584 28.2024   6
  -4  11  -5 161.820 52.1707   1
   4  11  -5 116.778 45.1313   1
   4 -11  -5 153.635 31.2362  40
   4  11  -5 117.314 25.4616  38
  -4  11  -5 112.586 26.9809  38
  -4 -11  -5 110.437 23.7215  37
  -4  11   5 120.302 20.1767  36
  -4  11  -5 101.436 47.5562  11
  -4  11   5 96.1932 52.2604  12
   4 -11  -5 185.177 57.1499  14
   4  11  -5 165.488 25.1795  16
   4 -11   5 134.508 31.0048  29
   4 -11  -5 97.1773 29.9459  33
  -4 -11  -5 148.205 25.3468  26
   4 -11  -5 134.808 32.2616  26
  -4  11   5 142.000 29.1537  18
   4 -11  -6 1235.25 67.0522   5
  -4 -11  -6 1265.75 68.5302   5
  -4  11  -6 1413.22 67.9901  38
  -4 -11  -6 1432.82 63.5523  37
   4 -11  -6 1192.71 67.2276  33
  -4  11  -6 1257.33 68.9206  34
   4  11  -6 1296.45 60.4670  16
   4 -11   6 1421.14 66.8421  15
  -4 -11   6 1287.42 66.2115  15
   4 -11   6 1251.98 68.8775  29
   4 -11  -6 1294.29 70.2066  26
  -4 -11  -6 1341.58 63.5917  26
  -4  11   6 1345.75 67.2805  18
  -4  11  -7 36.2688 20.6739  34
   4 -11  -7 24.0783 18.0956  33
   4 -11   7 35.6583 17.5210  15
  -4 -11   7 34.6440 17.8704  15
   4 -11   7 26.4465 21.7980  29
  -4 -11  -7 52.5626 21.2607   5
   4 -11  -7 50.2331 20.3079   5
  -4  11  -7 40.8396 20.8635  38
   4  11  -8 297.332 17.2857  41
  -4  11  -8 427.308 20.1352  34
   4  11   8 314.465 17.1428  28
   4 -11   8 468.981 23.1741  29
   4  11  -8 439.815 23.2302  19
  -4 -11  -8 399.277 20.8674   6
  -4  12   0 239.069 45.3251  13
   4  12   0 262.761 24.6064   4
  -4  12   0 237.669 23.0483   4
   4  12   0 227.209 23.4746   3
  -4  12   1 115.861 36.7005  13
  -4  12  -1 103.045 39.0797  13
   4  12  -1 81.0168 20.0065   4
  -4  12  -1 79.4559 18.8299   4
   4  12   1 95.7482 19.0313   3
   4  12  -1 118.777 19.8050   3
  -4  12   2 2231.38 131.768  12
  -4  12   2 2067.48 130.063  10
  -4  12  -2 2178.23 129.676  11
  -4  12  -2 2423.58 139.671  13
  -4  12  -2 2278.68 125.063   1
   4  12  -2 2253.65 124.775   1
   4  12   2 2229.15 90.2686   3
   4  12  -2 2176.48 89.3580   3
   4  12   3 72.5844 18.1273   3
   4  12  -3 60.2506 16.1089   3
   4  12  -3 84.4530 36.4895   1
  -4  12  -3 45.3743 36.8996   1
   4 -12  -3 65.7995 21.7202  40
  -4  12  -3 60.8622 20.9177  34
   4  12   3 89.3462 19.8764  36
  -4  12   3 46.1745 18.1724  36
  -4  12  -3 9.28567 39.7299  11
  -4  12   3-9.03588 42.9277  10
   4  12  -3 57.5924 20.2054  16
  -4  12  -3 43.9404 33.6480  13
   4 -12  -3 49.2419 20.2368  24
   4 -12  -3 73.6394 23.4792  20
  -4  12  -4 3020.48 167.893   1
   4  12  -4 3291.23 171.836   1
  -4  12  -4 2924.02 122.093  38
   4 -12  -4 2931.44 127.947  40
  -4  12   4 3058.87 120.816  36
  -4  12  -4 3114.86 126.785  34
   4 -12  -4 2896.14 190.533  14
  -4 -12  -4 3069.83 173.338  14
  -4  12  -4 2968.82 167.024  13
   4  12  -4 3033.87 122.266  16
  -4  12   4 3502.55 187.140  10
  -4  12   4 2848.23 174.694  12
   4 -12   4 2991.99 126.149  29
   4 -12  -4 3005.19 121.785  24
   4 -12  -4 3037.79 128.920  20
  -4  12   4 2983.38 126.733  18
  -4  12  -5 326.691 61.1065   1
   4  12  -5 166.911 48.0718   1
  -4  12  -5 259.485 29.9834  38
   4 -12  -5 237.679 33.7580  40
  -4  12   5 297.674 26.3021  36
  -4 -12  -5 278.324 29.2633  37
  -4  12   5 249.290 56.1784  12
   4 -12  -5 224.591 66.6354  14
  -4  12   5 296.683 63.5927  10
   4  12  -5 258.065 28.6307  16
  -4  12  -5 154.657 53.8876  11
   4 -12  -5 244.851 35.4859  33
   4 -12   5 274.330 33.0179  29
  -4 -12  -5 222.774 29.2200  26
   4 -12  -5 337.800 38.5693  26
  -4  12   5 362.769 35.1964  18
  -4  12  -6 1075.62 57.8041  38
  -4 -12  -6 1131.87 53.2110  37
   4 -12  -6 1000.14 56.6434  33
  -4  12  -6 1013.48 58.9297  34
   4 -12   6 1043.87 55.9156  15
   4  12  -6 923.757 49.3127  16
  -4 -12   6 1175.35 58.4490  15
   4 -12   6 992.557 58.2661  29
  -4 -12  -6 1089.56 54.0291  26
   4 -12  -6 1022.62 57.8975   5
  -4 -12  -6 984.533 57.0078   5
  -4  12  -7 250.219 27.3965  34
   4 -12  -7 271.110 24.9670  33
  -4 -12   7 218.443 21.1048  29
   4 -12   7 281.320 28.0950  29
   4  12  -7 308.426 28.2343  19
   4 -12  -7 221.366 25.3242   5
  -4 -12  -7 309.027 27.4734   5
   4 -12   7 255.870 23.4479  15
  -4 -12   7 322.447 26.7527  15
   4 -12   8 399.150 18.7685  29
   4  12  -8 423.550 20.3213  19
  -4  13   0 1394.91 98.4273  13
   4  13   0 1338.13 60.1224   3
  -4  13   0 1235.75 59.3684   4
   4  13   0 1246.36 59.6031   4
  -4  13  -1 120.204 42.9392  13
  -4  13  -1 65.3990 20.4051  12
  -4  13   1 125.036 39.1858  12
   4  13  -1 104.023 20.3909   4
  -4  13  -1 78.8936 18.9079   4
   4  13   1 55.6574 18.1333   3
   4  13  -1 60.5687 19.1781   3
  -4  13  -2 6406.19 282.820  13
  -4  13   2 6074.71 275.537  10
  -4  13   2 6304.41 273.834  12
   4  13   2 6040.64 223.149   3
   4  13  -2 6117.05 222.653   3
   4  13  -3 221.963 42.4316   1
   4  13  -3 169.365 21.1333   3
  -4  13  -3 259.214 47.6259   1
   4  13   3 177.951 22.6955   3
   4 -13  -3 176.214 30.1334  40
  -4  13  -3 180.374 27.9957  34
  -4  13   3 146.387 22.3563  36
   4  13   3 202.685 24.5006  36
   4  13  -3 156.772 24.4959  16
  -4  13   3 186.585 49.6843  12
  -4  13  -3 204.213 48.3654  13
  -4  13  -3 95.0429 44.2266  11
  -4  13   3 174.377 51.5686  10
   4 -13   3 174.338 26.0035  29
   4 -13  -3 169.832 26.8778  24
  -4  13   3 149.454 27.7442  18
   4 -13  -3 166.581 29.1996  20
   4  13  -3 102.921 23.6978  19
  -4  13  -4 2986.53 177.276   1
   4  13  -4 3395.24 183.717   1
  -4  13  -4 3347.83 134.026  38
   4 -13  -4 3388.98 140.648  40
  -4  13   4 3296.13 132.026  36
  -4  13  -4 3308.84 137.361  34
   4 -13  -4 3375.37 207.040  14
   4  13  -4 3366.39 133.537  16
  -4  13  -4 3214.80 180.525  13
  -4  13  -4 3179.75 188.748  11
  -4  13   4 3176.80 190.292  10
   4 -13   4 3417.18 137.206  29
   4 -13  -4 3209.05 132.590  24
   4 -13  -4 3580.63 141.950  20
   4  13  -5 9.84305 32.6643   1
  -4  13  -5 96.3710 45.1727   1
   4 -13  -5 79.8096 30.2469  40
  -4  13  -5 48.5178 24.7145  38
  -4  13   5 74.5913 18.7759  36
  -4 -13  -5 81.1180 22.0944  37
  -4  13   5 43.3926 42.3821  12
   4 -13  -5 62.5816 50.7943  14
   4  13  -5 83.2509 22.2790  16
  -4  13   5 126.654 51.6566  10
   4 -13   5 35.6968 25.0003  29
   4 -13  -5 74.4599 28.7196  33
  -4 -13  -5 68.6414 22.4345  26
   4 -13  -5 72.1211 29.2816  26
  -4  13   5 91.2382 25.3549  18
  -4 -13  -6 363.657 34.2614   5
   4 -13  -6 268.617 33.0938   5
  -4  13  -6 341.491 31.7514  38
   4 -13  -6 314.804 32.5879  33
  -4  13  -6 266.898 32.1029  34
  -4 -13  -6 302.946 27.0637  37
   4 -13   6 273.100 28.1439  15
  -4 -13   6 289.319 30.7957  15
   4 -13   6 248.633 30.9547  29
  -4 -13  -6 306.699 28.0940  26
   4  13  -6 386.685 34.4847  19
  -4  13  -7 113.321 19.9855  34
   4 -13  -7 102.816 21.9105  37
   4 -13  -7 66.4717 17.1121  33
   4 -13   7 121.148 20.1872  29
   4 -13  -7 95.7837 19.3311   5
  -4 -13  -7 88.7844 20.6097   5
   4  13  -7 50.9314 18.9713  19
   4 -13   7 57.3134 15.4804  15
  -4 -13   7 103.808 18.7213  15
  -4  14   0 17912.3 664.390  13
  -4  14   0 17563.7 640.796  12
   4  14   0 17547.4 609.415   3
   4  14   0 17689.1 610.051   4
  -4  14   0 17281.4 608.945   4
   4  14  -1 84.5490 22.2551   4
  -4  14  -1 58.3475 20.3311   4
   4  14   1 77.3594 18.6016   3
   4  14  -1 77.5984 20.1665   3
  -4  14   1 48.5194 32.9822  12
  -4  14  -1 60.6207 41.1688  13
   4  14  -2 15846.8 551.760  41
   4  14   2 15161.9 547.073  36
  -4  14   2 15834.5 551.106  36
  -4  14  -2 15298.7 549.809  36
  -4  14  -2 15890.4 551.063  34
  -4  14  -2 16779.3 617.799  13
  -4  14   2 15277.1 607.383  10
   4  14  -2 15570.0 550.040  16
  -4  14   2 15906.3 604.987  12
   4  14  -2 15552.1 551.249  19
   4  14   2 16187.3 548.538   3
   4  14  -2 16047.0 548.585   3
  -4  14  -3 51.6363 36.1813   1
   4  14  -3 52.3796 37.3280   1
   4  14   3 46.7107 17.6015   3
   4  14  -3 10.9622 16.7349   3
   4 -14  -3 36.4275 24.5743  40
  -4  14  -3 39.3756 18.1087  36
   4  14   3 43.6336 19.8196  36
  -4  14  -3 32.8629 22.7823  34
  -4  14   3 11.4183 20.2778  36
  -4  14   3 19.2084 38.9569  12
   4  14  -3 66.4961 21.4322  16
  -4  14  -3 87.6441 41.6345  13
  -4  14   3 20.5993 46.8737  10
   4 -14   3 67.8466 22.0933  29
   4 -14  -3 7.40513 20.0557  24
   4 -14  -3 69.8999 26.5312  20
  -4  14   3 46.8928 23.1215  18
   4  14  -3 42.9727 23.0360  19
  -4  14  -4 10305.2 429.669   1
   4  14  -4 10027.7 428.019   1
   4 -14  -4 10244.2 377.760  40
  -4  14   4 10276.9 370.043  36
  -4  14  -4 10136.8 374.621  34
   4 -14  -4 11232.3 469.403  14
  -4  14   4 10359.6 444.757  10
   4  14  -4 10301.7 370.718  16
  -4  14  -4 9619.22 424.086  13
   4 -14   4 10806.5 374.496  29
   4 -14  -4 10106.7 370.530  24
   4  14  -4 10642.4 375.656  19
   4 -14  -4 10672.9 379.432  20
   4 -14  -5 512.648 43.1499  40
  -4  14   5 488.322 34.5829  36
   4 -14  -5 485.238 42.9573  33
   4  14  -5 481.891 35.8848  16
   4 -14   5 495.046 40.5713  29
   4 -14  -5 537.755 45.5877  26
  -4 -14  -5 435.106 37.5763  26
   4  14  -5 485.678 41.6649  19
  -4  14   5 458.594 40.6340  18
   4  14  -6 2794.23 116.003  19
   4 -14  -6 2795.97 114.475  33
   4 -14  -6 2758.92 116.542  37
  -4  14  -6 2932.74 115.905  34
   4 -14   6 2783.54 112.291  15
  -4 -14   6 2845.74 114.081  15
   4 -14   6 2666.29 113.293  29
  -4 -14  -6 2853.84 111.186  26
   4 -14  -6 2820.57 115.752   5
  -4 -14  -6 2728.97 115.769   5
   4 -14  -7 267.536 23.0102   5
  -4 -14  -7 269.477 24.2292   5
   4  14  -7 250.391 19.8985  41
  -4  14  -7 297.447 23.7360  34
   4 -14  -7 262.974 24.1641  37
   4 -14  -7 262.155 21.3193  33
   4 -14   7 274.515 21.0397  15
  -4 -14   7 253.741 21.5435  15
   4 -14   7 254.470 21.8339  29
   4 -14  -7 287.193 21.7617  25
   4  14  -7 330.403 25.4429  19
  -4  15   0 5102.38 191.222  42
   4  15   0 5074.84 192.518  41
  -4  15   0 5144.19 192.143  36
   4  15   0 5076.82 190.623   3
  -4  15   0 4886.05 216.594  12
   4  15   0 5143.14 192.899  19
  -4  15   0 4960.95 190.252   4
   4  15   0 5152.10 191.573   4
   4  15  -1 12.8558 21.2409   4
  -4  15  -1 40.9005 20.1502   4
   4  15   1 40.7429 20.0098   3
   4  15  -1 60.9127 20.2352   3
  -4  15  -1 29.0481 18.2356  36
   4  15  -1 9.28614 20.2006  41
  -4  15   1 18.9027 18.7173  42
  -4  15   1 43.2636 33.3008  12
   4  15  -1 28.8340 19.1468  16
  -4  15  -1 46.2820 38.2305  13
   4  15  -1 32.0340 17.9818  23
   4  15  -1 61.1935 21.9873  19
   4  15   2 7409.50 275.244   3
   4  15  -2 7606.54 275.310   3
   4  15  -2 7631.30 279.018  41
   4  15   2 7655.92 274.844  36
  -4  15   2 7599.23 278.241  36
  -4  15  -2 7335.14 276.620  36
  -4  15  -2 7556.01 278.419  34
   4  15  -2 7702.30 277.803  16
  -4  15  -2 7789.06 339.325  13
  -4  15   2 7935.73 330.846  12
   4  15  -2 7709.01 277.139  23
   4  15  -2 7681.02 279.457  19
  -4  15   3-10.7746 45.2692  10
   4  15   3 13.8376 18.5083   3
   4  15  -3-9.63613 17.3415   3
   4 -15  -3-5.83437 25.8506  40
  -4  15  -3-4.41128 18.7729  36
  -4  15  -3 15.6268 24.6372  34
   4  15   3-13.5491 20.2427  36
  -4  15   3 11.9971 20.7625  36
  -4  15   3-9.82209 37.5418  12
   4  15  -3 16.7411 20.8622  16
  -4  15  -3 20.1773 40.8997  13
   4 -15   3-13.8493 19.5632  29
   4 -15  -3 43.4757 23.0112  24
   4 -15  -3 15.1417 25.1163  20
  -4  15   3 23.7999 22.5073  18
   4  15  -3 26.4038 23.1243  19
  -4  15  -4 1777.22 123.872   1
   4  15  -4 1335.66 114.516   1
   4 -15  -4 1782.25 85.7803  40
  -4  15   4 1817.75 78.1017  36
  -4  15  -4 1743.21 82.9030  34
   4 -15  -4 1561.32 141.335  14
  -4  15  -4 1328.04 111.366  13
   4  15  -4 1690.28 77.6720  16
  -4  15   4 1467.80 125.352  10
  -4  15   4 1358.63 120.031  12
   4 -15   4 1734.38 79.9229  29
   4 -15  -4 1589.05 76.9714  24
   4  15  -4 1651.15 82.4975  19
  -4  15   4 1744.02 82.6853  18
   4 -15  -4 1760.92 85.4858  20
   4 -15  -5 56.2522 26.9346  40
  -4  15   5 56.3818 18.6012  36
   4  15  -5 43.3487 19.8867  16
   4 -15  -5 49.2528 24.6688  33
   4 -15   5 65.8495 23.5649  29
   4 -15  -5 105.795 31.6775  26
  -4 -15  -5 38.7824 22.5843  26
   4  15  -5 34.1592 24.2355  19
  -4 -15  -6 281.323 30.7222   5
   4 -15  -6 268.536 29.0089   5
   4  15  -6 259.893 25.9699  41
   4 -15  -6 290.564 30.9975  37
  -4  15  -6 303.316 29.9185  34
   4 -15  -6 265.484 28.3091  33
   4 -15   6 293.171 27.1770  15
  -4 -15   6 304.346 28.9633  15
   4 -15   6 237.114 25.7344  29
  -4 -15  -6 308.643 26.0045  26
   4  15  -6 287.184 29.2233  19
  -4 -15  -7 41.4428 15.2611   5
   4  15  -7 20.4677 9.04078  41
   4 -15  -7 39.4070 11.4783  33
   4 -15  -7 53.7180 15.9819  37
   4 -15   7 34.7307 11.2774  29
   4 -15  -7 34.9394 11.4817  25
   4  15  -7 46.8405 15.4322  19
  -4  16   0 3117.11 123.701  42
  -4  16   0 3060.65 123.937  36
   4  16   0 2994.57 122.474   3
   4  16   0 2938.17 124.779  19
   4  16   0 3039.58 123.781   4
  -4  16   0 3007.43 122.743   4
  -4  16   1 22.7480 20.3935   4
  -4  16  -1 6.61016 18.8345   4
   4  16  -1-2.30509 21.8813   4
   4  16   1 4.35908 18.0794   3
   4  16  -1 6.75243 19.0788   3
  -4  16  -1 4.69352 19.9759  36
   4  16   1 13.9580 15.1621  36
   4  16  -1 2.46725 19.8213  41
  -4  16   1 6.72041 18.9884  42
  -4  16   1 44.1020 30.3469  12
   4  16  -1 23.7036 22.1947  16
  -4  16  -1 19.5932 38.2176  13
   4  16  -1 22.9034 18.7373  23
   4  16  -1-10.0898 22.9531  19
   4  16   2 230.001 26.5567   3
   4  16  -2 186.012 26.2569   3
   4  16   2 215.923 25.7834  36
  -4  16   2 294.435 30.8073  36
  -4  16  -2 207.251 27.8190  36
   4  16  -2 144.214 25.8199  41
  -4  16   2 193.407 48.0532  12
   4  16  -2 216.396 28.1482  16
  -4  16  -2 237.369 56.2406  13
   4  16  -2 200.867 26.5991  23
   4  16  -2 221.605 29.5697  19
  -4  16   2 233.759 28.2299  18
   4  16  -3 234.256 27.7913   3
   4  16   3 319.231 29.6833   3
   4  16  -3 356.889 35.3292  41
   4 -16  -3 303.358 39.5219  40
  -4  16   3 388.831 35.2020  36
  -4  16  -3 367.368 38.1088  34
  -4  16  -3 343.907 31.4998  36
   4  16   3 436.139 34.9482  36
  -4  16   3 337.954 60.2771  12
   4 -16  -3 383.999 81.6751  14
   4  16  -3 412.946 34.2244  16
  -4  16  -3 410.670 65.2036  13
   4 -16  -3 434.126 37.2828  24
  -4  16   3 385.471 37.2051  18
   4  16  -3 395.488 37.5920  19
   4 -16  -3 379.787 40.1016  20
   4  16  -4 164.329 27.8864  41
   4 -16  -4 138.725 32.9788  40
  -4  16  -4 164.722 29.2099  34
  -4  16   4 102.226 25.0552  36
  -4  16   4 231.799 53.4913  12
   4 -16  -4 81.7726 55.4604  14
   4  16  -4 140.709 26.0900  16
   4 -16   4 175.058 26.3895  29
   4 -16  -4 109.612 24.3838  24
   4 -16  -4 143.893 31.2441  20
  -4  16   4 162.689 29.4032  18
   4  16  -4 137.863 28.4587  19
   4 -16  -5 366.371 37.6870  40
   4  16  -5 315.681 31.1326  41
  -4  16   5 328.546 28.0258  36
   4  16  -5 336.652 28.5046  16
   4 -16   5 307.373 29.8698  29
   4 -16  -5 352.296 34.4403  33
   4 -16  -5 448.262 40.2526  26
  -4 -16  -5 375.992 33.0622  26
   4  16  -5 314.666 34.2551  19
   4 -16  -6 1518.77 72.3547   5
  -4 -16  -6 1746.84 75.0845   5
   4  16  -6 1726.61 70.5067  41
  -4  16  -6 1684.04 73.4178  34
   4 -16  -6 1630.08 74.2324  37
   4 -16  -6 1658.75 71.9545  33
  -4 -16   6 1819.17 72.9651  15
   4 -16   6 1634.64 70.1931  15
   4 -16   6 1449.05 67.7320  29
  -4 -16  -6 1685.89 69.1947  26
   4  16  -6 1614.97 73.2663  23
   4  16  -6 1702.19 74.1228  19
   4 -16  -7 59.1770 13.1330  37
   4  16  -7 72.1166 12.8573  19
   4 -16  -7 37.9103 9.39065  25
   4  16  -7 57.2147 13.0676  23
  -4 -16  -7 50.6447 11.9569   5
  -4  17   0 83.9009 24.6130  36
  -4  17   0 125.722 25.2072  42
   4 -17   0 103.316 23.5984  21
   4  17   0 86.4911 24.1905   4
   4  17   0 112.967 24.2748   3
  -4  17   0 126.400 25.7504   4
  -4  17   1 117.906 26.1257   4
   4  17  -1 137.177 28.6357   4
   4  17   1 157.205 29.6868   4
   4  17   1 97.0310 22.7326   3
   4  17  -1 128.864 25.0999   3
   4  17   1 113.735 19.4806  36
  -4  17  -1 114.175 23.9422  36
   4  17  -1 105.924 24.7726  41
  -4  17   1 103.730 23.4005  42
  -4  17   1 133.812 38.2483  12
   4  17  -1 121.313 21.8381  23
   4  17  -1 158.202 29.1200  19
   4  17   2 828.888 50.7040   3
   4  17  -2 954.435 51.6741   3
   4  17   2 968.259 50.3528  36
  -4  17   2 969.155 53.6046  36
  -4  17  -2 851.476 50.0917  36
   4  17  -2 962.033 54.1042  41
   4  17  -2 808.339 52.4157  16
  -4  17   2 837.338 83.5392  12
   4  17  -2 923.597 51.1136  23
  -4  17   2 918.035 52.3676  18
   4  17  -2 958.695 55.4022  19
   4  17   3 63.2094 19.9679   3
   4  17  -3 59.2685 19.9568   3
  -4  17   3 21.1790 19.5186   3
  -4  17  -3 63.9857 19.7953   3
   4  17  -3 70.4118 23.4655  41
   4 -17  -3 94.5243 30.7187  40
  -4  17   3 109.174 46.5048  12
   4 -17  -3-27.8573 57.5391  14
   4  17  -3 62.0126 24.8679  16
  -4  17  -3 72.3020 19.3143  36
  -4  17   3 70.3165 24.1631  36
   4 -17  -3 47.1134 23.0136  24
   4  17  -3 64.3641 23.5855  23
   4  17  -3 72.0764 25.9445  19
  -4  17   3 64.6303 23.9526  18
   4 -17  -3 81.5187 27.9655  20
   4  17  -4 199.350 28.4518  41
   4 -17  -4 150.370 30.7785  40
  -4  17  -4 196.707 30.2333  34
  -4  17   4 226.262 28.0376  36
   4  17  -4 175.955 26.5188  16
   4 -17  -4 130.586 23.8635  24
   4 -17  -4 279.713 35.0166  20
   4  17  -4 190.238 28.2471  23
   4  17  -4 226.526 32.5807  19
  -4  17   4 142.016 27.9574  18
   4 -17  -5 93.6196 25.8016  40
   4  17  -5 58.6237 19.7469  41
  -4  17   5 91.6840 19.5663  36
   4  17  -5 45.5435 17.3872  16
   4 -17  -5 51.9573 24.1278  33
   4 -17   5 46.0005 17.8079  29
   4 -17  -5 78.3900 28.9366  26
  -4 -17  -5 89.9205 23.3096  26
  -4  17   5 47.3923 21.3050  18
   4  17  -5 67.4782 23.1295  19
   4  17  -5 42.1222 22.6489  23
   4 -17  -6 147.592 20.7171   5
  -4 -17  -6 164.915 23.5284   5
   4  17  -6 142.539 17.9706  41
   4 -17  -6 139.686 23.0038  37
   4 -17  -6 179.362 20.9752  33
   4 -17   6 110.057 18.0241  15
  -4 -17   6 124.519 19.2841  15
   4  17  -6 130.899 20.7407  23
  -4 -17  -6 131.374 17.0531  26
   4  17  -6 171.111 22.0658  19
   4 -17   6 132.370 15.0069  29
   4  17  -7 1.39835 7.90489  19
   4  17  -7-5.81915 8.34060  23
   4 -17  -7 7.17737 8.39958  37
  -4  18   0 7451.81 281.592  36
  -4  18   0 7342.60 280.931  42
   4  18   0 7748.80 282.243   3
   4 -18   0 7907.36 279.215  21
   4  18   0 7657.88 282.884   4
  -4  18   0 7863.66 281.755   4
  -4  18   1 37.5081 23.8444   4
   4  18   1 26.3386 24.2572   4
   4  18   1 45.7930 22.3611   3
   4  18  -1 32.3734 21.9286   3
  -4  18  -1 19.7455 20.6857  36
   4  18   1 47.7588 17.2399  36
  -4  18   1 33.4606 23.0159  36
   4  18  -1 34.5366 22.2601  41
  -4  18   1 39.1089 21.5251  42
   4  18  -1 42.8152 19.1546  23
  -4  18   1 12.5669 18.3826  18
   4  18  -1 75.5321 27.9767  19
   4  18  -2 4789.91 176.325   3
   4  18   2 4672.12 176.214   3
  -4  18   2 4546.31 177.604  36
   4  18   2 4592.11 172.899  36
  -4  18  -2 4532.02 174.638  36
  -4  18  -2 4350.83 176.677  42
   4  18  -2 4706.67 178.107  41
  -4  18   2 4103.56 218.118  12
   4  18  -2 4591.61 174.264  23
  -4  18   2 4462.94 174.651  18
   4  18  -2 4520.08 178.913  19
   4 -18  -2 4379.42 181.392  20
  -4  18  -3 581.261 39.2129   3
  -4  18   3 589.276 39.2241   3
   4  18  -3 579.071 38.2942   3
   4  18   3 580.130 38.6032   3
   4 -18  -3 511.041 46.9406  40
   4  18  -3 559.307 42.6429  41
  -4  18   3 611.102 73.7634  12
   4  18  -3 590.656 43.0841  16
   4 -18  -3 597.483 90.3184  14
  -4  18  -3 614.975 38.2298  36
  -4  18   3 598.569 43.1571  36
   4  18  -3 646.046 43.0267  23
   4 -18  -3 686.963 44.5918  24
   4 -18  -3 590.667 48.1802  20
  -4  18   3 596.069 42.4834  18
   4  18  -3 580.166 45.4342  19
   4 -18  -4 1072.65 66.2414  40
  -4  18  -4 1153.35 61.1051  42
   4  18  -4 1222.91 62.0920  41
  -4  18   4 1194.07 60.5715  36
   4  18  -4 1166.87 59.8601  16
   4 -18  -4 1181.62 59.0546  24
  -4 -18  -4 1321.15 64.5643  26
   4  18  -4 1313.93 63.4329  23
  -4  18   4 1161.92 62.0863  18
   4  18  -4 1225.60 65.4866  19
   4 -18  -4 1420.77 70.9231  20
   4  18  -5 204.308 23.4761  41
   4 -18  -5 225.568 29.6704  40
  -4  18   5 232.159 22.9691  36
   4 -18  -5 193.579 26.1019  33
   4  18  -5 268.987 26.2692  23
  -4 -18  -5 222.968 26.5629  26
   4 -18  -5 213.825 31.8845  26
   4  18  -5 188.561 26.9060  19
   4 -18  -6 1988.38 78.4976   5
  -4 -18  -6 2114.94 80.3763   5
   4  18  -6 1722.74 73.3335  41
   4 -18  -6 2067.01 80.5192  37
   4 -18  -6 2063.82 77.6227  33
   4 -18   6 1869.93 75.8583  15
  -4 -18   6 2011.15 77.0777  15
   4  18  -6 1985.74 78.9118  23
   4  18  -6 1978.55 79.5469  19
   4  19   0 1299.26 66.4069   3
  -4  19   0 1234.63 65.8446  42
  -4  19   0 1327.78 66.7770   4
   4  19   0 1267.36 67.7839   4
  -4  19   0 1255.29 65.1447  36
  -4  19   1 92.0523 22.7711  42
  -4  19  -1 122.628 24.7793  36
   4  19   1 80.3740 18.5201  36
  -4  19   1 118.512 24.9803  36
   4  19   1 85.4102 27.7263   4
  -4  19   1 60.8432 25.1378   4
   4  19   1 103.795 24.2863   3
   4  19  -1 78.8631 24.8305   3
   4  19  -1 88.1443 21.2663  23
  -4  19   1 109.096 20.8853  18
   4  19  -1 88.6716 26.8712  19
   4  19   2 640.307 46.7825   4
  -4  19   2 653.187 45.5937   4
  -4  19  -2 583.497 43.9532   3
  -4  19   2 617.581 44.5457   3
   4  19   2 692.133 45.2626   3
   4  19  -2 708.578 44.4465   3
   4  19   2 719.380 41.9537  36
  -4  19   2 723.843 46.3710  36
  -4  19  -2 765.992 44.0720  36
  -4  19  -2 736.892 47.5279  42
   4  19  -2 699.860 45.9965  41
  -4  19   2 599.780 69.7727  12
   4 -19  -2 613.829 46.8697  24
   4  19  -2 742.865 43.8709  23
  -4  19   2 683.867 42.3284  18
   4  19  -2 744.113 48.8476  19
   4 -19  -2 656.993 49.2770  20
  -4  19  -3 197.372 30.5435  42
   4  19  -3 211.900 29.1393  41
   4 -19  -3 258.858 34.1555  40
   4  19   3 254.826 27.0605   3
  -4  19   3 219.309 24.9647   3
  -4  19  -3 210.611 25.8071   3
   4  19  -3 221.453 26.3160   3
   4 -19  -3 252.682 30.3491  24
   4  19  -3 287.275 29.6354  23
  -4  19   3 244.467 30.7041  36
   4  19  -3 239.121 32.5474  19
  -4  19   3 239.133 27.9783  18
   4 -19  -3 212.328 33.3043  20
  -4  19   4 290.668 28.0300  36
   4  19  -4 245.238 27.3846  41
  -4  19  -4 268.227 27.4880  42
   4 -19  -4 289.136 34.0799  40
   4  19  -4 266.597 29.1138  23
  -4 -19  -4 274.078 30.9997  26
   4 -19  -4 265.280 26.0477  24
   4  19  -4 223.899 30.0255  19
  -4  19   4 260.737 28.9792  18
   4 -19  -4 265.807 32.0752  20
  -4 -19  -5-4.28969 22.6994   5
   4 -19  -5 9.59269 20.3595   5
   4 -19  -5-19.6349 20.0911  40
   4  19  -5 13.1155 14.3372  41
   4 -19  -5-5.34218 19.7951  33
  -4 -19  -5 14.0982 17.2843  26
   4  19  -5-1.72996 17.7530  23
   4  19  -5 20.5651 19.4608  19
   4 -19  -6 50.2799 15.1446  37
   4 -19  -6 38.1217 11.7478  33
   4  19  -6 44.4207 13.4467  19
   4  19  -6 32.9236 12.7867  23
  -4 -19  -6 58.6741 14.7057   5
   4  20   0 1089.15 60.6361   3
  -4  20   0 1055.60 58.2873  42
  -4  20   0 1143.74 61.0672   4
   4  20   0 1032.36 59.7952   4
  -4  20   0 1159.31 59.7093  36
   4  20   1 177.148 30.3027   4
  -4  20   1 142.652 27.7303   4
  -4  20   1 216.717 30.1498   3
  -4  20  -1 214.786 29.7469   3
   4  20   1 146.545 27.2563   3
   4  20  -1 142.706 28.2145   3
  -4  20  -1 175.179 26.4260  36
  -4  20   1 179.095 27.8709  36
   4  20   1 162.284 21.6951  36
   4  20   2 2514.39 108.759   4
  -4  20   2 2619.41 109.011   4
  -4  20  -2 2485.18 103.941  36
  -4  20  -2 2465.07 107.488  42
  -4  20   2 2467.26 106.515   3
  -4  20  -2 2451.79 106.665   3
   4  20   2 2548.94 107.106   3
   4  20  -2 2528.32 106.555   3
   4 -20  -2 2668.73 110.965  24
   4  20  -2 2654.11 104.761  23
  -4  20   2 2465.22 103.097  18
   4 -20  -2 2355.73 112.820  20
   4  20  -2 2589.02 110.761  19
   4  20   3 124.373 27.4330   4
  -4  20   3 160.139 27.1173  36
  -4  20  -3 154.565 25.5720  42
   4  20  -3 148.223 25.8182  41
   4 -20  -3 147.797 31.2874  40
   4  20   3 145.146 22.3620   3
   4  20  -3 144.983 22.0344   3
  -4  20   3 151.255 28.4501   4
  -4  20   3 135.415 21.6562   3
  -4  20  -3 152.741 22.9584   3
   4  20  -3 162.876 23.5185  23
   4 -20  -3 124.726 25.5280  24
   4 -20  -3 152.526 31.0261  20
  -4  20   3 160.680 24.3030  18
   4  20  -3 161.007 27.9343  19
  -4  20   4 1940.08 90.9691   4
   4 -20  -4 2332.37 98.0880  40
  -4  20  -4 2145.53 90.5925  42
   4  20  -4 2197.62 90.8681  41
   4 -20  -4 2123.31 96.2324  26
  -4 -20  -4 2318.58 94.4674  26
   4 -20  -4 2184.59 88.6595  24
   4  20  -4 2229.23 92.0280  23
   4  20  -4 2218.82 95.0964  19
  -4  20   4 2144.16 91.2480  18
  -4  20   4 2422.28 93.2215  36
   4 -20  -5 58.6920 19.6901   5
   4  20   5 41.9480 16.9537   4
  -4  20   5 70.2215 16.7870   4
  -4 -20  -5 41.6611 20.8001   5
   4 -20  -5 45.0801 18.7381  40
  -4 -20  -5 42.9655 15.4627  26
   4  20  -5 44.3651 15.5364  23
   4 -20  -5 62.6542 19.3848  33
   4  20  -5 84.5079 19.7913  19
   4 -20  -6 208.934 15.8118  37
   4  20  -6 215.422 15.2998  19
   4  20  -6 192.844 14.3175  23
  -4 -20  -6 181.088 14.3459   5
  -4  21   0 316.286 31.1832  36
  -4  21   0 295.128 32.9005  42
   4  21   0 316.470 34.4720   4
  -4  21   0 302.287 32.9015   4
  -4  21   0 362.810 35.5831   3
   4  21   0 345.571 33.0724   3
  -4  21   1 96.2979 24.9409   3
  -4  21  -1 38.1251 23.3896   3
  -4  21   1 57.6624 24.1699   4
   4  21   1 101.828 25.8830   3
   4  21  -1 44.5926 23.4489   3
   4  21   1 35.3916 24.8022   4
   4 -21   1 58.6197 21.3953  21
  -4  21   1 64.8171 23.9314  36
  -4  21  -1 70.7823 20.7438  36
  -4  21  -2 100.674 19.9062  36
  -4  21  -2 117.325 23.1551  42
   4  21  -2 106.055 23.1583   3
  -4  21   2 121.861 23.8562   3
  -4  21  -2 112.017 21.8564   3
   4  21   2 73.1122 25.9790   4
   4  21   2 97.7407 22.4925   3
  -4  21   2 111.547 25.7720   4
   4  21  -2 127.131 21.1001  23
   4 -21  -2 118.536 27.1444  24
   4  21  -2 73.2836 27.1815  19
   4 -21  -2 140.184 31.6047  20
  -4  21   3 27.1281 20.0954  36
   4 -21  -3 50.2487 28.4575  40
  -4  21  -3 28.6523 21.1447  42
   4  21   3 22.2825 16.2972   3
   4  21  -3 18.4694 16.0192   3
  -4  21   3 27.5296 21.8150   4
   4  21   3 13.3526 22.2559   4
  -4  21   3 41.5792 16.1314   3
  -4  21  -3 18.5842 15.6813   3
   4 -21  -3 37.5271 20.6613  24
   4  21  -3 7.32366 17.3459  23
  -4  21   3 33.4410 17.6116  18
   4 -21  -3 79.8158 27.7879  20
   4  21  -3 47.1764 23.5155  19
  -4  21   4 285.326 24.8036  36
  -4  21  -4 238.913 22.4382  42
   4 -21  -4 244.056 29.9194  40
  -4  21   4 182.282 24.2539   4
   4  21   4 169.379 24.9966   4
   4 -21  -4 190.319 19.7977  24
   4 -21  -4 233.055 29.2111  26
  -4 -21  -4 265.034 26.2719  26
   4  21  -4 204.189 21.9651  23
   4  21  -4 240.605 27.5513  19
  -4 -21  -5 32.4962 18.3484   5
   4 -21  -5-5.79343 14.0075  33
   4 -21  -5 6.74854 15.9029  40
   4  21  -5 11.9853 11.9650  23
   4  21  -5 5.16675 13.8574  19
  -4  22   0 883.796 51.3123   3
   4  22   0 908.508 51.3155   3
  -4  22   0 786.058 47.5995  36
   4  22   1 46.9721 23.1139   4
  -4  22   1 35.6140 22.4509   4
  -4  22   1 9.43743 20.5075   3
  -4  22  -1-4.73040 21.4499   3
   4  22   1 43.4735 21.0560   3
   4  22  -1 11.6622 21.6175   3
   4 -22   1 16.5849 17.8527  21
  -4  22   1 26.5582 20.5858  36
  -4  22  -1 5.96146 17.9579  36
  -4  22   2 1004.08 52.9029   4
   4  22   2 977.418 52.9683   4
  -4  22  -2 973.456 52.3487  42
  -4  22   2 956.041 50.3599   3
  -4  22  -2 915.760 50.5193   3
   4  22   2 948.283 50.6260   3
   4  22  -2 895.624 49.7848   3
   4 -22  -2 996.342 54.5559  24
   4 -22   2 901.084 50.8306  21
   4 -22  -2 1024.33 58.3364  20
  -4  22   3 5.56050 18.4660  36
   4 -22  -3 45.3463 25.5337  40
  -4  22  -3 21.2756 18.9193  42
   4  22   3-13.1231 11.0358   3
   4  22  -3 10.0929 14.4107   3
   4  22   3 60.6716 20.1452   4
  -4  22   3 25.9580 19.7323   4
  -4  22   3-1.42221 10.4155   3
  -4  22  -3 34.5567 14.7375   3
   4  22  -3 20.9650 14.8751  23
   4 -22  -3 12.6350 17.9278  24
   4 -22  -3 23.8334 22.6243  20
   4  22  -3 23.0502 22.3596  19
   4  22   4 2691.15 105.555   4
  -4  22   4 2744.38 104.994   4
   4 -22  -4 2885.09 109.853  40
   4 -22  -4 2817.79 109.395  26
   4  22  -4 2577.87 102.370  23
  -4 -22  -4 2789.21 104.137  26
   4  22  -4 2568.30 106.197  19
   4 -22  -4 2693.22 106.577  33
  -4  22   4 2749.06 104.673  36
  -4 -22  -5 52.0759 13.3235   5
   4 -22  -5 92.9983 14.0911  40
   4 -22  -5 66.8682 14.0481  37
   4 -22  -5 87.2452 11.4797  33
   4 -22  -5 100.470 15.5060  26
   4  22  -5 71.7378 9.77300  23
   4 -22   5 74.7514 13.1181  21
  -4  23   0 281.471 29.1976   3
   4  23   0 284.047 29.4290   3
  -4  23   0 253.803 26.8484  36
  -4  23   1 33.8488 20.6211   4
   4  23   1 58.4296 20.4064   3
   4  23  -1 80.3292 21.1900   3
   4  23   1 52.5173 22.4175   4
  -4  23   1 44.6461 20.7212   3
  -4  23  -1 23.4262 19.8732   3
  -4  23   1 62.9625 20.1465  36
  -4  23  -1 57.7630 18.0120  36
   4 -23  -1 61.8515 26.0402  24
   4 -23  -1 26.9595 26.5773  20
  -4  23  -2 27.8146 18.3053  42
   4  23   2 10.7153 16.4335   3
   4  23  -2-5.33145 16.4118   3
  -4  23   2 25.6908 19.7917   4
  -4  23   2-1.76708 16.3189   3
  -4  23  -2 17.8444 16.7706   3
   4  23   2 21.2908 19.2256   4
   4 -23  -2 8.27265 20.8568  24
   4 -23   2 8.13797 17.2309  21
   4 -23  -2 56.5268 23.8766  20
  -4  23  -3 19.0428 16.4051  42
   4 -23  -3 18.6247 20.9907  40
  -4  23   3 23.6671 16.7906  36
   4  23   3 18.0997 18.6495   4
  -4  23   3 10.7745 15.7517   4
   4 -23  -3 7.30126 16.9003  24
   4 -23  -3-16.3927 19.7763  20
   4 -23   3-15.2931 17.5782  21
   4 -23  -4 46.5805 17.4630  40
   4  23  -4 33.6378 9.55750  23
   4 -23  -4 49.5443 17.9556  26
   4 -23   4 43.9181 14.5008  21
   4 -23  -4 44.1593 16.1289  33
   4 -23   5 3.70496 5.95810  30
   4 -23  -5 9.70453 7.65707  37
   4 -23  -5 3.30147 7.67766  26
   4  24   0 385.323 30.3108   3
  -4  24   0 305.527 28.1556   3
  -4  24   0 309.671 26.4169  36
   4  24   1 65.6333 18.3601   3
   4  24  -1 91.9993 19.7638   3
  -4  24   1 92.1256 20.0498   3
  -4  24  -1 68.2085 19.2174   3
   4 -24  -1 70.6707 25.0089  20
   4 -24  -1 99.7997 23.8282  24
  -4  24   1 78.8078 19.0597  36
  -4  24   2 181.016 21.9660  36
   4 -24  -2 125.097 24.7946  40
  -4 -24  -2 160.191 18.9248  40
   4  24   2 148.761 19.3959   3
   4  24  -2 141.120 18.8784   3
   4  24   2 155.570 21.7979   4
  -4  24   2 149.454 20.1339   4
  -4  24   2 168.264 20.1634   3
  -4  24  -2 132.200 19.1599   3
   4 -24  -2 152.284 22.1539  24
   4 -24  -2 145.995 24.8280  20
  -4  24   3 7.64292 13.5918  36
   4 -24  -3 16.9422 19.0646  40
   4  24   3 5.17176 14.4444   4
  -4  24   3 7.18606 14.1417   4
  -4 -24  -3-6.50881 13.1677  26
   4 -24  -3 4.19527 12.0834  24
   4 -24   3 16.4743 12.3946  21
   4 -24  -3-1.65523 18.2185  20
  -4 -24  -4 39.3928 12.0665   5
   4 -24  -4 44.7991 13.2885  40
   4 -24  -4 46.4480 13.4371  26
   4 -24   4 40.8586 8.25153  21
   4 -24  -4 49.0724 10.7784  33
   4 -25   0 226.443 28.0681  20
   4 -25   0 172.578 24.1248  24
   4  25   0 236.565 22.6365   3
  -4  25   0 212.358 22.4226   3
  -4  25   0 185.198 19.5484  36
   4 -25  -1 19.5808 19.5948  20
   4 -25  -1 36.0751 19.4535  24
   4  25   1 22.7712 15.3911   3
   4  25  -1 32.0815 15.3498   3
  -4  25   1 45.6825 15.4382   3
  -4  25  -1 41.0591 15.2339   3
  -4  25   1 28.2773 14.7117  36
  -4  25   2 454.865 28.5247   3
  -4  25  -2 536.232 29.1588   3
   4  25   2 481.068 28.6425   3
   4  25  -2 563.489 29.6730   3
  -4  25   2 512.068 29.8120  36
   4 -25  -2 617.311 36.2774  40
   4 -25  -2 568.076 31.4722  24
   4 -25  -2 668.757 36.4322  20
   4 -25  -3 10.9865 14.0353  26
   4 -25  -3-1.03416 12.3224  33
   4 -25  -3 34.4163 15.5714  40
   4 -25   4 458.154 20.3915  30
   4 -26   0 772.432 42.3763  20
   4 -26   0 893.536 42.1811  24
  -4  26   0 782.848 38.7782   3
   4  26   0 762.410 38.6497   3
   4  26   1 9.41007 11.7889   3
   4  26  -1 9.45016 11.6584   3
  -4  26   1 3.52460 11.5225   3
  -4  26  -1-3.50965 11.7250   3
  -4  26   1 3.92365 11.3003  36
   4 -26  -1-11.7782 14.4761  24
   4 -26  -1 1.51501 15.4119  20
  -4 -26  -1 11.9247 10.4871  40
  -4  26   2 870.618 37.3709  36
   4 -26  -2 904.831 41.6740  40
   4 -26  -2 842.563 36.6777  24
   4 -26  -2 919.337 41.5507  20
   4 -26  -3-2.18564 8.50902  26
   4 -26  -3 21.8081 9.17722  40
   4 -26   3 2.38524 6.49917  30
   4 -27   0 49.7619 13.2159  24
   4 -27   0 21.8990 12.7362  20
   4 -27   0 30.7056 12.9510  40
   4 -27   1 26.0674 11.4369  24
   4 -27  -1 19.8115 10.1778  24
   4 -27   1 19.3083 11.9075  20
   4 -27  -1 15.2935 10.7162  20
   4 -27   1 6.36527 9.41028  40
   4 -27   2 255.684 15.5660  24
   4 -27  -2 301.676 16.7408  26
   5   0   0 6.34647 20.5660   2
   5   0   1 55045.4 1865.01   2
   5   0  -1 55846.2 1864.99   2
  -5   0  -1 54081.4 1842.93   1
   5   0  -1 54163.4 1843.44   1
   5   0  -2 2916.12 128.568   2
   5   0   2 2916.20 128.558   2
   5   0   3 84821.2 2886.39   2
   5   0  -3 84854.9 2887.15   2
   5   0   4 557.580 31.6906  15
  -5   0   4 477.098 31.6843  15
  -5   0  -4 444.315 54.1463   1
  -5   0  -5 9982.82 356.212   5
   5   0  -5 9780.36 356.733  37
  -5   0  -5 10204.8 353.556  37
   5   0  -5 9596.09 353.319  22
   5   0   5 10028.0 354.388  15
  -5   0   5 10292.2 354.315  15
   5   0  -5 9833.56 357.622  26
  -5   0  -5 10416.0 402.532   1
   5   0  -5 9493.84 399.072   1
   5   0  -6 133.880 28.4758  33
   5   0  -6 137.277 28.8724  37
   5   0  -6 150.734 28.9427   6
  -5   0  -6 182.585 29.3963   6
   5   0  -6 129.010 27.5410  25
   5   0  -6 193.617 52.5675   1
   5   0   7 4389.87 170.848  29
   5   0  -7 4214.83 168.484  37
   5   0   7 4554.47 172.827   9
   5   0  -7 4200.36 167.616   6
  -5   0  -7 4371.77 168.026   6
   5   0  -7 4520.38 168.831  25
   5   0   8 337.941 28.3414   9
  -5   0  -8 239.462 22.9672   6
   5   1   0 3.12815 21.1361   2
   5  -1   0-10.0081 24.1371   2
   5   1  -1 52429.4 1803.78   2
  -5   1  -1 52384.9 1783.72   1
   5  -1   1 51992.8 1805.09   2
   5  -1  -1 52203.6 1805.34   2
   5   1  -1 53564.8 1784.36   1
   5   1   1 51667.5 1803.75   2
  -5   1   2 298.426 18.7547  13
  -5   1  -2 246.865 30.2293   1
   5   1  -2 302.518 30.6180   1
   5  -1   2 354.839 36.5992   2
   5   1   2 326.134 36.2172   2
   5   1  -2 297.623 35.8252   2
   5  -1  -2 294.261 36.4001   2
   5   1   3 4950.53 193.215  10
  -5   1  -3 5905.37 217.390   1
   5   1  -3 5725.24 217.743   1
   5  -1  -3 5244.36 206.308   2
   5  -1   3 5721.02 207.265   2
  -5  -1   4 54.2158 16.1544  15
   5  -1   4 54.6816 15.8205  15
   5   1   4 47.5029 17.1557  15
  -5   1   4 50.3167 15.7228  15
   5   1  -4 63.0023 35.5135   1
  -5   1  -4 72.4572 32.5910   1
  -5  -1  -5 5935.41 220.710   5
   5  -1  -5 5906.45 221.105   5
  -5   1  -5 6065.05 218.639  37
   5   1  -5 5803.59 220.721  37
  -5  -1  -5 5887.72 217.991  37
   5  -1  -5 6008.12 222.110  37
  -5  -1  -5 6078.67 263.139   1
   5  -1  -5 5901.69 262.990   1
  -5   1  -5 6330.15 266.073   1
   5   1  -5 5832.50 262.619   1
   5  -1   5 5931.92 218.532  15
  -5  -1   5 5923.36 218.491  15
   5   1  -5 6172.04 222.746  25
   5   1  -5 6077.29 222.917  26
   5  -1  -5 6084.30 223.190  26
   5  -1  -5 5656.51 217.288  22
  -5  -1  -6 231.549 55.3002   1
   5  -1  -6 293.778 59.5605   1
  -5   1  -6 393.677 63.3322   1
   5   1  -6 257.802 56.6211   1
   5   1  -6 354.345 35.2334  37
   5  -1  -6 426.311 39.0258  37
  -5  -1  -6 377.591 31.6099  37
   5  -1  -6 373.345 38.6269  33
   5   1  -6 410.453 37.7798  25
   5  -1  -6 489.337 40.9823  26
   5  -1  -6 363.031 37.0538  25
   5   1  -6 361.154 36.3831   6
  -5   1  -6 402.518 36.0639   6
   5   1  -7 2719.29 111.863  37
   5  -1  -7 2497.67 111.309  37
   5   1   7 2655.58 112.368  29
   5  -1   7 2685.25 114.987  29
   5  -1  -7 2602.64 111.047  25
   5   1  -7 2804.19 112.183  25
  -5   1  -7 2705.75 111.001   6
   5   1  -7 2629.57 110.662   6
   5  -1   7 2839.25 116.283   9
   5  -1  -7 2592.77 110.683   6
  -5  -1  -7 2710.83 111.504   6
  -5   1  -8 110.046 22.5832  34
   5  -1   8 105.379 19.3491  29
  -5   1  -8 133.540 22.7543  38
   5  -1   8 82.1385 21.3589   9
  -5  -1  -8 96.0595 18.4483   6
  -5   1  -8 87.2022 18.1120   6
   5  -2   0 22.0876 17.2403  14
   5   2   0 3.12882 23.0348   2
   5  -2  -1 586.041 46.6655  14
  -5   2  -1 546.276 31.1915   1
   5  -2  -1 626.883 50.9827   2
   5   2   1 596.201 45.4377   2
   5   2  -1 564.528 46.0081   2
   5   2  -1 640.481 32.5440   1
   5  -2   1 666.912 51.3092   2
  -5   2   2 702.144 34.0283  13
   5  -2  -2 677.554 58.6361  14
   5   2   2 684.796 49.3817   2
   5  -2   2 608.201 49.5844   2
   5  -2  -2 710.735 53.0026   2
   5   2  -2 680.167 49.5302   2
  -5   2  -2 699.505 45.7364   1
   5   2  -2 679.267 44.9524   1
   5   2   3 678.194 39.9124  10
   5  -2   3 714.481 47.6634   2
   5  -2  -3 740.500 49.3564   2
  -5   2  -3 741.561 56.0101   1
   5   2  -3 854.719 59.0513   1
   5  -2   4 897.105 43.2589  15
  -5  -2   4 818.552 42.1538  15
  -5   2  -4 814.463 70.0300   1
   5   2  -4 937.626 73.1734   1
   5   2  -5 642.244 65.7250   1
  -5   2  -5 601.892 62.3783   1
   5  -2  -5 512.654 38.4299  37
   5   2  -5 484.162 36.1538  37
  -5   2   5 483.568 55.8132  12
   5  -2   5 499.435 34.3698  15
  -5  -2   5 472.059 34.6000  15
   5   2  -5 467.156 36.8850  25
   5  -2  -5 526.205 39.1490  26
   5   2  -5 450.787 35.1546   6
  -5   2  -5 503.220 37.0115   6
   5  -2  -5 503.372 37.6187   5
  -5  -2  -5 568.378 37.9374   5
   5   2  -6 277.648 60.2509   1
  -5  -2  -6 398.645 62.6057   1
  -5   2  -6 349.954 61.7986   1
   5  -2  -6 477.329 70.0615   1
   5   2  -6 431.617 34.8798  38
   5  -2  -6 366.976 37.8059  37
   5   2  -6 459.584 39.2911  37
  -5  -2  -6 491.603 35.8339  37
   5  -2  -6 444.261 40.1700  33
   5  -2   6 520.092 39.4004  15
  -5  -2   6 490.834 37.3299  15
   5   2  -6 471.185 39.6475  25
   5  -2  -6 530.416 41.0063  25
   5  -2  -6 525.172 40.9097  26
   5   2  -6 449.519 38.4048   6
  -5   2  -6 498.798 39.8305   6
   5  -2   7 113.657 26.7725  29
   5   2   7 164.253 26.3767  29
   5  -2  -7 106.113 26.6170  37
   5  -2  -7 151.434 28.0204  25
   5   2  -7 152.771 27.7551  25
  -5   2  -7 122.124 25.4417   6
   5  -2  -7 176.612 27.1357   6
  -5  -2  -7 120.534 26.0607   6
   5   2  -7 108.187 25.6299   6
   5  -2   7 170.654 29.8028   9
  -5   2  -8 441.316 32.4863  34
   5  -2   8 486.475 32.5927  29
  -5   2  -8 461.847 31.9361  38
  -5   2  -8 449.918 28.5644   6
  -5  -2  -8 484.388 30.1501   6
   5  -2   8 458.787 32.4028   9
   5  -3   0-10.3862 19.8538  14
   5   3   0-16.1390 23.0849   2
   5  -3  -1 33745.9 1194.75  14
   5   3  -1 34260.9 1192.59   2
   5   3   1 34847.5 1192.90   2
  -5   3  -1 34488.7 1176.61   1
   5   3  -1 34663.7 1176.73   1
   5  -3  -2 368.220 48.6207  14
  -5   3   2 325.316 25.5338  13
   5  -3   2 361.356 40.2268   2
   5  -3  -2 312.204 39.9087   2
  -5   3  -2 334.953 33.2362   1
   5   3  -2 415.578 35.9919   1
   5   3   3 25408.1 902.484  10
   5  -3   3 25363.9 909.465   2
   5  -3  -3 25639.0 911.749   2
  -5   3  -3 27816.4 920.857   1
   5   3  -3 27284.3 920.457   1
   5  -3   4 658.393 37.0678  15
  -5  -3   4 632.354 36.6078  15
   5   3  -4 532.995 59.1787   1
  -5   3  -4 721.455 63.9059   1
  -5   3  -5 5318.46 201.203   6
   5  -3  -5 5274.06 202.331   5
  -5  -3  -5 5318.68 202.642   5
   5   3  -5 5606.25 202.364   6
   5   3  -5 5229.31 199.325  38
   5   3  -5 5290.54 201.483  37
   5  -3  -5 5634.96 206.198  33
   5  -3  -5 5440.01 204.373  37
   5   3  -5 5086.11 243.955   1
  -5   3  -5 5951.71 250.344   1
   5  -3   5 5618.96 200.990  15
  -5  -3   5 5500.61 200.041  15
  -5   3   5 5183.74 238.975  12
   5   3  -5 5525.80 203.878  25
   5  -3  -5 5470.12 205.097  26
  -5   3   5 5090.87 198.460  18
  -5   3  -6 108.384 42.3995   1
   5   3  -6 83.7379 42.4465   1
   5  -3  -6 128.746 47.6978   1
  -5  -3  -6 44.3253 40.4546   1
   5   3  -6 82.3623 22.9920  38
   5   3  -6 98.0140 25.4892  37
   5  -3  -6 86.0313 28.0864  37
   5  -3  -6 97.1600 28.2723  33
  -5  -3  -6 80.8620 21.9418  37
   5  -3   6 92.6433 24.7826  15
  -5  -3   6 121.221 24.9718  15
   5   3  -6 91.0486 27.5259  25
   5  -3  -6 122.187 29.5604  26
  -5   3  -6 87.9433 24.3160   6
   5  -3  -6 147.835 29.1462   5
   5   3  -6 84.2483 24.6202   6
  -5  -3  -6 71.8595 24.9704   5
   5  -3  -7 1087.89 57.4819  37
   5   3  -7 1069.75 51.4868  16
   5   3   7 1018.27 53.9018  29
   5  -3   7 1037.49 59.7818  29
   5  -3  -7 1058.95 56.6737  25
   5   3  -7 1059.46 56.0601  25
   5  -3  -7 992.848 55.2944   6
  -5  -3  -7 979.711 54.7533   6
   5   3   7 1050.66 59.3242   9
   5   3  -7 916.137 53.2236   6
  -5   3  -7 962.656 53.9782   6
   5  -3   7 966.437 58.0047   9
  -5   3  -8 66.5708 19.1893  38
  -5   3  -8 101.790 20.8918  34
   5  -3   8 57.4203 19.3706  29
   5  -3  -8 45.8019 15.9757  25
  -5   3  -8 58.0409 16.5297   6
   5   3   8 81.7025 20.5061   9
  -5  -3  -8 61.1517 16.8979   6
   5  -3   8 77.6496 19.5887   9
   5  -4   0-2.51116 21.5512  14
  -5   4   0-3.45955 15.6226  10
   5   4   0-3.39977 23.7246   2
   5  -4  -1 66703.8 2299.34  14
   5  -4   1 66236.7 2271.86  14
  -5   4  -1 68609.7 2280.43   1
   5   4  -1 67359.6 2280.12   1
   5  -4  -2 25.9249 36.2178  14
  -5   4   2 51.9946 16.1440  13
  -5   4  -2 37.8442 21.4869   1
   5   4  -2 59.4702 23.4851   1
   5  -4   3 8260.03 321.000   2
   5  -4  -3 8467.78 324.408   2
  -5   4  -3 8994.36 330.452   1
   5   4  -3 8769.63 330.323   1
  -5   4  -4 1190.27 84.0955   1
   5   4  -4 953.477 76.9519   1
   5  -4  -5 11757.8 412.447   5
  -5  -4  -5 11498.5 411.902   5
   5   4  -5 11606.2 410.662   6
  -5   4  -5 11604.3 410.307   6
  -5   4  -5 12174.7 462.465   1
   5   4  -5 11076.7 458.375   1
   5   4  -5 11393.4 408.834  38
   5   4  -5 11566.3 410.384  37
   5  -4  -5 12020.9 414.787  33
   5  -4  -5 11270.4 413.250  37
   5  -4   5 12083.3 410.098  15
  -5  -4   5 11646.0 408.628  15
  -5   4   5 11459.6 457.179  12
   5   4  -5 11303.4 409.150  32
   5   4  -5 11518.6 412.364  25
   5  -4  -5 11630.5 414.556  26
  -5   4   5 11360.0 408.762  18
  -5  -4  -6 1045.07 95.0367   1
   5  -4  -6 989.446 94.1382   1
  -5   4  -6 954.674 90.7961   1
   5   4  -6 773.850 86.5635   1
  -5  -4  -6 1096.57 55.6199  37
   5   4  -6 1019.71 54.6074  38
   5  -4  -6 1050.80 60.6490  37
   5  -4  -6 1076.17 62.2518  33
   5  -4   6 1141.27 58.4396  15
  -5  -4   6 1031.36 56.9434  15
  -5   4  -6 1006.12 103.518  11
   5  -4  -6 1081.25 61.5375  26
   5   4  -6 1088.57 60.1297  25
  -5  -4  -6 1090.86 59.7521   5
   5   4  -6 975.714 56.9340   6
  -5   4  -6 1071.61 57.5161   6
   5  -4  -6 1031.03 60.2558   5
   5  -4  -7 3764.21 145.409  37
   5   4  -7 3555.24 138.724  16
   5  -4   7 3797.13 149.353  29
   5  -4  -7 3738.52 143.971  25
   5  -4  -7 3674.85 143.330   6
  -5   4  -7 3543.24 141.702   6
   5   4  -7 3566.60 141.950   6
   5   4   7 3749.47 146.705   9
   5  -4   7 3456.29 144.981   9
   5  -4  -8 535.097 33.2788  37
  -5   4  -8 607.758 35.1464  38
  -5   4  -8 545.084 35.1609  34
   5  -4   8 567.635 35.7017  29
   5  -4  -8 559.433 32.1245  25
   5   4   8 623.209 35.1766   9
   5  -4   8 587.409 34.6155   9
  -5   4  -8 531.110 31.2634   6
  -5  -4  -8 497.675 31.2508   6
  -5   5   0 12.5086 17.0643  10
   5  -5  -1 476.218 51.3849  14
  -5   5  -1 546.658 37.3743   1
   5   5  -1 535.974 37.3392   1
   5  -5  -2 118.876 41.3019  14
  -5   5   2 71.1995 19.6679  13
  -5   5  -2 82.5500 24.8269   1
   5   5  -2 117.108 27.3798   1
  -5   5  -3 7468.23 278.397   1
   5   5  -3 6961.50 276.340   1
   5  -5   3 6680.64 269.444   2
   5  -5  -3 6845.06 272.299   2
   5   5   4 780.894 58.7020  10
   5  -5  -4 876.827 88.7771  14
  -5   5  -4 893.929 74.3323   1
   5   5  -4 788.344 72.1893   1
   5   5  -5 1728.07 78.8946   6
   5  -5  -5 1799.08 80.8018   5
  -5   5  -5 1759.26 78.6750   6
  -5  -5  -5 1783.32 80.7773   5
   5   5  -5 1637.39 115.795   1
  -5   5  -5 1467.05 109.524   1
   5   5  -5 1639.85 77.1409  37
   5   5  -5 1653.65 76.2631  38
   5  -5  -5 1609.83 80.5682  37
   5  -5  -5 1858.55 83.4057  33
   5  -5   5 1707.24 78.0398  15
  -5  -5   5 1667.10 76.6415  15
  -5   5   5 1520.64 110.993  12
   5   5  -5 1832.21 78.9476  32
   5   5  -5 1859.54 80.7991  25
   5  -5  -5 1725.52 81.9638  26
  -5   5   5 1767.91 77.8511  18
  -5   5  -6 105.012 25.0950   6
  -5  -5  -6 118.629 28.3888   5
   5   5  -6 120.497 25.4663   6
   5  -5  -6 85.7948 25.6584   5
  -5   5  -6 72.5836 39.6211   1
   5   5  -6 130.517 47.8678   1
   5   5  -6 107.134 23.0981  38
  -5  -5  -6 100.829 22.7179  37
   5  -5  -6 121.863 29.4811  33
   5  -5  -6 157.965 30.6940  37
  -5   5  -6 83.9753 53.1013  11
   5   5  -6 176.986 25.6094  16
   5  -5   6 148.882 27.5788  15
  -5  -5   6 140.430 25.2894  15
   5   5  -6 112.283 26.9997  25
   5  -5  -6 128.978 31.2792  26
  -5   5   6 116.611 22.5927  18
  -5   5  -7 159.370 27.6507  38
   5  -5  -7 201.510 28.5738  33
   5  -5  -7 235.700 30.3321  37
  -5   5  -7 217.689 32.7385  34
   5   5  -7 171.065 21.1673  16
   5  -5   7 240.441 34.0445  29
   5  -5  -7 220.812 27.6021  25
   5  -5  -7 205.342 31.1911  26
   5   5  -7 155.197 26.4297   6
   5  -5   7 251.288 30.5312   9
   5   5   7 259.193 31.7631   9
  -5   5  -7 171.102 26.7945   6
  -5   5  -8 198.100 21.6192  38
   5  -5  -8 167.320 20.5595  37
  -5   5  -8 204.867 22.7582  34
   5  -5   8 157.189 22.0793  29
   5  -5  -8 169.351 18.8904  25
  -5   5  -8 164.158 18.3146   6
   5   5   8 197.007 22.0136   9
  -5  -5  -8 182.748 18.6527   6
   5  -5   8 180.222 20.4625   9
  -5   6   0 12.0132 22.5968  11
  -5   6   0-2.50268 19.7204  10
  -5   6  -1 14652.4 518.781   1
   5   6  -1 14603.4 518.359   1
   5  -6  -2 1497.17 99.9043  14
  -5   6   2 1627.66 77.0833  13
  -5   6  -2 1395.22 79.2759   1
   5   6  -2 1443.12 80.1208   1
  -5   6  -3 3850.01 164.647   1
   5   6  -3 3353.68 159.624   1
  -5   6   4 1747.08 115.265  12
   5  -6  -4 1488.33 118.140  14
  -5   6  -4 1651.40 104.454   1
   5   6  -4 1592.56 105.684   1
  -5  -6  -5 1217.33 62.6880   5
   5   6  -5 1136.83 59.9977   6
  -5   6  -5 1285.16 60.7879   6
   5  -6  -5 1110.86 60.6005   5
  -5   6  -5 1149.40 95.3269   1
   5   6  -5 1048.69 93.0080   1
   5  -6  -5 1197.04 64.8244  40
   5   6  -5 1153.94 57.9985  38
   5  -6  -5 1170.51 63.6022  33
   5  -6   5 1256.64 61.0879  15
  -5  -6   5 1270.91 60.9243  15
  -5   6  -5 1112.18 108.455  11
  -5   6   5 1115.52 94.8049  12
   5   6  -5 1157.19 59.8564  32
   5  -6  -5 1268.68 65.3468  26
   5  -6  -5 1128.89 57.7726  24
   5   6  -5 1090.43 60.6492  25
  -5   6   5 1138.98 59.3821  18
  -5   6  -6 2055.02 91.1040   6
   5   6   6 2049.23 93.1815   9
   5  -6  -6 1930.98 92.2089   5
  -5  -6  -6 1964.43 92.8958   5
   5   6  -6 2009.63 90.4767   6
   5   6  -6 1937.78 87.7832  38
  -5  -6  -6 2220.92 89.2690  37
   5  -6  -6 1955.17 94.0385  33
   5  -6  -6 1961.31 93.7257  37
  -5   6  -6 1851.53 130.374   1
   5   6  -6 1918.56 132.856   1
   5   6  -6 2022.72 89.1474  16
  -5   6  -6 2092.90 150.493  11
   5  -6   6 2097.95 90.8665  15
  -5  -6   6 2084.55 89.5620  15
   5  -6  -6 2089.09 95.9121  26
  -5   6   6 2076.52 89.3350  18
  -5   6  -7 541.369 40.8331  38
   5  -6  -7 494.439 39.3953  37
   5   6  -7 504.066 32.7803  16
   5  -6  -7 598.979 40.4921  25
   5  -6  -7 579.650 42.0166  26
   5   6  -7 585.352 38.4271   6
  -5   6  -7 541.237 37.3331   6
   5  -6   7 548.034 39.7742   9
   5   6   7 605.119 41.1402   9
  -5   6  -7 576.360 42.5015  34
   5  -6  -7 609.165 41.6118  33
  -5   6  -8 560.128 32.4368  38
   5  -6  -8 560.488 31.9324  37
  -5   6  -8 613.814 34.2511  34
   5  -6  -8 548.274 29.8621  25
   5  -6   8 545.167 30.7526   9
   5   6   8 551.711 31.2165   9
  -5  -6  -8 567.348 30.2758   6
  -5   7   0 3.30358 21.4101  11
  -5   7   0-11.8196 20.8767  10
  -5   7  -1 924.191 57.8227   1
   5   7  -1 989.154 58.8272   1
  -5   7   1 852.508 62.7103  10
  -5   7  -1 987.322 69.3066  11
  -5   7  -2 121.109 28.5682   1
   5   7  -2 184.214 35.0309   1
  -5   7   2 173.794 29.5752  13
   5  -7  -2 127.082 46.3731  14
   5   7  -3 5373.06 223.559   1
  -5   7  -3 5210.62 222.398   1
   5  -7  -4 420.139 35.9945  40
   5  -7  -4 388.354 33.6093  33
   5  -7  -4 466.305 73.4883  14
  -5   7   4 401.662 62.8249  12
  -5   7   4 450.716 34.7514  18
   5   7  -4 289.128 50.7852   1
  -5   7  -4 409.673 55.0864   1
  -5  -7  -5 1433.80 73.9080   5
   5   7  -5 1371.20 71.2839   6
  -5   7  -5 1531.84 71.8651   6
   5  -7  -5 1553.85 75.8199   5
  -5   7  -5 1424.91 106.757   1
   5   7  -5 1742.58 114.916   1
   5  -7  -5 1534.30 76.7822  40
   5   7  -5 1535.57 71.5687  38
   5  -7  -5 1548.51 76.9380  33
  -5   7   5 1505.71 114.634  12
   5   7  -5 1612.29 72.8256  16
   5  -7   5 1670.95 73.5627  15
  -5  -7   5 1650.33 72.8421  15
  -5   7  -5 1668.28 129.486  11
   5  -7   5 1544.41 78.6181  29
   5   7  -5 1461.07 72.2750  32
   5  -7  -5 1544.67 70.7528  24
   5  -7  -5 1605.56 77.1808  26
   5   7  -5 1548.81 74.0316  25
  -5   7   5 1439.81 72.4174  18
  -5  -7  -6 36.0538 25.7767   5
   5  -7  -6 46.6074 24.8719   5
  -5   7  -6 36.4227 23.3437   6
   5   7  -6 27.7791 23.7368   6
   5   7   6 63.6722 24.8861   9
   5  -7   6 51.6056 25.9111   9
  -5   7  -6 35.9934 35.8306   1
   5   7  -6-27.6678 36.7219   1
   5   7  -6 47.2826 21.6591  38
  -5   7  -6 70.1107 25.2696  38
   5  -7  -6 45.9210 26.5356  33
   5  -7  -6 68.3035 27.5895  37
  -5   7   6 62.0670 37.2851  12
  -5   7  -6 95.5274 54.3442  11
   5   7  -6 48.0504 20.0048  16
   5  -7   6 58.8255 23.9290  15
  -5  -7   6 42.4118 21.8066  15
   5  -7   6 15.5361 29.1317  29
   5  -7  -6 53.2858 26.9316  26
  -5   7   6 50.7678 22.1773  18
  -5   7  -7 560.168 42.2837  34
   5  -7  -7 577.592 39.5952  33
  -5   7  -7 587.468 40.6495  38
   5  -7  -7 590.265 41.2957  37
   5   7  -7 562.137 33.3454  16
   5  -7   7 619.071 38.3251  15
  -5  -7   7 552.898 37.3153  15
   5  -7  -7 630.397 42.7034  26
   5  -7  -7 614.964 39.9579  25
   5  -7   7 504.185 37.8580   9
   5   7   7 623.149 40.0296   9
   5   7  -7 576.942 38.4497   6
  -5   7  -7 516.219 36.4113   6
   5  -7  -8 90.1541 16.3801  37
  -5   7  -8 62.0154 16.1163  34
  -5   7  -8 101.047 16.9423  38
   5  -7  -8 63.9011 13.7348  25
  -5  -7  -8 87.4585 15.6412   6
   5  -7   8 80.7693 13.6970   9
   5   8   0-6.03293 14.2781   3
  -5   8   0-7.07302 23.8959  11
   5   8   1 48515.0 1662.94   3
   5   8  -1 48718.8 1663.08   3
  -5   8   1 49306.7 1695.28  13
  -5   8   1 50632.9 1693.58  10
  -5   8  -1 49836.2 1699.61  11
  -5   8  -2 482.591 47.3681   1
   5   8   2 433.072 28.9139   3
   5   8  -2 485.849 47.9336   1
   5   8  -2 489.760 28.6550   3
  -5   8  -2 402.870 56.9977  11
   5  -8  -2 439.041 61.4273  14
  -5   8  -3 15465.1 560.947   1
   5   8   3 14916.5 520.284   3
   5   8  -3 15109.5 559.867   1
   5  -8  -3 15392.1 589.722  14
  -5   8  -3 15592.4 585.235  11
   5   8  -4 1245.06 59.9088   6
  -5   8  -4 1189.96 92.1786   1
   5   8  -4 1176.58 92.9915   1
  -5   8  -4 1200.25 60.7684  38
   5  -8  -4 1222.20 65.4333  40
   5  -8  -4 1216.20 112.732  14
   5   8  -4 1286.88 61.7874  16
  -5   8   4 1278.73 106.138  12
   5   8  -4 1250.26 63.0597  32
   5  -8   4 1121.21 64.2584  29
   5  -8  -4 1245.91 61.3599  24
   5  -8  -4 1270.96 64.6033  26
  -5   8   4 1297.39 64.2961  18
   5  -8  -5 9770.71 347.991   5
  -5  -8  -5 9533.37 347.209   5
   5  -8   5 9459.94 343.602   9
   5   8   5 9313.89 343.247   9
   5   8  -5 9440.52 343.717   6
  -5   8  -5 9788.65 343.883   6
  -5   8  -5 9044.49 392.899   1
   5   8  -5 9929.93 399.802   1
  -5   8  -5 10007.3 346.747  38
   5   8  -5 9509.87 342.912  38
   5  -8  -5 9612.82 350.040  40
   5  -8  -5 9535.02 348.197  33
  -5   8  -5 9284.66 349.020  34
   5   8  -5 9621.17 344.114  16
  -5   8  -5 10087.8 424.618  11
  -5   8   5 9507.71 404.436  12
   5  -8   5 9417.24 350.651  29
   5   8  -5 9712.52 346.306  32
   5  -8  -5 9553.58 349.272  26
   5  -8  -5 9742.00 342.883  24
  -5   8   5 9434.57 345.785  18
   5   8   6 1573.19 74.4834   9
   5   8  -6 1592.02 75.2657   6
   5  -8   6 1548.01 74.1919   9
   5  -8  -6 1569.36 77.1569   5
  -5  -8  -6 1465.88 76.3169   5
  -5   8  -6 1592.46 74.5542   6
   5   8  -6 1605.07 73.1826  38
  -5   8  -6 1487.32 76.0560  38
   5  -8  -6 1419.46 76.6341  37
   5  -8  -6 1549.55 77.7409  33
   5   8  -6 1540.25 72.3078  16
   5  -8   6 1645.92 75.1069  15
  -5  -8   6 1731.87 75.2203  15
   5  -8   6 1446.45 81.0278  29
   5  -8  -6 1542.05 78.0309  26
  -5   8   6 1604.50 75.6241  18
   5  -8  -7 3758.40 143.398  37
  -5   8  -7 3733.44 142.214  38
   5  -8  -7 3715.89 142.476  33
  -5   8  -7 3705.98 144.989  34
   5   8  -7 3313.81 134.096  16
   5  -8   7 3543.47 139.061  15
  -5  -8   7 3686.64 140.024  15
   5  -8   7 4026.80 148.133  29
   5  -8  -7 3600.09 140.725  25
   5  -8  -7 3858.18 144.592  26
   5   8   7 3508.41 139.122   9
  -5  -8  -7 3520.04 140.995   5
   5   8  -7 3716.02 139.869   6
  -5   8  -7 3542.61 138.886   6
   5  -8   7 3726.89 139.422   9
  -5   8  -8 466.652 27.7601  34
   5  -8   8 445.554 28.6813  29
   5  -8  -8 450.546 25.0782  25
  -5  -8  -8 431.871 24.5734   6
   5  -8  -8 455.239 27.3393  37
  -5   8  -8 490.077 27.2317  38
   5   9   0-7.95324 16.1234   3
  -5   9   1 5559.11 233.707  13
  -5   9  -1 5487.61 235.740  11
  -5   9   1 5786.43 234.435  10
   5   9   1 5694.57 201.972   3
   5   9  -1 5524.93 201.761   3
  -5   9  -2 6.98105 35.7191  11
  -5   9   2 59.9161 34.0355  10
   5  -9  -2 7.72966 40.9048  14
   5   9  -2 8.14405 14.2566   3
  -5   9  -2 24.1180 25.2505   1
   5   9  -2 4.94553 26.4573   1
   5   9   2 17.9068 13.7723   3
   5  -9  -3 2560.13 152.576  14
  -5   9  -3 2229.44 141.446  11
   5   9  -3 2562.07 129.543   1
   5   9   3 2271.70 91.2975   3
  -5   9  -3 2488.21 128.044   1
  -5   9  -4 117.813 23.4494   6
   5   9   4 132.969 21.6227   9
   5   9  -4 103.832 23.2129   6
  -5   9  -4 68.4426 34.8763   1
   5   9  -4 84.6326 38.2200   1
   5   9  -4 155.536 23.3904  38
   5  -9  -4 138.432 28.1220  40
  -5   9  -4 191.833 25.0620  38
  -5   9  -4 112.806 26.2989  34
  -5   9  -4 42.5019 46.3667  11
  -5   9   4 105.954 46.5348  12
   5   9  -4 83.2003 21.6395  16
   5  -9   4 140.549 27.5687  29
   5   9  -4 157.275 26.6614  32
   5  -9  -4 170.701 29.2091  26
   5  -9  -4 148.133 23.8999  24
  -5   9   4 164.669 25.6759  18
   5  -9  -5 252.094 32.3929   5
   5  -9   5 307.440 30.0876   9
   5   9  -5 243.420 30.8615   6
  -5   9  -5 263.411 29.0685   6
   5   9   5 278.188 29.2736   9
  -5  -9  -5 332.497 35.4618   5
  -5   9  -5 291.920 56.0412   1
   5   9  -5 216.400 50.1700   1
   5   9  -5 275.923 28.8694  38
   5  -9  -5 275.664 35.6371  40
  -5   9  -5 266.968 32.1595  38
  -5   9  -5 322.693 36.7069  34
  -5   9  -5 334.991 65.3777  11
  -5   9   5 316.940 61.5016  12
   5   9  -5 311.789 31.0218  16
  -5   9  -5 248.084 48.1604  13
   5   9  -5 270.196 31.5603  32
   5  -9  -5 267.346 34.8667  33
   5  -9   5 321.218 37.8968  29
   5  -9  -5 311.384 28.8171  24
   5  -9  -5 249.203 34.9407  26
  -5   9   5 333.577 33.2414  18
  -5   9  -6 30.8343 24.3275   6
   5   9   6 29.9099 21.3109   9
   5   9  -6 2.24601 20.9856   6
  -5  -9  -6 25.2339 25.4670   5
   5  -9  -6 35.4597 23.6581   5
   5  -9   6 27.2701 20.4074   9
  -5   9  -6 34.0247 24.8212  38
   5  -9  -6 37.7329 26.5394  37
   5  -9  -6 34.3936 25.9706  33
   5   9  -6 39.5500 19.8565  16
   5  -9   6 39.7137 22.4725  15
  -5  -9   6 46.5432 22.5080  15
   5  -9   6 32.7378 27.8869  29
   5  -9  -6 55.0015 28.4871  26
  -5   9   6 50.4257 23.7982  18
  -5   9  -7 289.357 28.7259  38
   5  -9  -7 317.715 30.2693  33
  -5   9  -7 244.373 29.8183  34
   5  -9  -7 290.233 30.8538  37
  -5  -9   7 304.164 28.0317  15
   5  -9   7 277.414 25.8615  15
   5  -9  -7 328.342 30.9862  26
   5  -9  -7 261.310 27.7623  25
   5  -9  -7 275.062 27.7291   5
   5  -9   7 312.016 24.8785   9
  -5  -9  -7 330.048 28.5724   5
   5  -9   7 286.781 31.7678  29
   5  -9  -8 97.5104 14.1239  37
  -5   9  -8 82.0995 14.0764  34
   5  -9   8 97.2723 15.6308  29
  -5  -9   8 57.3577 12.0355  29
   5  -9  -8 90.5177 11.6322  25
  -5  -9  -8 75.7165 12.2309   6
  -5  10   0 6.09956 34.9701  13
   5  10   0 2.54222 14.6426   4
   5  10   0 1.44744 15.1511   3
  -5  10   1 465.826 53.9620  10
  -5  10  -1 454.126 52.2733  11
  -5  10   1 600.229 54.8913  13
   5  10   1 473.937 30.2666   3
   5  10  -1 487.610 30.4217   3
   5  10  -1 432.017 27.9938   4
  -5  10  -1 515.350 29.7973   4
  -5  10  -2 761.627 75.0777  11
  -5  10   2 886.834 74.1878  10
   5  10  -2 705.541 40.0567   3
  -5  10  -2 742.283 61.3911   1
   5  10  -2 832.078 65.3777   1
   5  10   2 755.063 40.0046   3
   5 -10  -3 1014.48 99.2946  14
  -5  10   3 1043.66 87.1819  10
  -5  10  -3 977.276 91.4252  11
  -5  10  -3 979.181 77.2358   1
   5  10  -3 982.153 77.8432   1
   5  10  -3 1035.05 47.5007   3
   5  10   3 1004.90 47.3580   3
   5  10  -4 969.313 53.2351   6
  -5  10  -4 1221.76 56.6738   6
  -5  10  -4 1103.68 90.1191   1
   5  10  -4 983.898 88.1043   1
  -5  10  -4 1039.13 54.5168  38
   5 -10  -4 1025.88 60.3042  40
  -5  10  -4 1119.85 60.2189  34
  -5  10   4 976.562 51.0325  36
  -5  10   4 1224.97 104.657  10
   5  10  -4 1068.90 55.5637  16
  -5  10  -4 995.699 102.040  11
  -5  10   4 912.477 94.5593  12
   5 -10   4 1058.57 60.8730  29
   5  10  -4 1021.14 57.8980  32
   5 -10  -4 1086.14 60.4060  26
   5 -10  -4 950.333 54.7172  24
  -5  10   4 1025.03 59.3185  18
   5 -10  -4 1036.71 61.4629  20
   5 -10  -5 610.947 44.8401   5
  -5 -10  -5 681.582 45.9517   5
   5  10   5 627.922 40.2050   9
  -5  10  -5 623.738 41.8749   6
   5  10  -5 655.564 43.1141   6
  -5  10  -5 559.023 70.3618   1
   5  10  -5 670.126 74.6796   1
   5 -10  -5 543.170 46.1677  40
  -5  10  -5 726.388 45.1181  38
  -5  10  -5 581.331 47.5708  34
   5 -10  -5 577.574 45.2432  33
  -5  10  -5 513.305 78.0106  11
   5 -10  -5 619.693 85.8347  14
  -5  10   5 599.103 78.0777  12
   5  10  -5 690.128 43.0696  16
  -5  10   5 595.521 80.7346  10
   5 -10   5 617.121 48.3499  29
   5 -10  -5 648.289 41.1415  24
   5 -10  -5 706.812 48.7732  26
  -5  10   5 546.108 43.7556  18
   5  10   6 666.547 41.5705   9
  -5  10  -6 856.817 46.7106   6
   5 -10  -6 568.605 45.1994   5
  -5 -10  -6 720.382 47.8480   5
   5 -10   6 647.034 41.2686   9
  -5  10  -6 741.271 46.8040  38
   5 -10  -6 732.481 49.7698  37
   5 -10  -6 599.461 45.8084  33
   5  10  -6 708.119 42.6359  16
   5 -10   6 796.122 45.8684  15
  -5 -10   6 795.426 45.8486  15
   5 -10   6 749.350 50.7953  29
   5 -10  -6 735.843 50.2368  26
  -5  10   6 699.753 45.2920  18
   5 -10  -7 556.133 37.0968  37
  -5  10  -7 526.300 35.1482  38
   5 -10  -7 577.716 36.8358  33
  -5  10  -7 512.978 37.4721  34
   5 -10   7 478.096 31.8926  15
  -5 -10   7 568.160 34.1330  15
   5 -10   7 606.732 39.8617  29
   5 -10  -7 528.320 35.1625  25
   5 -10  -7 548.938 37.4521  26
  -5 -10  -7 512.755 34.9740   5
   5 -10   7 476.826 28.4274   9
   5 -10  -7 482.421 34.3587   5
   5 -10  -8 393.201 21.4298  37
  -5  10  -8 384.935 20.5510  34
   5 -10   8 373.066 22.2608  29
   5 -10  -8 337.158 17.8018  25
  -5  11   0-13.3930 35.8178  13
   5  11   0 1.43290 15.7307   4
  -5  11   0 8.13689 15.0749   4
   5  11   0-7.91542 14.8727   3
  -5  11  -1 5821.58 248.768  11
  -5  11  -1 5959.07 259.904  13
  -5  11   1 5727.61 249.374  10
  -5  11   1 5767.71 249.060  13
   5  11   1 5866.56 211.908   3
   5  11  -1 5841.82 212.275   3
  -5  11  -1 5908.55 210.677   4
   5  11  -1 5797.46 211.010   4
  -5  11  -2 30.8924 34.6308  11
  -5  11   2 14.4021 33.2554  10
   5  11  -2 24.1277 31.5879   1
  -5  11  -2 5.88712 28.3345   1
   5  11   2 27.7520 15.6886   3
   5  11  -2 54.7777 16.5687   3
  -5  11  -3 1562.63 71.9644  34
   5 -11  -3 1792.31 128.088  14
   5  11  -3 1510.19 70.1414  16
  -5  11  -3 1615.51 113.534  13
  -5  11  -3 1639.68 119.542  11
  -5  11   3 1531.15 109.575  10
   5 -11   3 1537.79 72.4245  29
   5  11  -3 1529.16 72.0447  32
   5 -11  -3 1376.81 70.6117  24
  -5  11  -3 1438.46 97.7058   1
   5  11  -3 1360.02 97.4460   1
   5  11   3 1519.12 65.4987   3
   5  11  -3 1512.19 65.1671   3
  -5  11  -4 8.34881 37.4207   1
   5  11  -4-25.3070 38.9387   1
  -5  11  -4 23.8078 20.4779  38
   5 -11  -4 11.7434 24.7796  40
  -5  11  -4 13.4265 23.8912  34
  -5  11   4 5.78543 16.3497  36
  -5  11  -4 22.2879 46.0085  11
  -5  11   4 10.3307 37.8070  12
   5  11  -4 13.7534 20.7065  16
  -5  11  -4 46.9824 43.3732  13
  -5  11   4 20.3544 42.7613  10
   5 -11   4 16.5057 24.9412  29
   5  11  -4 15.8253 22.1674  32
   5 -11  -4-9.37671 18.8348  24
   5 -11  -4 5.46523 24.2183  26
  -5  11   4 37.6314 24.5500  18
   5 -11  -4 39.3177 24.6392  20
   5 -11  -5 1331.50 69.9411   5
  -5 -11  -5 1339.36 70.9386   5
  -5  11  -5 1005.34 96.6334   1
   5  11  -5 1301.49 107.162   1
  -5  11  -5 1380.81 68.2916  38
   5 -11  -5 1365.64 72.7213  40
  -5  11  -5 1265.17 71.0397  34
   5 -11  -5 1355.13 71.3295  33
   5  11  -5 1315.00 65.6799  16
  -5  11  -5 1574.05 127.023  11
  -5  11   5 1321.93 115.974  10
  -5  11   5 1156.66 106.878  12
   5 -11  -5 1306.89 121.803  14
   5 -11   5 1414.00 72.7684  29
   5 -11  -5 1471.16 66.2602  24
   5 -11  -5 1458.19 73.9459  26
  -5  11   5 1317.82 69.5597  18
   5 -11  -6 83.6599 25.6565   5
  -5 -11  -6 88.9001 25.2380   5
  -5  11  -6 63.9807 23.1893  38
   5 -11  -6 54.2360 26.5099  37
   5 -11  -6 45.1895 25.3237  33
   5  11  -6 74.2596 19.4835  16
   5 -11   6 70.4897 22.8577  15
  -5 -11   6 53.3224 21.9254  15
   5 -11   6 56.6750 28.0131  29
   5 -11  -6 68.0921 27.1886  26
  -5  11   6 28.7223 22.5077  18
   5 -11  -7 715.638 41.5707  37
  -5  11  -7 718.553 39.3366  38
   5 -11  -7 666.314 40.0231  33
  -5  11  -7 688.126 41.1933  34
   5 -11   7 693.745 37.2561  15
  -5 -11   7 725.923 38.9358  15
   5 -11  -7 748.377 40.5709  25
   5 -11  -7 745.829 42.3531  26
   5 -11   7 668.254 41.3323  29
  -5 -11  -7 660.828 39.3871   5
   5 -11   8 8.17843 8.40769  29
   5 -11  -8 2.11308 8.18965  37
  -5  12   0 29.1915 37.3365  13
  -5  12   0-3.02455 16.6025   4
   5  12   0 1.59914 17.0616   4
   5  12   0 8.62359 16.5902   3
  -5  12  -1 15036.1 591.830  13
  -5  12   1 16188.0 583.760  13
   5  12  -1 15240.8 537.565   3
   5  12   1 15426.0 537.233   3
   5  12  -1 15504.5 536.369   4
  -5  12  -1 15530.8 535.913   4
  -5  12   2 911.817 81.4270  10
  -5  12  -2 1012.60 87.7538  13
  -5  12  -2 702.066 73.3051  11
   5  12   2 810.989 45.2526   3
   5  12  -2 805.846 43.9466   3
  -5  12  -3 16912.9 628.553   1
   5  12  -3 16792.8 628.506   1
   5  12   3 16779.0 577.646   3
   5  12  -3 16762.4 577.395   3
  -5  12  -3 16926.2 579.083  38
  -5  12   3 16318.2 580.874  36
  -5  12  -3 16465.0 584.138  34
   5 -12  -3 17017.6 665.636  14
   5  12  -3 17067.7 582.736  16
  -5  12  -3 16031.6 642.924  13
  -5  12  -3 16713.9 647.579  11
  -5  12   3 16349.0 642.247  10
   5 -12   3 16803.5 584.632  29
   5 -12  -3 16445.2 583.686  24
   5 -12  -3 16158.1 586.701  20
  -5  12  -4 643.722 75.2491   1
   5  12  -4 710.165 78.5044   1
  -5  12  -4 774.454 45.4819  38
   5 -12  -4 719.227 52.3736  40
  -5  12   4 674.527 42.8562  36
  -5  12  -4 727.404 51.7185  34
  -5  12  -4 844.447 91.5535  11
   5  12  -4 782.310 47.7919  16
  -5  12   4 827.534 90.4344  10
  -5  12   4 760.856 85.8555  12
  -5  12  -4 754.045 80.6291  13
   5 -12   4 770.019 51.1126  29
   5  12  -4 764.589 50.5233  32
   5 -12  -4 818.972 48.6021  24
  -5  12   4 745.282 50.6174  18
   5 -12  -4 770.712 54.1708  20
  -5 -12  -5 5440.75 204.541   5
   5 -12  -5 5418.39 204.486   5
  -5  12  -5 4532.74 243.924   1
   5  12  -5 4588.56 245.379   1
   5 -12  -5 5439.34 206.984  40
  -5  12  -5 5229.52 199.341  38
  -5  12   5 5298.14 194.449  36
  -5  12  -5 5294.96 204.165  34
   5 -12  -5 5368.09 204.239  33
  -5  12  -5 5387.30 267.181  11
   5  12  -5 5268.27 199.086  16
  -5  12   5 5223.81 262.791  12
  -5  12   5 4950.70 262.161  10
   5 -12  -5 5146.03 272.751  14
   5 -12   5 5256.69 203.974  29
   5 -12  -5 5246.03 197.384  24
   5 -12  -5 5485.58 205.722  26
  -5  12   5 5205.76 203.449  18
   5 -12  -6 254.644 31.0160   5
  -5 -12  -6 277.593 31.2074   5
  -5  12  -6 215.888 28.1015  38
   5 -12  -6 266.082 31.8239  33
   5 -12  -6 305.469 32.4344  37
   5  12  -6 213.985 24.5477  16
   5 -12   6 230.021 27.4410  15
  -5 -12   6 236.212 27.4601  15
   5 -12   6 265.710 32.8929  29
   5 -12  -6 251.241 33.3109  26
  -5  12   6 228.732 30.1215  18
   5 -12  -7 2282.30 92.9841  33
  -5  12  -7 2384.52 94.5222  34
   5 -12   7 2412.48 94.8538  29
   5 -12  -7 2437.94 92.9293  25
   5 -12  -7 2361.15 94.7035  26
   5  12  -7 2264.04 92.7430  23
  -5 -12  -7 2345.07 92.8343   5
   5 -12   7 2254.19 89.7679  15
  -5 -12   7 2257.80 90.6433  15
   5 -12  -8 151.414 10.5225  37
   5  12  -8 169.350 11.4653  19
  -5  13   0-7.92544 37.1002  13
   5  13   0 3.53891 18.7773   4
  -5  13   0 8.39653 16.8299   4
   5  13   0 1.87048 17.6937   3
  -5  13   1 699.000 72.5243  13
  -5  13  -1 910.619 87.0245  13
  -5  13  -1 798.231 43.4526   4
   5  13  -1 826.257 44.9944   4
   5  13   1 783.538 43.9397   3
   5  13  -1 846.693 45.4572   3
  -5  13   2 120.288 22.2255  36
  -5  13  -2 88.4842 22.7627  34
   5  13   2 116.961 19.3356  36
  -5  13   2 101.355 42.8306  12
   5  13  -2 97.3795 22.5086  16
  -5  13  -2 65.7082 42.8279  13
  -5  13   2 85.2169 44.2221  10
   5  13  -2 101.473 23.3029  32
   5 -13  -2 80.9250 22.7500  24
   5  13   2 85.5816 20.1183   3
   5  13  -2 88.6926 20.9725   3
   5 -13  -3 23.1355 24.0981  20
  -5  13  -3 2.47827 22.2229  34
  -5  13   3 8.82033 18.0539  36
  -5  13   3 48.9098 45.1544  12
   5 -13  -3 48.9791 55.7079  14
   5  13  -3 58.0899 23.2945  16
  -5  13  -3-9.95371 41.0972  13
  -5  13   3-9.79485 40.4415  10
  -5  13  -3-9.89340 39.3627  11
   5 -13   3 9.78783 22.2721  29
   5 -13  -3 17.6093 21.9517  24
   5  13   3 34.8664 16.9512   3
   5  13  -3 12.6253 16.4818   3
   5  13  -3 16.1529 35.6500   1
  -5  13  -3 8.00936 36.4417   1
  -5  13  -4 8.98984 36.4447   1
   5  13  -4-27.1520 37.3646   1
  -5  13  -4-13.2900 19.4749  38
   5 -13  -4 9.26529 27.2611  40
  -5  13   4 2.14586 17.2367  36
  -5  13  -4 16.4736 26.5826  34
  -5  13   4 10.7083 40.0669  12
   5  13  -4-12.0694 20.8015  16
  -5  13   4 54.9816 48.5313  10
  -5  13  -4 39.5193 40.0527  13
  -5  13  -4-33.0550 52.2898  11
   5 -13   4 8.22710 22.8443  29
   5 -13  -4 12.2024 21.7093  24
   5 -13  -4-3.17175 26.3050  20
   5 -13  -5 287.371 35.4301   5
   5 -13  -5 284.174 35.9005  40
  -5  13  -5 220.300 28.9682  38
  -5  13   5 312.022 26.1188  36
  -5  13  -5 315.878 35.7521  34
   5  13  -5 270.014 29.7820  16
   5 -13  -5 283.164 36.3021  33
   5 -13   5 243.697 32.7802  29
  -5 -13  -5 234.359 27.6213  26
   5 -13  -5 327.569 29.1704  24
   5 -13  -5 260.978 35.0734  26
  -5  13   5 337.199 36.1969  18
   5  13  -6 103.529 26.8777  19
  -5  13   6 122.900 23.9344  18
   5 -13  -6 121.656 27.5350  33
  -5 -13   6 110.079 22.6508  15
   5  13  -6 100.879 19.3125  16
   5 -13   6 91.7158 20.8693  15
   5 -13   6 124.648 25.8876  29
   5 -13  -6 121.131 26.5939  26
   5 -13  -6 76.6468 23.3698   5
  -5 -13  -6 143.032 24.9157   5
   5  13  -7 40.8159 16.6740  19
  -5  13  -7 17.2590 16.2594  34
   5 -13  -7 18.3992 15.5553  33
   5 -13   7 24.7520 12.0718  15
   5 -13   7 48.9486 16.8689  29
   5 -13  -7 38.4807 17.4321  26
   5 -13  -7 44.4926 16.1827  25
   5  13  -7 27.9860 15.5935  23
  -5 -13  -7 43.4894 16.2292   5
   5  14   0-13.7662 18.6893  41
  -5  14   0 8.53911 36.4903  13
   5  14   0 4.25730 19.0812  16
   5  14   0-15.9086 18.9322  19
   5  14   0 5.82513 17.4715   4
  -5  14   0-7.37669 18.1434   4
   5  14   0-4.03534 18.8907   3
  -5  14   1 2556.85 106.561  42
   5  14  -1 2553.21 109.080  41
  -5  14  -1 2497.69 108.228  36
  -5  14   1 2414.81 108.460  36
  -5  14   1 2759.28 147.057  12
   5  14  -1 2670.72 108.610  16
  -5  14  -1 2961.04 162.409  13
  -5  14  -1 2788.49 107.029   4
   5  14  -1 2731.92 107.366   4
   5  14   1 2626.10 107.224   3
   5  14  -1 2666.55 107.865   3
   5  14   2 180.989 24.5625   3
   5  14  -2 135.586 23.0327   3
   5  14  -2 218.382 26.7261  41
  -5  14   2 187.803 23.8342  42
  -5  14   2 232.264 27.4370  36
  -5  14  -2 165.530 25.8851  36
  -5  14  -2 189.047 27.6267  34
   5  14   2 170.721 22.1288  36
  -5  14  -2 139.587 48.3357  13
  -5  14   2 167.022 50.7635  12
   5  14  -2 168.670 26.8813  16
   5  14  -2 218.874 28.1936  32
   5 -14   2 197.278 25.0165  29
   5  14  -2 171.108 25.7115  23
   5 -14  -2 138.957 26.7020  24
  -5  14   2 209.566 51.6210  10
  -5  14   3 2305.53 100.869  18
   5 -14  -3 2187.47 102.510  20
  -5  14   3 2181.27 96.0046  36
  -5  14  -3 2286.78 99.3103  34
   5 -14  -3 2051.85 158.620  14
  -5  14   3 2251.04 148.962  10
   5  14  -3 2156.87 96.4640  16
  -5  14  -3 1875.78 138.465  13
  -5  14   3 2206.96 144.905  12
   5 -14   3 2301.37 97.7673  29
   5 -14  -3 2267.06 99.4786  24
   5  14   3 2296.15 93.3330   3
   5  14  -3 2203.18 92.7585   3
   5  14  -4 295.792 56.6389   1
  -5  14  -4 403.595 61.0346   1
   5 -14  -4 368.746 40.4464  40
  -5  14   4 415.748 33.4388  36
  -5  14  -4 401.084 33.1068  36
  -5  14  -4 408.767 39.5706  34
   5  14  -4 458.789 37.6395  16
  -5  14   4 236.480 62.4220  10
  -5  14  -4 398.613 63.2433  13
   5 -14   4 477.733 39.6264  29
  -5 -14  -4 416.237 34.8822  26
   5 -14  -4 455.991 36.2068  24
   5 -14  -4 394.317 42.1953  20
   5 -14  -5 1277.05 67.4269   5
   5 -14  -5 1129.43 68.2050  40
  -5  14   5 1250.51 59.4325  36
  -5  14  -5 1278.25 68.1259  34
   5 -14  -5 1199.57 67.3556  33
   5  14  -5 1363.64 64.1914  16
   5 -14   5 1214.13 65.8452  29
  -5 -14  -5 1305.60 62.2858  26
   5 -14  -5 1373.99 61.7401  24
   5 -14  -5 1269.00 69.2737  26
   5  14  -5 1281.77 67.8189  19
  -5  14   5 1298.03 67.6017  18
   5  14  -6 107.563 23.2482  19
   5 -14  -6 91.4480 24.3265  33
   5  14  -6 64.6788 16.3050  16
   5 -14   6 82.2987 19.1558  15
  -5 -14   6 78.0286 19.6748  15
   5 -14   6 67.6032 21.9029  29
   5 -14  -6 92.6696 25.8055  26
   5 -14  -6 115.084 23.2537   5
  -5 -14  -6 88.6931 23.3266   5
  -5 -14  -7 655.279 33.1412   5
   5  14  -7 603.674 32.0132  41
  -5  14  -7 620.676 33.4309  34
   5 -14  -7 595.847 32.1479  33
   5 -14   7 626.826 32.2464  29
   5 -14  -7 622.698 32.3026  25
   5 -14  -7 689.436 35.1753  26
   5  14  -7 706.458 34.1534  23
   5  14  -7 633.444 34.3838  19
  -5  15   0 31.1759 20.1532  36
  -5  15   0 6.01197 17.5522   4
   5  15   0 8.43442 18.9742   4
   5  15   0 10.8100 18.7091   3
  -5  15   0 24.7083 26.3977  12
   5  15   0-4.58573 20.5543  16
  -5  15   0-9.09101 40.7454  13
   5  15   0 12.4341 17.4907  23
   5  15   0 2.45773 20.1126  41
  -5  15   0-4.45983 19.6849  42
   5  15   1 2309.65 96.9354   4
   5  15  -1 2267.83 96.4487   4
  -5  15   1 2311.01 96.0521   4
   5  15   1 2152.96 95.8430   3
   5  15  -1 2199.20 96.6314   3
  -5  15   1 2279.53 98.4293  36
   5  15   1 2243.36 90.9896  36
  -5  15  -1 2263.38 98.5721  36
   5  15  -1 2232.98 98.6728  41
  -5  15   1 2322.36 96.0983  42
   5  15  -1 2335.89 98.1888  16
  -5  15  -1 2717.87 153.492  13
  -5  15   1 2200.38 131.805  12
   5  15  -1 2267.00 96.3146  23
   5 -15  -1 2279.73 94.1564  21
   5  15  -2 40.8582 22.6368  41
  -5  15  -2 11.9664 21.6233  34
   5  15   2 9.63495 15.3442  36
  -5  15  -2 2.44482 19.9235  36
  -5  15   2-4.88535 19.7228  36
  -5  15   2 81.4416 39.9420  12
   5  15  -2 19.5568 21.6709  16
  -5  15  -2 31.4270 47.6603  13
   5  15  -2 16.5643 20.6500  23
   5 -15  -2 21.2810 23.4885  24
   5  15   2 34.5032 19.8451   3
   5  15  -2 27.9641 20.1484   3
   5  15  -3 901.313 49.6029   3
   5  15   3 940.508 50.1042   3
   5  15  -3 896.639 54.6992  41
  -5  15   3 961.139 53.7965  36
  -5  15  -3 955.375 53.0073  36
  -5  15  -3 1053.78 57.5068  34
   5 -15  -3 903.479 106.976  14
   5  15  -3 938.771 54.2085  16
  -5  15   3 855.980 96.5074  10
  -5  15  -3 809.408 90.1790  13
  -5  15   3 858.651 92.3954  12
   5 -15   3 1048.70 54.5154  29
   5 -15  -3 890.703 54.9837  24
  -5  15   3 994.707 57.1932  18
   5 -15  -3 976.339 60.4770  20
   5 -15  -4 6.24253 28.0839  40
  -5  15  -4 2.09387 17.4423  36
  -5  15  -4 27.0927 24.9207  34
  -5  15   4 2.25323 18.6872  36
  -5  15   4 21.4249 43.4281  12
  -5  15   4-22.6907 44.2576  10
  -5  15  -4-9.87273 37.7349  13
   5  15  -4-26.8802 22.6386  16
   5 -15   4 2.54805 21.1324  29
  -5 -15  -4 4.70760 21.4161  26
   5 -15  -4-9.70583 21.5015  24
  -5  15   4 27.9738 25.6384  18
   5 -15  -4 25.5992 28.0235  20
   5  15  -4-13.8789 23.7233  19
   5 -15  -5 1432.41 69.9302   5
   5 -15  -5 1324.02 70.6436  40
  -5  15   5 1363.53 61.3399  36
  -5  15  -5 1334.10 68.6457  34
   5 -15  -5 1256.54 68.4190  33
   5  15  -5 1305.53 63.6112  16
   5 -15   5 1298.55 66.0725  29
   5 -15  -5 1365.96 61.4514  24
  -5 -15  -5 1352.13 63.4512  26
   5 -15  -5 1251.45 68.2329  26
  -5  15   5 1288.74 68.0697  18
   5  15  -5 1261.93 67.6777  19
   5 -15  -6 95.8444 20.6083   5
  -5 -15  -6 73.9773 21.3091   5
   5  15  -6 57.4153 18.0142  41
   5 -15  -6 97.5722 22.7444  33
   5  15  -6 55.4343 15.0659  16
   5 -15   6 40.6082 16.4991  15
  -5 -15   6 56.6799 18.2354  15
   5 -15   6 75.3605 19.3349  29
   5 -15  -6 78.3165 23.4525  26
   5  15  -6 80.8681 22.1483  19
   5 -15  -7 404.677 23.0100  33
   5  15  -7 393.647 21.3560  41
   5 -15   7 391.429 21.2652  29
   5 -15  -7 425.386 22.9905  25
   5 -15  -7 450.163 25.3919  26
   5  15  -7 458.259 25.8668  19
  -5  16   0-9.47056 20.5698  42
  -5  16   0 10.0517 21.5663  36
  -5  16   0-10.7416 20.7999   4
   5  16   0 11.4845 20.0354   3
   5  16   0 27.1153 21.5193   4
   5  16   0 4.29125 18.4141  23
   5 -16   0-9.09086 20.0610  21
  -5  16   1 3819.55 146.119  42
   5  16  -1 3693.35 149.261  41
  -5  16   1 3838.84 149.362  36
  -5  16  -1 3611.67 147.504  36
   5  16   1 3616.58 139.934  36
   5  16   1 3753.02 146.127   3
   5  16  -1 3712.16 146.955   3
   5  16  -1 3782.70 148.065  16
  -5  16  -1 3621.38 201.553  13
  -5  16   1 3703.53 185.779  12
   5  16  -1 3671.93 145.628  23
   5  16   1 3552.37 146.406   4
  -5  16   1 3806.59 146.306   4
   5  16   2 49.7680 21.7854   3
   5  16  -2 31.6410 19.9775   3
   5  16  -2 7.97627 22.1733  41
  -5  16  -2 45.0216 21.8433  36
  -5  16   2 32.9830 21.8000  36
  -5  16   2 27.4547 35.7156  12
  -5  16  -2 43.4294 43.2058  13
   5  16  -2 22.9753 22.6461  16
   5  16  -2 65.3262 22.0393  23
   5 -16  -2-5.53914 23.5953  24
   5 -16  -2 27.4714 24.8856  20
   5  16  -3 5866.86 222.199   3
   5  16   3 6088.26 223.423   3
   5  16  -3 6205.21 230.014  41
  -5  16  -3 6139.68 228.791  34
  -5  16   3 6068.92 227.198  36
  -5  16  -3 6145.33 226.152  36
   5 -16  -3 6609.31 317.655  14
   5  16  -3 6032.25 227.673  16
  -5  16  -3 6310.12 291.904  13
  -5  16   3 5643.99 280.446  12
   5 -16   3 6239.96 225.721  29
   5 -16  -3 5912.83 228.629  24
   5  16  -3 6026.77 228.167  23
  -5  16   3 5974.72 229.166  18
   5  16  -3 5910.83 229.090  19
   5 -16  -3 5968.55 232.969  20
   5  16  -4-13.1938 21.9821  41
   5 -16  -4 3.06864 28.4293  40
  -5  16  -4 7.75668 16.3659  36
  -5  16  -4 21.1545 24.8433  34
  -5  16   4 13.5075 19.8724  36
   5  16  -4 7.17550 21.9224  16
   5 -16   4-4.69459 22.1290  29
   5 -16  -4-4.71692 20.4908  24
  -5 -16  -4 4.73100 21.1241  26
   5 -16  -4 18.8762 29.2494  20
   5  16  -4 19.1822 25.3877  19
  -5  16   4 10.8355 21.2407  18
   5  16  -4 7.78644 22.4588  23
   5 -16  -5 2000.57 87.7648   5
   5 -16  -5 2003.64 90.5455  40
   5  16  -5 2027.27 86.9188  41
  -5  16   5 1940.18 80.9621  36
  -5  16  -5 1791.75 86.3322  34
   5 -16  -5 1934.52 87.7782  33
   5  16  -5 1852.87 82.0712  16
   5 -16   5 1911.23 83.5044  29
   5 -16  -5 1902.08 89.0785  26
   5 -16  -5 1864.03 79.8299  24
   5  16  -5 2003.57 87.2257  23
   5  16  -5 1929.98 87.7808  19
  -5 -16  -6 57.8517 19.9306   5
   5  16  -6 63.2583 17.5973  41
   5 -16  -6 55.9356 19.3173  33
   5 -16   6 22.1558 14.9230  15
  -5 -16   6 20.3016 14.8291  15
   5 -16   6 58.2653 15.5767  29
   5  16  -6 35.9642 18.2903  23
   5 -16  -6 92.7625 21.8415  26
   5  16  -6 53.0213 18.9216  19
   5 -16  -7 926.345 39.9268  26
   5 -16  -7 928.942 37.6968  25
   5  16  -7 1007.01 40.7700  19
  -5  17   0-17.3610 22.5664  42
  -5  17   0-5.19231 21.3408  36
   5  17   0-2.38136 21.9840   4
  -5  17   0 13.5848 20.6767   4
   5  17   0 7.27207 21.7291   3
   5  17   0-15.2685 18.2504  23
   5 -17   0-9.27264 18.6217  21
   5  17   1 3280.59 128.522   4
  -5  17   1 3188.80 126.549   4
   5  17   1 3111.63 126.795   3
   5  17  -1 3044.58 127.019   3
   5  17   1 3146.34 120.447  36
  -5  17  -1 3167.38 128.846  36
   5  17  -1 2999.24 128.623  41
  -5  17   1 3248.32 126.918  42
  -5  17  -1 3252.84 128.936  42
   5  17  -1 2814.17 126.670  16
  -5  17   1 2770.60 159.250  12
   5  17  -1 3154.49 125.688  23
   5  17  -1 2928.00 128.587  19
   5  17   2 58.6187 22.8434   3
   5  17  -2 35.1569 21.2410   3
  -5  17  -2 50.3534 22.6364  36
  -5  17   2 38.9276 23.0640  36
   5  17  -2 98.1081 27.0359  41
  -5  17   2 9.15494 33.5481  12
   5  17  -2 81.4071 25.5683  16
  -5  17  -2 77.2792 42.2328  13
   5 -17  -2 65.3262 26.9248  24
   5  17  -2 48.7664 21.4266  23
   5 -17  -2 66.0124 27.1459  20
   5  17  -2 27.5308 24.9265  19
  -5  17   2 45.2445 23.8420  18
   5  17  -3 1061.81 54.5671   3
   5  17   3 1149.76 55.7720   3
   5  17  -3 1134.46 61.5387  41
  -5  17  -3 1033.61 55.6358  36
  -5  17   3 1118.42 59.4674  36
  -5  17   3 859.705 89.9476  12
   5  17  -3 999.695 58.0483  16
   5 -17  -3 1075.86 119.888  14
  -5  17  -3 927.466 94.2723  13
   5 -17  -3 1085.08 59.9550  24
   5  17  -3 1111.70 59.8958  23
  -5  17   3 1002.33 58.4150  18
   5 -17  -3 980.004 62.3991  20
   5  17  -3 1081.70 61.0097  19
   5 -17  -4 23.6935 28.8608  40
   5  17  -4-15.1038 22.8198  41
  -5  17  -4 7.62841 24.7790  34
  -5  17   4 17.5154 20.6404  36
   5  17  -4 13.7320 22.5868  16
   5 -17   4 2.07944 18.5694  29
   5  17  -4-14.9589 23.4230  23
   5 -17  -4 20.1929 20.4144  24
  -5 -17  -4-2.32849 21.5722  26
   5  17  -4 13.3039 23.2099  19
  -5  17   4-2.56440 20.9842  18
   5 -17  -4 3.03951 26.0858  20
  -5 -17  -5 250.747 30.6048   5
   5 -17  -5 220.963 28.1853   5
   5  17  -5 199.674 25.8578  41
   5 -17  -5 275.454 31.5584  40
  -5  17   5 203.115 22.0065  36
   5  17  -5 209.503 23.6888  16
   5 -17  -5 259.118 30.1976  33
   5 -17   5 237.571 23.6521  29
   5  17  -5 223.140 27.1252  23
   5 -17  -5 166.822 20.3019  24
   5 -17  -5 161.566 27.6208  26
   5  17  -5 244.622 29.9189  19
  -5 -17  -6 1.45949 16.2652   5
   5  17  -6 2.51648 13.3901  41
   5 -17  -6 23.7913 15.9743  33
   5 -17   6 5.43076 11.3714  15
  -5 -17   6 5.50560 11.8749  15
   5 -17   6 0.91430 10.5828  29
   5 -17  -6 21.5145 18.6142  26
   5  17  -6 20.8379 16.0084  23
   5  17  -6-4.61311 16.0525  19
   5  17   7-7.62011 6.25656  28
   5  17  -7 2.24238 6.13984  19
  -5  18   0-17.8111 21.9267  42
   5  18   0 19.7134 23.2299   4
  -5  18   0-4.67249 21.0995   4
   5  18   0 22.6557 21.7816   3
  -5  18   0-13.1978 21.7942  36
   5  18   0-2.16550 18.7375  23
   5 -18   0 4.62765 19.7752  21
   5  18  -1 177.778 29.5089  41
  -5  18  -1 189.099 28.9982  42
  -5  18   1 158.273 27.5054  42
  -5  18  -1 181.771 28.1063  36
   5  18   1 188.399 27.9952   4
  -5  18   1 197.527 28.5285   4
   5  18   1 124.973 25.4715   3
   5  18  -1 189.825 27.7797   3
   5  18  -1 164.783 24.7352  23
   5  18  -1 195.790 30.7625  19
   5  18   2 32.9288 25.3987   4
   5  18  -2 27.3988 23.2356  41
  -5  18  -2 22.2591 20.7992  36
  -5  18   2 52.0210 24.7851  36
   5  18  -2 38.0836 21.9101   3
  -5  18   2 24.0885 22.5679   4
   5  18   2 33.3536 20.5474   3
  -5  18   2 17.9940 34.3979  12
   5  18  -2-2.65026 23.9501  16
   5 -18  -2 54.3938 25.9650  24
   5  18  -2 4.80929 21.0756  23
   5 -18  -2 19.0904 26.7489  20
  -5  18   2 24.3121 21.8088  18
   5  18  -2 5.61354 25.1730  19
   5  18  -3 663.022 46.0158  41
  -5  18  -3 637.891 41.4368  36
  -5  18   3 686.503 45.5587  36
   5  18   3 701.955 41.8786   3
   5  18  -3 701.157 41.3033   3
  -5  18  -3 634.640 40.8119   3
  -5  18   3 667.299 41.4508   3
   5  18  -3 694.665 46.2167  16
   5 -18  -3 668.262 46.1950  24
   5  18  -3 723.481 45.5280  23
  -5  18   3 613.782 44.3665  18
   5 -18  -3 717.571 50.8166  20
   5  18  -3 721.524 47.8902  19
  -5  18   4 4.16271 18.6579  36
   5  18  -4 9.36708 20.7522  41
   5 -18  -4-8.35992 26.2707  40
   5  18  -4 4.26963 20.3319  16
   5  18  -4 4.66097 21.8953  23
   5 -18  -4 35.1678 19.8341  24
  -5 -18  -4 6.68529 21.6465  26
   5 -18  -4-15.8017 25.7465  26
  -5  18   4 11.8179 21.3474  18
   5  18  -4-7.58044 23.4929  19
   5 -18  -4 14.3799 25.5843  20
   5 -18  -5 743.511 42.4901   5
  -5 -18  -5 751.280 45.8810   5
  -5  18  -5 673.335 38.7808  42
   5 -18  -5 712.225 44.9734  40
   5  18  -5 714.655 41.1059  41
   5 -18  -5 793.721 45.9958  26
   5  18  -5 801.415 43.2558  23
  -5  18   5 687.788 42.4538  18
   5  18  -5 715.170 44.0107  19
  -5  18   5 652.537 36.8732  36
   5 -18  -5 671.761 42.5011  33
  -5 -18  -6 31.2997 15.9943   5
   5  18  -6 61.7183 12.5290  41
   5 -18  -6 39.4203 14.3034  33
   5  18  -6 54.5242 15.3861  23
   5 -18  -6 67.3246 16.3783  26
   5  18  -6 53.9921 15.6357  19
   5  19   0-27.4523 22.7068   4
  -5  19   0 9.45986 21.5967   4
   5  19   0 12.7922 21.2186   3
  -5  19   0-5.24602 22.2302  36
  -5  19   0 5.12909 22.4593  42
   5 -19   0-2.24156 20.0165  21
  -5  19   1 220.586 29.6925  42
  -5  19  -1 194.364 29.0384  42
  -5  19  -1 183.962 27.7868  36
   5  19   1 163.542 27.4536   4
  -5  19   1 188.737 27.6871   4
   5  19   1 196.077 27.5804   3
   5  19  -1 199.665 27.6206   3
   5  19  -1 144.688 24.3297  23
   5  19  -1 186.425 31.0369  19
  -5  19   1 156.109 23.7743  18
   5  19  -2 18.8043 22.8681  41
  -5  19  -2 11.8206 19.0854  36
  -5  19   2 12.7818 23.7714  36
   5  19   2 23.6998 19.8345   3
   5  19  -2 40.1990 22.3731   3
   5  19   2 42.3814 24.2202   4
  -5  19   2 9.47579 21.7956   4
   5 -19  -2-12.9710 45.2598  14
   5 -19  -2 25.3733 25.0834  24
   5  19  -2 4.61420 20.8418  23
   5 -19  -2-6.31077 26.2892  20
  -5  19   2-4.57043 20.6442  18
   5  19  -2 8.38682 25.4404  19
  -5  19   3 2037.17 90.0724   4
   5  19   3 1956.00 90.7085   4
  -5  19   3 2163.92 91.9170  36
  -5  19  -3 2011.07 86.3091  36
  -5  19  -3 2048.38 92.0836  42
   5  19  -3 2166.57 93.2388  41
  -5  19   3 1982.01 86.5125   3
   5  19   3 1950.54 86.7468   3
  -5  19  -3 2070.14 87.5808   3
   5  19  -3 2031.38 86.8265   3
   5 -19  -3 2229.97 92.9146  24
   5  19  -3 2074.14 90.4837  23
   5  19  -3 2016.20 93.7473  19
   5 -19  -3 2085.95 97.3013  20
  -5  19   3 2060.59 90.5136  18
   5  19  -4 29.5586 21.1593  41
   5 -19  -4-18.0130 25.3156  40
  -5  19  -4 22.2835 19.4857  42
   5  19  -4 12.7106 20.9062  23
   5 -19  -4-2.43663 25.3631  26
   5 -19  -4 1.84967 17.6744  24
  -5 -19  -4 2.03449 21.2365  26
   5  19  -4 4.68166 23.1731  19
  -5  19   4-12.6701 18.8568  18
  -5  19   4-13.4843 17.9722  36
  -5 -19  -5 746.443 41.7153   5
  -5  19   5 585.566 34.7118   4
   5 -19  -5 733.616 41.3950  40
   5  19  -5 618.581 35.6014  41
   5 -19  -5 559.262 38.2694  26
   5  19  -5 673.181 37.9209  23
   5 -19  -5 653.656 39.1436  33
   5  19  -5 596.123 38.5690  19
   5 -19  -6 24.3683 9.68650  33
   5  19  -6 35.3660 12.3409  19
   5 -19  -6 21.5094 11.6965  26
   5  19  -6 40.2470 11.4406  23
  -5 -19  -6 7.55592 9.55802   5
   5  20   0 14.7439 23.6381   4
  -5  20   0-9.32331 22.6416   4
   5  20   0 12.7264 22.8168   3
  -5  20   0 20.1178 22.8818  42
   5 -20   0 4.16634 18.3898  21
  -5  20   0 12.6973 21.7054  36
   5  20   1 6711.76 245.719   4
  -5  20   1 6735.98 244.482   4
  -5  20  -1 6762.52 245.595  36
  -5  20  -1 6780.25 246.864  42
   5  20   1 6442.79 244.735   3
   5  20  -1 6608.70 246.145   3
   5  20  -1 6257.13 240.731  23
   5 -20   1 6818.19 245.137  21
  -5  20   1 6423.25 239.378  18
   5  20   2 36.7175 22.4582   3
   5  20  -2 9.14270 19.9649   3
  -5  20   2 47.5115 22.6291   4
   5  20   2-11.9549 22.7179   4
  -5  20   2 20.9793 20.9998   3
  -5  20  -2 40.0950 21.2469   3
   5  20  -2 24.4814 24.8622  19
   5 -20  -2 46.0122 28.1334  20
  -5  20   2 26.9331 18.9481  18
   5 -20  -2 67.6351 25.1740  24
   5  20  -2 58.0462 21.3741  23
  -5  20  -2 58.9739 19.6805  36
  -5  20   2-2.45083 21.5738  36
   5  20   3 692.131 43.8229   4
  -5  20   3 701.754 43.3476   4
  -5  20   3 720.444 44.5158  36
  -5  20  -3 721.760 45.2798  42
   5  20  -3 799.602 44.9588  41
  -5  20   3 672.518 39.8430   3
  -5  20  -3 635.882 38.9604   3
   5  20   3 672.860 39.8800   3
   5  20  -3 625.809 38.7448   3
   5 -20  -3 674.663 44.0390  24
   5  20  -3 720.825 43.2601  23
   5  20  -3 729.232 46.8934  19
   5 -20  -3 811.059 51.8194  20
  -5  20   3 703.546 42.2232  18
  -5  20   4 38.0485 18.9004  36
   5  20  -4 1.83051 18.0187  41
   5 -20  -4 46.0985 24.9252  40
  -5  20  -4 23.0255 18.1859  42
   5  20   4 9.24057 19.4082   4
  -5  20   4 15.6175 17.5063   4
   5 -20  -4 11.1244 16.3195  24
   5  20  -4-1.85280 17.6556  23
   5 -20  -4 32.8791 23.1423  26
  -5  20   4 29.0571 18.6462  18
   5  20  -4 19.0155 21.5645  19
  -5 -20  -5 2103.49 81.4866   5
   5  20   5 1795.93 76.4795   4
   5 -20  -5 2052.29 80.0431  33
   5  20  -5 1932.23 78.3019  23
   5 -20  -5 2041.87 80.9558  26
   5  20  -5 1909.89 79.5688  19
   5 -20  -5 2019.51 81.1004  40
   5  20  -5 1789.83 75.2090  41
   5  20  -6 15.4926 7.85315  19
   5 -20   6 5.45370 7.74944  21
   5  20  -6 10.2367 7.14615  23
   5 -20  -6 7.55310 7.83170  26
   5 -20  -6 3.47033 8.09151  37
  -5  21   0 38.2081 23.1244  36
  -5  21   0 24.0628 20.9938  42
  -5  21   0-2.62160 21.6502   3
   5  21   0-7.40124 22.5332   3
   5  21   1 208.257 27.0910   3
   5  21  -1 218.223 28.8575   3
   5  21   1 185.138 27.3731   4
  -5  21   1 225.193 27.8406   4
  -5  21   1 162.435 27.6429   3
  -5  21  -1 205.326 29.0402   3
  -5  21  -1 190.942 29.0777  42
   5 -21   1 178.257 25.9198  21
  -5  21   1 196.522 27.5427  36
  -5  21  -1 160.314 25.4976  36
   5  21   2 107.674 22.1921   3
   5  21  -2 107.075 21.2986   3
   5  21   2 88.6800 22.7682   4
  -5  21   2 138.270 24.1011   3
  -5  21  -2 91.7463 22.4402   3
  -5  21   2 79.4162 21.2394   4
   5 -21  -2 110.170 28.6930  20
   5 -21   2 85.2188 24.3770  21
   5  21  -2 94.7568 27.8621  19
   5 -21  -2 110.958 26.9425  24
   5  21  -2 63.4810 19.4150  23
  -5  21  -2 63.7930 20.0825  36
  -5  21   2 102.464 24.1692  36
  -5  21   3 630.977 38.6766   4
   5  21   3 663.618 40.5996   4
  -5  21  -3 657.943 40.7309  42
   5 -21  -3 646.577 45.4740  40
  -5  21   3 637.838 40.1552  36
  -5  21   3 580.612 35.8298   3
  -5  21  -3 556.983 35.7730   3
   5  21   3 632.476 36.3447   3
   5  21  -3 683.782 36.9872   3
   5  21  -3 631.778 38.3264  23
   5 -21  -3 674.533 41.7549  24
   5  21  -3 601.112 42.7156  19
   5 -21  -3 748.087 47.9102  20
  -5  21   3 617.332 37.5471  18
   5 -21  -4 2.00284 20.7302  40
  -5  21  -4 4.44354 15.1115  42
  -5  21   4-17.8986 15.4819  36
   5  21   4 20.2184 17.2883   4
  -5  21   4 1.44844 15.5768   4
   5 -21  -4 12.6875 18.6532  33
   5  21  -4 1.53899 15.8384  23
   5 -21  -4-7.69538 14.1866  24
   5 -21  -4-11.4215 20.0908  26
   5  21  -4 9.21631 18.4726  19
  -5 -21  -5-4.31036 13.6087   5
   5 -21  -5-3.32669 13.3192  33
   5 -21  -5 18.6281 14.3059  40
   5  21  -5-2.03179 11.3209  23
   5 -21  -5 10.8464 13.8830  26
   5  21  -5 4.80840 13.5913  19
   5  22   0-2.31702 20.6113   3
  -5  22   0 4.83792 22.9595   3
  -5  22   0 6.51353 19.9713  36
  -5  22   1 1187.34 56.8199   4
   5  22   1 1077.77 56.6828   4
  -5  22  -1 1170.23 59.1227  42
  -5  22   1 1045.95 58.3535   3
  -5  22  -1 1049.47 58.2279   3
   5  22   1 1105.87 58.1199   3
   5  22  -1 1123.45 58.8172   3
  -5  22   1 1083.75 57.8069  36
  -5  22  -1 1140.62 56.4575  36
   5 -22  -1 1189.94 61.8270  24
   5 -22   1 1109.63 54.8765  21
   5 -22  -1 1233.53 65.4046  20
  -5  22  -2 59.8775 22.2081  42
   5  22   2 21.4076 17.7196   3
   5  22  -2 44.4819 17.9303   3
   5  22   2 53.3687 20.5837   4
  -5  22   2 63.0442 19.5869   4
  -5  22   2 42.6089 18.8854   3
  -5  22  -2 37.1427 18.9382   3
  -5  22   2 71.9523 22.5728  36
   5 -22  -2 66.0042 24.7248  24
   5  22  -2 36.7560 16.6705  23
   5 -22  -2 102.938 29.2420  20
   5 -22   2 49.4255 20.9885  21
  -5  22  -3 68.8313 18.9961  42
   5 -22  -3 88.9305 25.8864  40
  -5  22   3 94.0339 20.0215  36
   5  22   3 2.68671 10.2678   3
   5  22   3 69.7345 19.6031   4
  -5  22   3 76.3163 18.9512   4
  -5  22   3-9.21357 9.30239   3
   5  22  -3 77.7469 17.3644  23
  -5 -22  -3 91.4362 19.9125  26
   5 -22  -3 95.0370 20.0937  24
   5 -22  -3 107.706 26.3786  20
   5  22  -3 113.066 24.4478  19
   5 -22   3 93.9498 20.7306  21
   5 -22  -4 16.7044 18.7509  40
  -5  22  -4 5.80310 12.9018  42
  -5  22   4 7.39608 13.1518  36
   5  22   4 8.61537 13.9154   4
   5  22  -4 11.6996 12.7795  23
   5 -22  -4-31.5508 19.1467  26
   5 -22  -4-3.61476 10.4580  24
   5  22  -4 24.5150 17.3232  19
   5 -22   4-5.71172 15.9900  21
   5 -22  -4 4.53700 17.0580  33
   5 -22  -5 10.0467 11.1550  37
   5 -22  -5 10.0095 8.78627  33
   5 -22   5 5.34762 8.78181  30
   5  22  -5-2.24906 6.49428  23
   5 -22  -5 13.4153 10.0296  26
   5 -22   5 7.08373 9.08925  21
   5  23   0 6.30627 17.9656   3
  -5  23   0 10.7991 20.3608   3
  -5  23   0-15.1936 19.2625  36
   5  23  -1 625.197 39.7281   3
  -5  23   1 754.732 42.1154   3
  -5  23  -1 675.419 41.1484   3
   5  23   1 609.882 39.3493   3
  -5  23   1 612.694 39.4978  36
  -5  23  -1 732.862 38.9164  36
   5 -23  -1 698.775 44.9973  24
   5 -23   1 598.838 35.0093  21
   5 -23  -1 645.288 46.8998  20
  -5  23  -2 7.12014 18.6845  42
   5  23   2-3.36237 16.0113   3
   5  23  -2 8.36136 15.7112   3
   5  23   2-6.76347 17.4020   4
  -5  23   2-6.30729 17.1797   4
  -5  23   2 11.6950 15.7506   3
  -5  23  -2 15.1294 15.5743   3
   5 -23  -2 25.7206 20.9958  24
   5 -23  -2-2.33250 22.3624  20
   5 -23   2-1.56930 15.7277  21
  -5  23  -3 136.563 19.1411  42
   5 -23  -3 192.627 25.9902  40
  -5  23   3 155.370 19.5695  36
   5 -23   3 175.518 20.5600  21
   5 -23  -3 170.074 23.9351  20
   5  23  -3 151.632 16.5805  23
   5 -23  -3 148.557 19.4176  24
   5  23   3 156.965 19.5663   4
  -5  23   3 164.382 19.0621   4
  -5 -23  -4-18.4002 13.0275   5
   5 -23  -4 9.11684 15.7417  40
   5 -23  -4 15.1249 13.5854  33
   5  23  -4-8.10833 8.25151  23
   5 -23  -4 7.26763 14.6402  26
   5 -23   4 12.0674 11.5841  21
   5 -24   0-4.11507 20.9301  24
   5  24   0 5.50692 16.5783   3
  -5  24   0-5.57401 16.4642   3
  -5  24   0 1.58331 15.7710  36
   5 -24  -1 784.247 44.9456  40
  -5  24   1 772.486 42.3165   3
  -5  24  -1 809.436 42.6854   3
   5  24   1 818.695 42.3070   3
   5  24  -1 723.647 41.3728   3
  -5  24   1 748.107 41.2293  36
   5 -24  -1 752.527 46.2739  20
   5 -24  -1 797.959 45.7075  24
   5  24   2 15.0891 13.7427   3
   5  24  -2 42.4286 14.9838   3
  -5  24   2 77.7245 15.8838   3
  -5  24  -2 47.7753 15.1701   3
   5 -24  -2 50.3220 18.9274  24
   5 -24  -2 61.2378 21.2391  20
   5 -24   2 35.3833 12.7444  21
   5 -24  -3 971.365 46.8996  40
   5 -24  -3 929.150 45.0757  26
   5 -24  -3 918.301 40.9724  24
   5 -24   3 894.637 40.4288  21
  -5  24   3 953.236 42.8125  36
   5 -24  -4-2.91357 8.48646  33
   5 -24  -4 14.0755 9.66576  26
   5 -24  -4-4.44911 9.69454  40
   5  25   0 15.2416 14.9502   3
  -5  25   0-3.04967 14.5734   3
  -5  25   0 7.35852 12.8052  36
   5 -25   0 11.9871 17.5754  24
   5 -25   0 24.5182 20.2848  20
   5 -25  -1 252.941 24.6303  40
   5  25   1 211.162 20.8193   3
   5  25  -1 198.591 20.3354   3
  -5  25   1 199.031 20.1910   3
  -5  25  -1 222.037 20.7366   3
   5 -25  -1 272.198 25.5000  24
   5 -25  -1 208.220 25.4082  20
  -5  25   1 222.532 20.3305  36
   5 -25   2-1.27348 14.5047  24
   5 -25  -2 18.4301 13.8628  24
   5 -25  -2 17.2207 16.8395  20
   5 -25  -3 983.812 41.8001  33
  -5  25   3 897.642 39.9160  36
   5 -25  -3 1007.06 41.8560  26
   5 -25  -3 957.564 43.1031  40
   5 -26   0 4.87866 13.8232  40
   5  26   0 25.9085 11.9100   3
  -5  26   0-2.33331 10.9615   3
   5 -26   0-1.32207 14.7691  24
   5 -26   0-10.2604 15.9700  20
  -5  26   1 885.674 39.8072  36
   5 -26  -1 853.115 42.9212  40
   5 -26  -1 984.476 43.4749  24
   5 -26  -1 1009.29 45.2173  20
  -5  26   2 12.4497 8.87078  36
   5 -26   2 12.0327 7.52236  30
   5 -26   2 20.6709 10.5699  24
   5 -26  -2 5.29631 9.19344  24
   5 -26  -2 15.9944 11.2086  26
   5 -26  -2 6.46789 8.25205   8
   5 -26   2 20.8782 11.6694  20
   5 -26  -2 23.1662 12.5096  20
   5 -27   0-0.74475 8.50058  40
   5 -27   0-0.87236 10.1185  24
   5 -27   0-8.84442 11.0846  20
   5 -27   1 70.0000 9.10035   8
   5 -27  -1 80.6822 10.8506  40
   5 -27  -1 76.0476 9.78670  24
  -5  27   1 58.0267 6.97843  36
   5 -27  -1 86.8604 11.7557  20
   6   0   0 38905.4 1348.08   2
  -6   0  -1 360.109 17.5598   1
   6   0  -1 416.370 19.2654   1
   6   0   1 517.711 46.1496   2
   6   0  -1 509.338 49.0683   2
  -6   0  -2 26833.1 927.089   1
   6   0  -2 27139.2 927.281   1
   6   0   2 26771.2 942.419   2
   6   0  -2 26590.5 942.539   2
  -6   0  -3 1282.10 72.4073   1
   6   0  -3 1162.11 70.5481   1
   6   0   3 1274.52 71.0553   2
   6   0  -3 1096.68 70.0600   2
   6   0   4 22030.7 751.816  15
  -6   0   4 21872.7 751.871  15
  -6   0  -4 21543.0 787.609   1
   6   0  -4 21768.6 789.551   1
   6   0  -5 240.095 29.5451  33
   6   0  -5 157.950 25.4942  37
   6   0  -5 152.610 25.3981  22
   6   0  -5 128.377 24.2927  26
   6   0  -5 198.446 30.9327  25
  -6   0  -5 43.8440 35.0566   1
   6   0  -5 104.713 40.7538   1
  -6   0  -6 11662.9 470.992   1
   6   0  -6 10975.1 468.936   1
   6   0  -6 11988.9 421.749  37
   6   0  -6 11737.3 423.252  25
  -6   0  -6 11759.0 419.544   6
   6   0   6 12048.3 425.514   9
   6   0  -6 12340.5 420.298   6
   6   0   6 11353.6 422.848  29
   6   0  -7 18.8879 20.6691  37
   6   0   7 37.4580 23.9743  29
   6   0  -7 17.5641 23.6930  25
   6   0  -7 39.7822 20.5026   6
   6   0   7 29.9411 25.6226   9
  -6   0  -7 28.9170 21.5041   6
  -6   0  -8 3892.78 136.268  34
  -6   0  -8 3798.99 134.321  38
  -6   0  -8 3500.10 128.752   6
   6   0   8 4014.70 135.875   9
   6   1   0 8613.55 331.240   2
   6  -1   0 8973.72 333.972   2
   6  -1  -1 5.40154 8.31257   1
  -6  -1  -1-3.26357 6.72344   1
  -6   1  -1-1.83940 7.27061   1
   6   1  -1-2.64359 7.93810   1
   6   1   1-15.4839 28.0072   2
   6   1  -1-23.3438 26.2877   2
   6  -1   1 15.9854 25.5212   2
   6  -1  -1-4.03757 27.9985   2
  -6   1  -2 244.902 26.5340   1
   6   1   2 238.875 34.0931   2
   6   1  -2 244.783 35.6745   2
   6  -1   2 268.650 35.8420   2
   6  -1  -2 266.260 36.5541   2
   6   1  -2 297.479 27.1734   1
   6   1  -3 1595.34 85.9756   2
   6  -1   3 1737.70 87.9045   2
   6  -1  -3 1659.00 87.5463   2
  -6   1  -3 1629.39 88.9581   1
   6   1  -3 1680.04 88.7787   1
   6  -1   4 30.1269 14.4626  15
  -6  -1   4 24.5373 14.0623  15
  -6   1  -4 83.9098 25.4967   1
   6   1  -4 125.620 28.5682   1
  -6  -1  -4 76.1647 26.8903   1
   6   1  -5 1830.56 82.3286   6
  -6   1  -5 1926.53 83.1559   6
  -6  -1  -5 1936.50 83.6647   5
  -6  -1  -5 1670.76 114.063   1
   6  -1  -5 1638.64 113.866   1
  -6   1  -5 1739.38 115.503   1
   6   1  -5 1654.67 115.753   1
   6   1  -5 1920.20 83.6828  37
   6  -1  -5 1887.45 86.4784  33
   6   1  -5 1887.59 86.2702  33
   6  -1  -5 1800.12 83.3641  37
   6  -1   5 1962.05 81.9260  15
  -6  -1   5 1937.97 82.0997  15
   6  -1  -5 1808.90 84.6596  26
   6   1  -5 1974.35 84.4386  22
   6  -1  -5 1933.39 82.6260  22
   6  -1  -6 170.427 28.7171  37
   6   1  -6 103.383 25.2424  37
   6   1   6 127.838 27.2575  29
   6  -1   6 121.948 27.5166  29
   6  -1  -6 168.863 25.5045   6
   6   1  -6 134.401 24.3334   6
  -6   1  -6 150.024 24.5118   6
  -6  -1  -6 85.9794 24.5715   6
   6  -1   6 142.751 31.2485   9
   6   1  -6 88.4249 28.5768  25
   6  -1  -6 136.845 31.9565  25
   6   1  -6 43.2807 35.9856   1
  -6   1  -6 186.419 43.5574   1
  -6  -1  -6 101.287 36.9087   1
   6  -1  -6 129.484 40.0679   1
   6  -1  -7 1229.07 62.7926  37
   6  -1   7 1264.63 65.3849  29
   6   1   7 1254.00 63.4661  29
   6  -1  -7 1334.06 65.1670  25
   6   1  -7 1350.96 65.6679  25
   6   1  -7 1154.45 59.6567   6
  -6   1  -7 1266.39 61.1087   6
   6  -1  -7 1179.05 60.0219   6
  -6  -1  -7 1238.02 60.9759   6
   6  -1   7 1346.29 68.0854   9
  -6   1  -8 1.58594 18.5691  34
  -6   1  -8 16.9603 16.8418  38
   6  -1  -8 5.81724 10.1028  16
  -6   1  -8 36.6522 12.7394   6
  -6  -1  -8 17.5478 12.0879   6
   6  -1   8 31.3854 18.1109   9
   6   2   0 670.363 51.0965   2
   6  -2   0 706.602 55.5096   2
  -6   2  -1 230.602 17.4311   1
   6   2  -1 190.737 16.9064   1
   6   2   1 279.907 36.9811   2
   6   2  -1 213.745 36.4684   2
   6  -2   1 176.842 35.2012   2
   6  -2  -1 238.860 39.6137   2
   6   2   2 860.293 59.6169   2
   6   2  -2 888.782 59.0998   2
   6  -2   2 872.289 60.4374   2
   6  -2  -2 900.720 62.0936   2
  -6   2  -2 778.467 48.1760   1
   6   2  -2 843.329 48.9397   1
   6  -2   3 474.858 45.1421   2
   6  -2  -3 547.185 48.0375   2
  -6   2  -3 513.494 47.2829   1
   6   2  -3 449.415 45.5117   1
   6  -2   4 200.335 19.7033  15
  -6  -2   4 191.626 20.1731  15
  -6   2  -4 229.011 40.7795   1
   6   2  -4 239.235 39.7547   1
   6  -2  -5-14.9523 36.4271   1
  -6   2  -5 29.7509 34.8183   1
   6   2  -5-15.2752 40.4154   1
  -6  -2  -5 14.5493 34.0548   1
   6  -2  -5 2.04969 16.4667  22
   6   2  -5-7.27731 22.3148  33
   6  -2  -5 25.7741 21.1633  37
   6   2  -5 4.28866 18.5565  37
  -6   2   5 28.8453 26.3908  12
   6  -2   5-1.91260 17.3401  15
  -6  -2   5 1.88639 18.0273  15
   6  -2  -5 2.39368 20.7979  26
  -6   2  -5 44.5655 20.4868   6
   6   2  -5 4.08541 18.1732   6
   6  -2  -5 6.47207 19.6308   5
  -6  -2  -5 21.6010 21.1857   5
   6   2  -6 42.3585 21.5896   6
   6  -2   6 16.7534 26.9501   9
  -6   2  -6 46.7087 23.0914   6
   6   2   6 22.2678 21.7587  29
   6  -2   6 2.92654 25.1200  29
   6   2  -6 14.0668 22.0304  37
   6  -2  -6-7.62746 23.6420  37
   6   2  -6 28.3495 25.5173  25
   6  -2  -6-2.63832 27.2338  25
   6  -2  -6 45.0765 24.6559  26
  -6   2  -6 8.46945 34.9681   1
   6   2  -6-8.69082 38.9536   1
   6  -2  -6-51.7463 42.0229   1
   6  -2  -7 38.5676 22.7500  37
   6   2   7 31.0232 20.2970  29
   6  -2   7 25.0681 23.4818  29
   6   2  -7 30.3785 23.1011  25
   6  -2  -7 21.8322 24.2208  25
   6  -2  -7 20.8516 19.8566   6
   6  -2   7 26.9608 25.0174   9
  -6   2  -7 9.34242 19.7352   6
  -6  -2  -7 21.2506 20.3480   6
   6   2  -7 11.1019 19.8083   6
  -6   2  -8 186.628 23.2655  34
   6  -2   8 189.240 20.2914  29
  -6   2  -8 213.538 22.0074  38
   6  -2  -8 121.823 13.5875  16
  -6   2  -8 172.496 16.1546   6
  -6  -2  -8 153.270 15.8794   6
   6  -2   8 192.487 22.1797   9
   6  -3   0 5409.68 204.585  14
   6   3   0 5662.47 222.096   2
  -6   3   1 23.5423 8.83379  11
   6  -3  -1 61.8887 29.1302  14
   6  -3   1 36.3037 28.7891   2
   6  -3  -1 41.4743 31.3672   2
  -6   3  -1 61.0144 14.5177   1
   6   3  -1 39.8584 12.7545   1
   6   3   1 47.7783 29.3309   2
   6   3  -1 23.8566 27.5995   2
  -6   3   2 3520.04 145.193  13
   6  -3  -2 3697.58 172.297  14
   6  -3  -2 3667.79 165.235   2
   6   3  -2 4136.13 165.558   2
  -6   3  -2 4027.38 152.918   1
   6  -3   2 3824.76 165.933   2
   6   3  -2 3963.41 153.359   1
   6  -3   3 767.970 58.3139   2
   6  -3  -3 799.804 58.7391   2
  -6   3  -3 820.115 59.1831   1
   6   3  -3 767.807 58.2125   1
   6  -3   4 992.056 47.4219  15
  -6  -3   4 978.069 46.6684  15
  -6   3  -4 1085.78 77.5819   1
   6   3  -4 888.912 73.9678   1
   6  -3  -5 1473.87 70.4312   5
  -6  -3  -5 1443.45 70.2947   5
  -6   3  -5 1453.90 69.1483   6
   6   3  -5 1562.02 69.8639   6
  -6   3  -5 1499.33 104.867   1
   6   3  -5 1491.32 107.307   1
   6   3  -5 1431.82 68.6206  37
   6  -3  -5 1393.04 70.4977  37
   6  -3   5 1442.11 67.7045  15
  -6  -3   5 1537.63 68.4734  15
  -6   3   5 1426.17 104.096  12
   6   3  -5 1473.29 69.0713  32
   6  -3  -5 1559.60 73.7538  26
   6  -3  -5 1495.15 68.5098  22
  -6   3  -6 149.394 26.5686   6
   6   3  -6 132.421 26.1244   6
   6   3   6 134.874 29.9468   9
   6  -3   6 190.852 32.3852   9
   6  -3  -6 173.879 31.9644  33
   6  -3  -6 128.775 26.7340  37
   6   3  -6 135.196 26.1282  37
   6  -3   6 194.946 32.5437  29
   6   3   6 148.706 24.7490  29
   6  -3  -6 111.454 42.0615   1
   6   3  -6 87.2357 39.9904   1
   6  -3  -6 133.148 29.2069  26
   6   3  -6 158.432 31.2763  25
   6  -3  -6 153.118 31.4209  25
   6  -3   6 148.458 26.0532  15
   6  -3  -7 1242.20 64.2790  37
   6   3  -7 1356.47 62.3265  16
   6  -3   7 1285.47 68.7912  29
   6  -3  -7 1250.55 65.0273  25
   6  -3   7 1410.87 69.6379   9
   6   3   7 1446.73 69.3623   9
   6   3  -7 1235.19 61.1836   6
  -6   3  -7 1350.46 62.7558   6
   6  -3  -7 1383.93 63.5415   6
  -6  -3  -7 1231.76 62.2534   6
  -6   3  -8 20.8618 15.6628  38
  -6   3  -8 4.51330 17.2923  34
   6  -3   8 16.6953 14.6461  29
   6  -3  -8 9.58438 14.2395  25
   6  -3  -8 10.1469 10.2661  16
  -6   3  -8-14.3169 12.4716   6
   6   3   8 1.41482 16.9594   9
   6  -3   8 4.11262 16.8112   9
  -6  -3  -8 22.2349 12.3331   6
   6  -4   0 49041.9 1664.60  14
  -6   4   0 48276.4 1657.26  10
   6   4   0 48884.8 1679.27   2
   6  -4  -1 100.672 33.6622  14
  -6   4  -1 88.6563 18.0442   1
   6   4  -1 76.3815 17.0948   1
   6   4   1 95.2267 29.0286   2
   6   4  -1 66.1738 28.8177   2
   6  -4  -2 39242.0 1374.36  14
  -6   4   2 38156.3 1344.35  13
  -6   4  -2 39298.7 1349.45   1
   6   4  -2 39941.2 1350.37   1
   6  -4   2 40026.2 1367.84   2
   6  -4  -2 39420.4 1368.85   2
   6  -4  -3 325.837 55.3880  14
  -6   4  -3 294.357 40.9268   1
   6  -4   3 321.329 39.6301   2
   6  -4  -3 379.131 43.8938   2
   6   4  -3 417.843 44.9441   1
   6  -4   4 24242.3 829.077  15
  -6  -4   4 24223.6 828.732  15
  -6   4  -4 23942.1 869.741   1
   6   4  -4 23715.5 869.509   1
  -6   4  -5 139.393 40.3739   1
   6   4  -5 47.5818 37.4430   1
  -6   4   5 169.678 24.0717  18
   6   4  -5 108.043 22.7572  37
   6  -4  -5 123.737 25.9330  37
  -6   4   5 150.343 45.8761  12
   6  -4   5 185.060 24.4276  15
  -6  -4   5 157.388 22.9148  15
   6   4  -5 136.016 24.6568  32
   6  -4   5 188.860 31.3183  29
   6   4   5 129.368 22.7306  29
   6  -4  -5 177.727 28.4531  26
   6   4  -5 138.460 24.6206   6
   6  -4  -5 141.900 24.3395   5
  -6   4  -5 139.503 25.6251   6
  -6  -4  -5 161.387 26.1036   5
   6   4   6 10682.6 397.895   9
   6  -4   6 11514.5 400.049   9
  -6  -4  -6 11036.9 396.067   5
   6   4  -6 10968.8 393.963   6
  -6   4  -6 11217.9 394.105   6
   6  -4  -6 10103.7 442.790   1
   6   4  -6 10396.9 445.451   1
   6   4  -6 10940.0 390.431  38
   6  -4  -6 11350.4 399.799  33
   6  -4  -6 11093.5 397.825  37
   6  -4   6 11418.5 394.620  15
  -6  -4   6 11147.2 393.570  15
  -6   4  -6 10982.5 474.360  11
   6  -4   6 11516.5 403.241  29
   6   4   6 10583.1 392.530  29
   6  -4  -6 11580.5 399.652  26
   6   4  -6 11262.3 398.050  25
  -6   4   6 10932.1 392.063  18
   6  -4  -7 100.567 23.8780  37
   6   4  -7 102.475 21.1560  16
   6  -4   7 94.9427 27.3174  29
   6  -4  -7 136.359 27.3458  25
   6   4  -7 104.251 21.0306   6
  -6   4  -7 97.6442 21.8420   6
   6  -4   7 105.737 26.7793   9
   6  -4  -7 121.257 23.1225   6
  -6  -4  -7 107.188 23.0552   6
   6   4   7 94.6248 26.3373   9
  -6   4  -8 3746.81 133.222  38
  -6   4  -8 3647.03 135.097  34
   6  -4   8 3731.89 134.651  29
   6  -4  -8 3702.26 132.408  25
   6  -4  -8 3297.87 128.084  16
   6  -4   8 3587.52 133.217   9
  -6  -4  -8 3521.76 129.134   6
   6   4   8 3772.44 134.392   9
   6  -5   0 39814.5 1340.60  14
  -6   5   0 38280.7 1331.21  10
  -6   5  -1 128.142 22.2764   1
   6   5  -1 136.596 21.1423   1
   6  -5   1 99.6877 15.4846  14
   6  -5  -1 98.9041 35.6334  14
  -6   5  -2 3646.82 151.078   1
   6   5  -2 3724.27 152.466   1
   6  -5  -2 3628.01 173.510  14
  -6   5   2 3660.64 148.158  13
  -6   5  -3 216.905 35.7471   1
   6   5  -3 263.834 38.6479   1
   6  -5   3 233.048 39.4870   2
   6  -5  -3 268.611 39.9171   2
   6  -5  -3 330.366 59.1920  14
   6  -5  -4 840.823 48.9429  33
  -6  -5   4 908.248 44.5057  15
   6   5  -4 869.003 47.5349  25
  -6   5  -4 921.813 73.6253   1
   6   5   5 1039.81 59.1787   9
   6  -5   5 1057.53 59.4092   9
   6  -5  -5 1098.12 58.1166   5
  -6  -5  -5 1120.26 58.4979   5
   6   5  -5 1103.60 56.7289   6
  -6   5  -5 1081.49 55.5769   6
  -6   5  -5 1040.11 89.9941   1
   6   5  -5 1030.66 91.8660   1
   6   5  -5 956.848 52.6515  38
   6  -5  -5 1002.13 58.0748  37
   6  -5   5 1148.68 55.7485  15
  -6  -5   5 1097.51 55.0328  15
  -6   5   5 1030.20 92.4423  12
   6   5  -5 1176.54 58.1462  32
   6  -5   5 1001.20 62.4860  29
   6  -5  -5 1109.53 60.8129  26
  -6   5   5 1009.52 55.3489  18
  -6  -5  -6 2.40204 21.9356   5
   6   5   6 15.4613 24.4586   9
   6  -5   6 23.7592 25.3095   9
   6  -5  -6-7.10687 21.7122   5
   6   5  -6 15.0963 21.3498   6
  -6   5  -6 8.56444 21.3929   6
   6   5  -6 25.8386 33.5986   1
   6  -5  -6-17.0488 35.1921   1
   6   5  -6-1.85937 16.9180  38
   6  -5  -6-18.2787 23.8459  37
   6  -5  -6 5.43077 25.3341  33
  -6   5  -6 12.2399 44.7909  11
   6   5  -6 16.5754 20.9831  16
   6  -5   6 4.32708 20.0440  15
  -6  -5   6 4.20608 19.7579  15
   6  -5   6 15.3683 28.1709  29
   6   5  -6-10.0242 26.3774  25
   6  -5  -6-2.67189 25.0153  26
  -6   5   6 4.22931 18.2980  18
  -6   5  -7 827.786 48.7766  38
   6  -5  -7 863.577 49.1345  37
   6  -5  -7 854.352 50.4148  33
   6   5  -7 872.563 44.9426  16
   6  -5   7 869.911 52.9453  29
   6  -5  -7 874.110 48.8708  25
  -6  -5  -7 759.366 45.0142   6
   6  -5   7 853.178 50.3380   9
   6   5   7 831.255 50.1470   9
   6   5  -7 689.120 43.3435   6
  -6   5  -7 861.770 45.1626   6
  -6   5  -8 10.2338 14.4178  38
  -6   5  -8 24.2566 15.8088  34
   6  -5   8 1.35518 14.3843  29
   6  -5  -8 7.64087 13.2244  25
  -6  -5  -8 8.11783 10.8826   6
   6   5   8 15.4635 14.0473   9
   6  -5   8 3.39252 13.3257   9
   6  -6   0 66.8364 27.5611  14
  -6   6   0 138.970 27.5738  11
  -6   6   0 120.888 22.4557  10
   6  -6  -1 69.8387 34.5672  14
   6  -6   1 103.092 19.2941  14
   6   6   1 110.419 16.8175   3
   6   6  -1 120.901 17.9972   3
   6  -6  -2 25.7728 39.0788  14
  -6   6   2 82.2750 21.7356  13
   6   6   2 123.861 15.8021   3
   6   6  -2 93.9960 16.4155   3
  -6   6  -2 91.5840 24.4960   1
   6   6  -2 97.2072 25.8034   1
   6  -6  -3 95.8354 47.0187  14
   6  -6  -3 212.916 34.3457   2
  -6   6  -3 136.983 32.9487   1
   6   6  -3 127.170 33.1617   1
   6   6   4 39.6040 19.8924   9
   6  -6   4 79.3247 20.3169   9
   6   6  -4 58.1572 20.8988  32
   6  -6  -4 66.2409 22.3982  33
   6   6  -4 55.2785 19.7374  25
   6  -6  -4 79.3840 21.0096  24
   6  -6  -4 51.6548 21.5598  26
  -6   6  -4 72.2755 35.2048   1
   6   6  -4 59.5216 32.6992   1
   6  -6   5 360.437 34.6671   9
   6   6   5 290.526 31.6542   9
   6  -6  -5 254.863 29.7891   5
  -6  -6  -5 320.732 32.1618   5
  -6   6  -5 284.048 29.3820   6
   6   6  -5 305.663 30.6982   6
  -6   6  -5 335.720 54.5400   1
   6   6  -5 195.570 47.3163   1
   6  -6  -5 374.426 36.8740  40
   6   6  -5 257.364 27.0567  38
   6  -6  -5 259.176 31.4971  37
  -6   6   5 317.690 58.2367  12
  -6   6  -5 249.066 62.8465  11
   6  -6   5 319.258 28.8997  15
  -6  -6   5 271.417 28.7281  15
   6   6  -5 276.475 30.3326  32
   6  -6  -5 314.946 30.1130  24
   6  -6  -5 244.072 32.3130  26
  -6   6   5 320.918 30.5947  18
   6   6  -6 49.0534 22.0489   6
  -6   6  -6 14.7588 20.6505   6
   6   6   6 37.3838 23.6893   9
  -6  -6  -6 74.0827 24.3431   5
   6  -6   6 10.1189 24.7627   9
   6  -6  -6 39.9567 23.5180   5
   6  -6  -6 44.4803 25.4466  37
   6  -6  -6 27.0580 25.5395  33
   6   6  -6 39.4398 19.0346  38
  -6   6  -6 61.1661 47.7382  11
   6   6  -6 58.0426 22.5146  16
   6  -6   6 42.6576 20.7564  15
  -6  -6   6 14.5588 20.9452  15
   6  -6  -6 37.3165 25.5859  26
  -6   6   6 39.3612 20.0822  18
  -6   6  -7 125.870 25.3742  38
   6  -6  -7 120.731 26.8156  33
   6  -6  -7 72.2461 23.2600  37
   6   6  -7 129.766 20.1350  16
   6  -6  -7 105.560 24.2685  25
  -6   6  -7 95.7316 20.4328   6
   6  -6   7 125.061 25.2224   9
   6   6   7 139.698 26.0258   9
  -6   6  -8 11.3611 13.2654  38
  -6   6  -8 6.23832 13.9713  34
   6  -6  -8 4.23971 12.4868  37
   6  -6   8 5.18550 14.1239  29
   6  -6  -8 5.07979 12.2285  25
   6   6   8 1.01445 11.8985   9
   6  -6   8-10.5142 11.4807   9
  -6  -6  -8 0.72145 9.89457   6
   6   7   0 29186.0 1009.51   3
  -6   7   0 29978.4 1025.76  10
  -6   7   0 30296.8 1032.22  11
   6   7   1 1121.12 49.8266   3
   6   7  -1 1029.27 49.6096   3
   6  -7  -1 1091.52 80.4914  14
  -6   7   1 1112.79 70.3517  10
  -6   7  -1 1185.41 76.0435  11
   6   7   2 155.059 18.5045   3
   6   7  -2 154.296 18.2777   3
  -6   7  -2 102.027 27.4590   1
   6   7  -2 128.541 28.6085   1
  -6   7   2 131.717 27.4892  13
   6  -7  -2 146.876 47.4981  14
   6  -7   3 272.299 42.3448   2
   6  -7  -3 313.676 45.1296   2
  -6   7  -3 177.766 36.9228   1
   6   7  -3 219.910 39.1651   1
   6  -7  -3 256.173 57.8776  14
  -6   7  -4 20.5119 31.1862   1
   6   7  -4 96.0495 34.3476   1
   6   7  -4 65.5317 22.3280  32
   6  -7   4 63.5993 23.8603  29
   6   7  -4 94.2584 21.7358  25
   6  -7  -4 68.8155 20.7608  24
   6  -7  -4 42.2551 21.6331  26
   6   7   4 55.9374 20.1200   9
   6  -7   4 90.4962 22.1170   9
   6   7   5 595.917 42.4464   9
   6  -7   5 678.155 44.8959   9
   6   7  -5 638.992 42.2232   6
  -6   7  -5 560.129 40.3495   6
   6  -7  -5 604.889 43.8604   5
  -6  -7  -5 583.844 43.6060   5
  -6   7  -5 569.662 67.8211   1
   6   7  -5 720.036 73.8293   1
   6  -7  -5 678.695 48.8170  40
   6   7  -5 592.828 38.7362  38
  -6   7  -5 642.433 85.1148  11
   6   7  -5 611.353 43.2606  16
  -6   7   5 586.689 75.7866  12
   6  -7   5 683.191 42.4745  15
  -6  -7   5 714.135 42.3162  15
   6  -7   5 731.452 50.9860  29
   6   7  -5 626.196 44.1462  32
   6  -7  -5 590.373 45.9219  26
   6  -7  -5 602.921 41.5894  24
  -6   7   5 617.405 43.1421  18
   6   7  -6 212.292 28.2535   6
  -6   7  -6 236.363 27.3283   6
   6   7   6 214.138 28.9527   9
   6  -7   6 212.640 30.0641   9
  -6  -7  -6 286.624 30.7813   5
   6  -7  -6 158.012 27.6166   5
   6  -7  -6 241.835 34.8755  33
   6  -7  -6 253.134 32.0965  37
  -6   7  -6 214.478 32.9990  34
  -6   7  -6 234.584 30.8156  38
   6   7  -6 196.448 24.0718  38
   6   7  -6 229.871 27.7808  16
   6  -7   6 245.250 27.2652  15
  -6  -7   6 230.134 26.3810  15
   6  -7  -6 235.929 32.0470  26
  -6   7   6 191.125 26.9046  18
   6  -7  -7 1092.14 55.2240  33
   6  -7  -7 952.620 52.5857  37
  -6   7  -7 979.247 51.8761  38
   6   7  -7 983.355 48.4247  16
   6  -7  -7 1102.57 55.5017  26
   6  -7  -7 981.251 53.3474  25
  -6   7  -7 1012.94 49.3102   6
   6   7   7 966.672 51.8351   9
   6  -7   7 933.486 50.5358   9
  -6  -7  -8-0.59887 8.39155   6
   6  -7  -8 24.5068 12.4079  37
  -6   7  -8 6.79544 13.8353  34
  -6   7  -8 16.4464 11.0720  38
   6  -7  -8 18.4401 11.8032  25
   6   7  -8 8.75916 12.3839  19
  -6   8   0 18701.5 661.949  11
   6   8   0 18541.7 639.724   3
  -6   8  -1 423.679 50.3686  11
   6  -8  -1 416.803 55.2684  14
  -6   8   1 385.267 48.8865  13
  -6   8   1 419.186 45.4320  10
   6   8   1 394.334 27.3476   3
   6   8  -1 402.758 28.3050   3
   6  -8  -2 33085.1 1161.02  14
  -6   8   2 32705.1 1128.18  13
  -6   8  -2 31818.9 1152.40  11
  -6   8  -2 32097.3 1128.81   1
   6   8  -2 32879.4 1130.25   1
   6   8   2 32357.1 1102.03   3
   6   8  -2 31899.4 1101.76   3
   6  -8  -3 410.770 65.2170  14
  -6   8  -3 394.527 63.4383  11
   6   8   3 259.621 22.7082   3
  -6   8  -3 309.140 45.1280   1
   6   8  -3 292.606 42.9904   1
   6  -8   4 18047.0 612.496   9
   6   8   4 17759.8 612.400   9
   6   8  -4 17462.5 610.440   6
  -6   8  -4 17975.4 657.792   1
   6   8  -4 17076.3 655.248   1
  -6   8  -4 16488.1 611.210  38
   6   8  -4 17624.5 610.170  38
  -6   8  -4 17561.0 617.086  34
  -6   8   4 18496.2 682.367  12
   6   8  -4 17754.7 614.509  16
  -6   8  -4 17358.1 689.129  11
   6  -8   4 17818.8 619.112  29
   6   8  -4 17811.5 616.695  32
   6  -8  -4 17574.3 614.956  24
   6  -8  -4 17536.4 616.001  26
  -6   8   4 17868.3 616.846  18
  -6   8  -5 1084.28 57.1403   6
   6   8   5 1034.40 57.2720   9
   6  -8   5 1098.61 58.7682   9
   6   8  -5 1156.69 58.1616   6
   6  -8  -5 1001.70 58.9918   5
  -6  -8  -5 1042.21 60.2487   5
  -6   8  -5 903.431 86.8499   1
   6   8  -5 857.857 86.1616   1
  -6   8  -5 1182.36 60.4563  38
   6  -8  -5 1050.00 64.3788  40
   6   8  -5 1134.97 56.1587  38
  -6   8  -5 1087.61 64.5448  34
   6  -8  -5 1122.40 65.1730  33
   6   8  -5 1060.00 59.7677  16
   6  -8   5 1192.16 58.7221  15
  -6  -8   5 1160.56 58.0507  15
  -6   8   5 1104.46 101.343  12
   6  -8   5 1225.94 67.9560  29
   6   8  -5 1176.44 61.7247  32
   6  -8  -5 1147.15 58.9852  24
   6  -8  -5 1148.25 63.1972  26
  -6   8   5 1156.40 61.6848  18
   6   8  -6 6294.43 228.546   6
  -6   8  -6 5942.39 227.202   6
   6  -8  -6 6196.19 230.292   5
   6  -8   6 6276.03 229.741   9
  -6  -8  -6 5971.59 229.844   5
   6   8   6 6164.61 229.656   9
  -6   8  -6 6074.46 230.541  38
  -6   8  -6 6398.77 236.685  34
   6  -8  -6 6261.15 233.339  37
   6  -8  -6 6227.58 234.029  33
   6   8  -6 6330.44 229.881  16
   6  -8   6 6351.04 228.305  15
  -6  -8   6 6003.19 227.243  15
   6  -8   6 6313.64 237.162  29
   6  -8  -6 6344.28 233.982  26
  -6   8   6 6138.18 229.661  18
   6  -8  -7 474.716 34.7273  37
  -6   8  -7 478.133 33.4751  38
   6  -8  -7 509.864 36.5905  33
   6   8  -7 414.747 28.6221  16
   6  -8   7 546.937 40.9965  29
   6  -8  -7 482.877 35.6179  25
   6  -8  -7 510.602 36.2317  26
   6   8  -7 427.172 30.7298  23
   6  -8   7 431.585 31.5554   9
   6   8   7 501.947 32.7679   9
  -6   8  -8 3006.21 107.291  34
   6  -8  -8 2848.90 105.664  37
   6  -8  -8 2886.27 105.045  25
   6   8  -8 2825.44 107.003  19
  -6   9   0 3350.92 150.864  11
   6   9   0 3572.98 132.595   3
  -6   9   1 715.185 63.4767  13
  -6   9  -1 747.451 64.0792  11
  -6   9   1 772.890 61.9393  10
   6   9  -1 666.810 38.6967   3
   6   9   1 720.841 39.2794   3
   6  -9  -2 3025.38 165.738  14
  -6   9   2 3119.91 140.675  13
  -6   9   2 3040.41 151.852  10
  -6   9  -2 3066.91 160.632  11
  -6   9  -2 2941.42 140.406   1
   6   9  -2 3062.98 142.513   1
   6   9   2 3092.69 116.546   3
   6   9  -2 2908.31 115.302   3
   6  -9  -3 9.74701 48.1004  14
  -6   9  -3 9.28932 41.0038  11
   6   9   3 16.4079 13.5403   3
   6   9  -3 31.1596 14.7968   3
  -6   9  -3-6.04618 28.7022   1
   6   9  -3 48.4599 32.7504   1
   6   9  -4 15.4412 18.1404   6
  -6   9  -4 1.91669 17.3823   6
   6   9   4 9.92041 18.7110   9
  -6   9  -4 59.8104 35.0013   1
   6   9  -4-29.8739 32.4464   1
  -6   9  -4 12.2939 17.8084  38
  -6   9  -4 23.6299 23.1809  34
  -6   9  -4 22.2508 48.3305  11
  -6   9   4-10.1092 40.2196  12
   6   9  -4 29.9100 20.8626  16
   6  -9   4 36.1044 25.0876  29
   6   9  -4 2.55219 21.9993  32
   6  -9  -4 16.4649 19.7713  24
   6  -9  -4 35.6550 24.8226  26
  -6   9   4 30.9512 22.6834  18
  -6  -9  -5 149.369 26.9187   5
   6   9  -5 166.380 26.1501   6
  -6   9  -5 172.363 26.6639   6
   6   9   5 98.2528 24.8844   9
   6  -9   5 172.491 26.3124   9
   6  -9  -5 160.456 27.1096   5
  -6   9  -5 168.664 46.8472   1
   6   9  -5 119.575 40.3575   1
   6  -9  -5 151.675 29.9493  40
  -6   9  -5 137.301 27.3642  38
  -6   9  -5 186.034 33.4741  34
  -6   9   5 83.3799 43.3771  12
   6   9  -5 169.667 27.3670  16
  -6   9  -5 149.532 42.8696  13
   6  -9   5 168.224 25.9682  15
  -6  -9   5 253.044 27.8082  15
   6  -9  -5 144.887 31.4347  33
   6   9  -5 207.866 29.9847  32
   6  -9   5 228.054 34.6524  29
   6  -9  -5 139.723 25.8011  24
   6  -9  -5 188.804 31.7209  26
  -6   9   5 153.015 27.7007  18
  -6   9  -6 461.566 34.4221   6
   6  -9  -6 470.233 36.2530   5
   6  -9   6 458.990 34.4793   9
  -6  -9  -6 537.648 38.4597   5
   6   9   6 450.527 34.8041   9
  -6   9  -6 470.021 37.7247  38
  -6   9  -6 463.126 41.6792  34
   6  -9  -6 501.780 40.5397  37
   6  -9  -6 489.229 41.3772  33
   6   9  -6 479.132 36.4485  16
   6  -9   6 568.036 36.5535  15
  -6  -9   6 430.335 33.5243  15
   6  -9   6 477.010 41.8418  29
   6  -9  -6 505.312 41.2003  26
  -6   9   6 519.493 37.6951  18
   6  -9  -7 511.372 35.3801  37
  -6   9  -7 504.117 32.9966  38
   6  -9  -7 524.530 35.9664  33
   6   9  -7 476.036 29.4195  16
   6  -9   7 536.284 38.9105  29
   6  -9  -7 550.014 36.3909  25
   6  -9  -7 517.961 36.2849  26
   6   9  -7 524.480 33.0672  23
   6  -9   7 451.273 29.7256   9
  -6   9  -8 5.13585 9.84084  34
   6  -9  -8 5.31448 8.84890  37
   6  -9   8 8.45668 10.9010  29
   6  -9  -8 2.00777 8.42311  25
   6   9  -8 20.1707 10.2663  19
   6  10   0 361.992 27.1862   3
   6  10   0 396.624 25.6881   4
  -6  10   1 851.448 66.3472  10
  -6  10   1 703.413 68.6162  13
  -6  10  -1 875.178 70.9828  11
   6  10   1 721.714 41.3039   3
   6  10  -1 719.285 40.9637   3
  -6  10  -2 31.4515 36.8083  11
   6 -10  -2-8.76895 38.0926  14
  -6  10   2 13.5363 35.0276  10
   6  10   2-1.65809 16.0559   3
   6  10  -2 14.7098 15.9801   3
  -6  10  -2 21.4921 30.2301   1
   6  10  -2 5.49087 27.0954   1
  -6  10  -3 722.142 66.4949   1
   6  10   3 654.906 37.0097   3
   6  10  -3 621.701 36.6120   3
   6  10  -3 643.868 63.3017   1
   6 -10  -3 620.675 43.3570  40
  -6  10  -3 685.010 42.7284  34
   6 -10  -3 570.386 78.0005  14
  -6  10  -3 514.047 74.4997  11
   6  10  -3 609.826 41.0591  16
  -6  10   3 645.445 72.1497  10
   6  10  -3 624.460 41.7442  32
   6 -10   3 557.959 41.7567  29
   6 -10  -3 626.672 42.4470  24
   6 -10  -3 704.571 45.5946  20
   6  10   4 16.9967 17.7012   9
  -6  10  -4 54.6468 34.4646   1
   6  10  -4 46.7716 35.9903   1
  -6  10  -4 20.5662 20.5031  38
  -6  10  -4 18.7433 24.6441  34
   6 -10  -4 23.2132 47.9239  14
  -6  10  -4 34.1333 49.4314  11
  -6  10   4 31.3524 41.5841  12
  -6  10   4 59.3698 40.8589  10
   6  10  -4 28.4860 20.8886  16
   6  10  -4 13.2545 22.0016  32
   6 -10   4 16.9463 23.3356  29
   6 -10  -4 36.9594 24.0346  26
   6 -10  -4 9.70379 21.7620  24
  -6  10   4 40.3595 24.5852  18
   6 -10  -5 234.695 30.9719   5
  -6 -10  -5 249.148 33.3918   5
   6  10   5 250.504 28.1233   9
  -6  10  -5 153.742 44.5914   1
   6  10  -5 207.297 48.9379   1
   6 -10  -5 245.106 34.5520  40
  -6  10  -5 243.941 27.8381  38
  -6  10  -5 262.042 36.3398  34
  -6  10   5 254.482 56.2015  12
   6  10  -5 284.001 30.7129  16
  -6  10  -5 262.594 54.0038  13
  -6  10   5 175.556 56.8332  10
   6  10  -5 271.719 32.0498  32
   6 -10   5 265.303 35.7698  29
   6 -10  -5 339.153 37.7328  33
   6 -10  -5 333.165 30.8317  24
   6 -10  -5 280.275 34.5404  26
  -6  10   5 305.671 32.7442  18
   6 -10   6 1.73069 16.6483   9
   6 -10  -6-19.3629 21.2327   5
  -6 -10  -6 24.4733 20.8305   5
  -6  10  -6-2.09942 20.6546  38
   6 -10  -6 5.05473 22.6553  33
   6 -10  -6 9.97088 24.4464  37
  -6  10  -6 23.5972 27.2154  34
   6  10  -6 2.07332 19.3445  16
   6 -10   6 38.0995 18.5046  15
  -6 -10   6-11.4396 18.6987  15
   6 -10   6 11.0077 26.6445  29
   6 -10  -6 17.5489 24.1942  26
  -6  10   6 2.31562 21.0695  18
  -6  10  -7 64.0471 18.3800  38
   6 -10  -7 120.241 21.1159  37
   6 -10  -7 73.8779 20.8205  33
   6  10  -7 70.5442 14.0350  16
   6 -10   7 72.3534 22.3856  29
   6 -10  -7 97.2121 21.2255  25
   6 -10  -7 99.2512 21.9956  26
   6  10  -7 76.0826 17.7058  23
   6  10  -7 90.4575 21.3482  19
   6  10  -8 51.3027 8.69561  41
  -6  10  -8 48.2500 9.57962  34
   6 -10  -8 30.3944 7.91347  37
   6 -10   8 37.8797 9.42117  29
   6 -10  -8 35.9559 7.32490  25
   6  10  -8 68.7813 10.3153  19
  -6  11   0 2749.16 146.166  13
   6  11   0 2591.82 105.393   3
   6  11   0 2659.45 102.322   4
  -6  11   1 233.726 43.7514  13
  -6  11   1 221.260 42.6132  10
  -6  11  -1 170.153 41.6702  11
   6  11   1 279.095 25.7829   3
   6  11  -1 249.803 25.5410   3
   6 -11  -2 3949.24 202.630  14
  -6  11  -2 4175.18 196.219  11
  -6  11   2 3997.98 188.385  10
   6  11   2 3789.22 143.840   3
   6  11  -2 3592.27 142.918   3
   6  11   3 53.3982 17.1305   3
   6  11  -3 90.2606 17.9035   3
  -6  11  -3 69.7555 36.1868   1
   6  11  -3 55.7177 33.5900   1
   6 -11  -3 47.9887 23.9386  40
  -6  11  -3 157.254 25.5627  34
  -6  11   3 71.5446 18.2550  36
  -6  11  -3 80.3152 47.0627  11
   6 -11  -3 32.9893 47.8333  14
   6  11  -3 85.6937 23.0765  16
  -6  11   3 70.2859 42.8800  10
   6 -11   3 67.1928 24.3799  29
   6 -11  -3 63.1250 23.4112  24
   6 -11  -3 57.4426 25.9081  20
   6 -11  -3 82.2731 18.5768  21
  -6  11  -4 3422.01 180.612   1
   6  11  -4 3496.42 181.609   1
  -6  11  -4 3483.46 137.912  38
  -6  11  -4 3416.83 143.839  34
  -6  11   4 3464.76 136.160  36
   6 -11  -4 4097.46 216.702  14
   6  11  -4 3534.57 141.492  16
  -6  11  -4 3339.25 193.619  13
  -6  11  -4 3639.04 206.340  11
  -6  11   4 3707.36 198.795  10
  -6  11   4 3206.46 195.377  12
   6 -11   4 3451.67 145.027  29
   6  11  -4 3720.59 145.826  32
   6 -11  -4 3636.87 142.402  24
   6 -11  -4 3523.88 143.947  26
  -6  11   4 3591.92 144.987  18
   6 -11  -5 555.998 41.7518   5
  -6 -11  -5 572.270 42.1540   5
   6  11   5 440.080 34.5630   9
   6  11  -5 528.490 66.1360   1
  -6  11  -5 486.890 37.7737  38
   6 -11  -5 463.666 44.2496  40
  -6  11  -5 548.725 43.9786  34
   6 -11  -5 583.421 44.4852  33
  -6  11   5 503.651 72.5973  12
   6  11  -5 487.937 39.1526  16
  -6  11   5 463.925 75.1989  10
   6 -11   5 562.129 45.1911  29
   6 -11  -5 547.240 38.5656  24
   6 -11  -5 533.398 42.8715  26
  -6  11   5 556.363 43.2587  18
   6 -11  -6-8.20093 19.9148   5
  -6 -11  -6 2.14560 22.7071   5
  -6  11  -6 5.91288 19.0829  38
   6 -11  -6 16.8532 23.9818  37
  -6  11  -6-2.48546 23.3504  34
   6 -11  -6 21.9320 25.1512  33
   6  11  -6-13.7327 18.4945  16
   6 -11   6-1.80877 18.9333  15
  -6 -11   6 3.63068 17.4042  15
   6 -11   6 12.9360 24.3899  29
   6 -11  -6-12.0704 22.8358  26
  -6  11   6 36.4556 22.5560  18
   6 -11  -7 285.030 26.3618  37
   6 -11  -7 240.117 24.7990  33
   6 -11   7 288.930 27.0508  29
   6  11  -7 251.254 25.0691  19
   6 -11  -7 243.857 24.7664  26
   6 -11  -7 226.244 24.2696  25
   6  11  -7 274.207 23.6820  23
   6  11   8 12.6370 6.26202  31
   6 -11   8 1.04888 5.86001  29
   6  11  -8 0.54090 5.67924  19
  -6  12   0 22712.7 812.461  13
   6  12   0 21638.6 757.090   3
   6  12   0 21805.2 754.060   4
  -6  12   0 22120.3 753.656   4
  -6  12   1 289.674 48.8332  13
  -6  12  -1 268.129 55.7253  13
   6  12   1 223.368 24.5193   3
   6  12  -1 188.136 24.5739   3
   6  12  -2 10703.6 378.709  19
   6 -12  -2 10025.5 381.011  20
  -6  12   2 10679.6 378.555  36
  -6  12   2 11245.2 430.365  10
   6 -12  -2 10769.5 444.291  14
   6  12  -2 10811.5 379.098  16
  -6  12  -2 11019.2 432.733  11
   6  12  -2 10220.6 378.738  32
   6 -12  -2 9966.75 379.392  24
   6  12  -2 10958.6 379.715  23
   6  12   2 11001.1 377.143   3
   6  12  -2 10911.9 376.479   3
  -6  12  -3 1752.00 113.061   1
   6  12  -3 1623.86 111.322   1
   6  12   3 1762.54 77.4809   3
   6  12  -3 1758.91 76.8029   3
   6 -12  -3 1765.80 84.8809  40
  -6  12   3 1782.64 79.4344  36
  -6  12  -3 1789.95 82.6888  34
   6 -12  -3 1761.91 141.119  14
   6  12  -3 1796.27 82.5950  16
  -6  12  -3 1594.70 123.537  13
  -6  12  -3 1723.06 128.215  11
  -6  12   3 1660.14 123.313  10
   6 -12   3 1836.72 84.3815  29
   6 -12  -3 1718.16 83.0658  24
   6  12  -3 1869.13 83.4265  19
  -6  12  -4 6562.33 290.382   1
   6  12  -4 6359.24 289.286   1
  -6  12  -4 6531.98 240.655  38
  -6  12   4 6360.17 239.642  36
  -6  12  -4 6552.48 247.030  34
   6 -12  -4 6954.69 324.932  14
   6  12  -4 6866.67 246.081  16
  -6  12  -4 6335.24 303.589  13
  -6  12  -4 6451.47 311.079  11
  -6  12   4 6511.07 307.385  10
  -6  12   4 6111.00 304.372  12
   6 -12   4 6517.61 248.001  29
   6  12  -4 6318.63 247.373  32
   6 -12  -4 6391.78 247.032  26
   6 -12  -4 6914.72 246.486  24
  -6  12   4 6503.27 248.064  18
   6 -12  -4 7302.35 254.312  20
   6 -12  -5 138.825 27.0989   5
  -6 -12  -5 189.028 30.9389   5
   6 -12  -5 180.507 33.6573  40
  -6  12  -5 118.550 25.1865  38
  -6  12  -5 165.411 31.4298  34
  -6  12   5 128.386 51.1155  12
   6  12  -5 190.481 28.0554  16
   6 -12  -5 236.146 33.8539  33
   6 -12   5 198.953 31.5222  29
   6 -12  -5 167.846 26.3425  24
   6 -12  -5 192.117 32.6119  26
  -6  12   5 219.059 30.1846  18
  -6 -12  -6 4697.66 177.359   5
  -6  12  -6 4807.34 175.694  38
   6 -12  -6 4762.11 179.947  37
   6 -12  -6 4817.94 180.643  33
  -6  12  -6 4742.74 180.811  34
   6  12  -6 4545.89 174.624  16
   6 -12   6 4549.05 173.411  15
  -6 -12   6 4570.27 173.377  15
   6 -12  -6 4745.59 179.652  26
   6  12  -6 4626.84 179.677  19
  -6  12   6 4645.94 178.660  18
   6 -12   6 4857.53 181.077  29
   6 -12   7 64.7856 18.1223  29
   6  12  -7 37.4812 15.1753  23
   6 -12  -7 37.8080 17.1526  25
   6 -12  -7 48.5229 17.5656  26
   6 -12  -7 27.1682 16.6920  37
   6 -12  -7 63.0456 18.0586  33
  -6  13   0 2607.10 151.179  13
   6  13   0 2498.23 104.568   3
   6  13   0 2659.63 102.682   4
  -6  13   0 2486.55 101.055   4
   6  13   1 64.1723 20.1859   3
   6  13  -1 75.4620 20.3386   3
   6  13  -1 73.3675 21.3816  41
  -6  13   1 57.1270 19.8438  36
  -6  13   1 62.2012 32.7588  13
  -6  13  -1 64.7120 41.5053  13
   6  13  -1 72.1900 20.6975  23
   6  13  -1 108.261 22.9346  19
   6  13   2 603.323 38.4447   3
   6  13  -2 561.735 35.9465   3
  -6  13   2 476.081 33.3907  42
  -6  13   2 549.344 37.9995  36
  -6  13  -2 545.514 38.0883  34
  -6  13   2 632.622 72.7838  10
   6  13  -2 528.818 38.0526  16
   6 -13  -2 566.284 77.5445  14
  -6  13  -2 469.662 64.2824  11
   6  13  -2 578.247 39.6610  32
   6 -13   2 440.239 35.6221  29
   6  13  -2 552.434 38.7171  23
   6 -13  -2 468.783 38.5181  24
   6 -13  -2 553.985 34.6302  21
   6 -13  -2 471.165 39.8528  20
   6  13  -2 525.262 38.3767  19
   6  13   3 187.489 24.8165   3
   6  13  -3 215.034 26.0046   3
   6 -13  -3 249.646 34.9146  40
  -6  13  -3 254.116 30.3959  34
  -6  13   3 276.396 28.8502  36
   6 -13  -3 340.001 74.4646  14
   6  13  -3 259.524 31.6771  16
  -6  13   3 235.694 56.5878  12
  -6  13  -3 212.833 56.9292  13
  -6  13   3 294.743 59.4695  10
  -6  13  -3 254.335 59.4559  11
   6 -13   3 265.194 30.9296  29
   6 -13  -3 245.930 31.8595  24
   6  13  -3 321.665 32.1039  19
  -6  13   4 40.1931 24.8516  18
   6  13  -4 16.2841 22.1183  19
   6 -13  -4-22.6802 28.0441  20
  -6  13  -4 27.2188 24.5007  34
  -6  13   4 16.8272 18.4345  36
   6 -13  -4 37.9588 50.3410  14
  -6  13   4 54.6301 47.4670  12
   6  13  -4 22.7850 21.3767  16
  -6  13   4 32.6288 44.9070  10
  -6  13  -4 31.3877 41.6284  13
  -6  13  -4 33.4803 37.9595  11
   6 -13   4 8.34231 23.8754  29
   6  13  -4 42.7999 25.9707  32
   6 -13  -4 30.6109 24.8677  24
   6 -13  -4 16.9797 24.4971  26
  -6  13  -4 25.7646 33.5097   1
   6  13  -4 17.0940 32.6756   1
   6 -13  -5 345.714 34.8111   5
  -6 -13  -5 423.003 37.5801   5
   6 -13  -5 442.629 43.6705  40
  -6  13  -5 400.742 39.1225  34
   6  13  -5 413.916 35.2761  16
   6 -13   5 370.605 37.6573  29
   6 -13  -5 370.549 38.7997  33
   6 -13  -5 455.273 41.3421  26
   6 -13  -5 414.370 32.8881  24
   6  13  -5 370.371 38.2411  19
  -6  13   5 392.999 38.1405  18
  -6  13   6 276.357 29.3890  18
   6 -13  -6 287.524 29.8727  37
  -6  13  -6 279.883 31.1515  34
   6 -13  -6 304.071 31.0623  33
   6  13  -6 307.693 25.7521  16
   6 -13   6 253.919 24.5140  15
  -6 -13   6 226.919 23.4937  15
   6 -13   6 312.420 30.3429  29
   6  13  -6 318.251 29.9306  23
   6 -13  -6 267.838 30.0557  26
  -6 -13  -6 260.425 28.0175   5
   6 -13  -7 98.0431 17.4015  37
   6 -13  -7 60.5700 16.2692  33
   6 -13   7 56.0090 16.1611  29
   6 -13  -7 95.0702 16.4505  25
   6  13  -7 62.9940 14.6212  23
   6 -13  -7 84.3534 16.5104  26
   6  13  -7 47.5251 14.7956  41
   6  14   0 85.5518 23.5569  19
   6 -14   0 67.6255 22.0309  21
  -6  14   0 99.8302 44.9513  13
   6  14   0 135.080 23.4299  16
   6  14   0 98.5093 22.2828  23
   6  14   0 150.884 22.6068   4
  -6  14   0 135.993 20.8206   4
   6  14   0 140.353 22.8743   3
   6  14   1-3.94347 20.1753   4
  -6  14   1-13.2132 17.4875   4
   6  14   1-6.39959 19.4092   3
   6  14  -1 13.0782 19.9775   3
   6  14  -1-4.90053 19.6821  41
  -6  14   1-2.04518 17.5522  42
  -6  14   1 4.85156 20.4716  36
  -6  14  -1-12.3991 21.3700  36
  -6  14  -1-9.84082 42.0527  13
   6 -14   1-15.9763 20.5526  29
   6  14  -1-14.8554 18.4377  32
   6  14   1-2.16256 19.0141  23
   6  14  -1 22.9765 19.8812  23
   6 -14  -1 2.04833 17.6517  21
   6  14  -1 7.11678 21.5843  19
   6  14   2 1163.75 56.8347   3
   6  14  -2 1009.58 53.6078   3
   6  14  -2 940.226 56.5808  41
  -6  14   2 1144.31 53.7204  42
  -6  14   2 1047.47 56.7632  36
  -6  14  -2 1034.10 55.3265  34
   6 -14  -2 1007.83 102.936  14
   6  14  -2 1080.84 57.7089  16
  -6  14   2 1018.09 93.9314  12
   6  14  -2 1082.08 58.0570  32
   6 -14   2 1073.52 55.2815  29
   6 -14  -2 1029.60 58.5610  24
   6  14  -2 1081.09 56.9795  23
   6  14  -2 1021.39 56.5249  19
   6 -14  -2 1006.88 51.3028  21
   6 -14  -2 847.702 57.4471  20
   6  14   3 135.237 22.3586   3
   6  14  -3 63.4298 19.1734   3
   6 -14  -3 98.9510 28.8064  40
  -6  14  -3 83.9479 24.8092  34
  -6  14   3 61.0129 22.4715  36
   6 -14  -3 50.4125 47.2507  14
  -6  14   3 10.4113 45.3237  12
   6  14  -3 104.872 26.4921  16
  -6  14  -3 87.5289 50.5884  13
  -6  14   3 20.4848 44.5918  10
   6  14  -3 68.6104 27.5818  32
   6 -14   3 88.6180 25.0085  29
   6 -14  -3 144.167 29.7089  24
   6  14  -3 102.526 27.2891  23
   6  14  -3 113.080 27.5351  19
  -6  14   4 350.221 30.8954  36
  -6  14  -4 377.160 37.0155  34
   6 -14  -4 408.102 74.1410  14
  -6  14   4 330.326 61.3755  10
  -6  14  -4 355.286 64.3336  13
   6  14  -4 428.606 37.3612  16
   6 -14   4 384.796 36.0722  29
   6 -14  -4 352.674 34.9372  24
   6 -14  -4 337.966 38.1041  26
   6 -14  -4 324.488 39.5077  20
   6 -14  -5 18.5002 21.4999   5
  -6 -14  -5-12.5581 23.1029   5
   6 -14  -5 11.1814 24.6743  40
  -6  14  -5 17.6744 25.6091  34
  -6  14   5-8.26681 14.7078  36
   6  14  -5 6.64136 20.1424  16
   6 -14   5 32.3576 23.9419  29
   6 -14  -5-7.92598 23.3206  33
   6 -14  -5 12.0411 19.1763  24
   6 -14  -5-2.62852 25.3665  26
  -6  14   5-12.9901 23.0219  18
  -6  14  -6 7.83791 20.9055  34
   6 -14  -6 19.8964 21.1705  37
   6 -14  -6 1.97527 20.7332  33
   6  14  -6 2.94355 15.3627  16
   6 -14   6-19.4309 14.7680  15
  -6 -14   6-6.89352 14.3912  15
   6 -14   6 22.3374 19.2667  29
   6 -14  -6-1.96456 20.5637  26
  -6 -14  -6 10.7114 18.9955   5
   6  14  -7-1.00852 10.7320  41
   6 -14  -7-3.01020 11.2641  33
   6 -14  -7 2.12788 12.4520  37
   6 -14   7 1.90343 10.3963  29
   6  14  -7 12.6425 12.1092  23
   6 -14  -7 9.27818 12.0386  26
   6 -14  -7 6.84188 12.7153  25
  -6 -14  -7 7.19128 9.22449   6
   6  15   0 164.323 24.3792   4
  -6  15   0 210.552 25.5582   4
   6  15   0 187.698 26.8122   3
  -6  15   0 158.522 25.3065  42
   6  15   0 176.269 28.2498  41
  -6  15   0 172.465 51.0265  13
   6  15   0 139.580 26.3808  16
  -6  15   0 170.315 39.8369  12
   6  15   0 203.091 26.3751  23
   6  15   0 145.099 28.0461  19
   6 -15   0 152.037 25.2844  21
   6  15   1 2.11129 19.9843   4
  -6  15   1 12.1004 18.2958   4
   6  15   1 11.2799 20.8380   3
   6  15  -1 16.2063 20.4483   3
   6  15  -1 15.5976 21.7617  41
  -6  15   1 17.3770 18.7320  42
  -6  15   1 28.0441 21.2495  36
  -6  15  -1 54.3098 23.1928  36
  -6  15   1 33.2831 37.2994  12
  -6  15  -1 10.3719 37.9618  13
   6  15   1 22.2277 18.3669  23
   6  15  -1 26.2480 20.5754  23
   6  15  -1 38.0344 21.6827  19
   6 -15  -1 25.1939 18.1065  21
   6  15   2 1504.45 71.5151   3
   6  15  -2 1714.84 73.9518   3
   6  15  -2 1614.75 76.4688  41
  -6  15   2 1502.19 74.3323  36
  -6  15  -2 1472.72 74.6697  36
  -6  15  -2 1566.18 74.3203  34
   6 -15  -2 1594.71 130.264  14
   6  15  -2 1579.20 74.8325  16
  -6  15   2 1315.08 109.038  12
   6  15  -2 1510.01 74.3992  32
   6 -15   2 1498.31 71.8419  29
[truncated: 536,210 more chars]
