# Supplementary material for: 1,1′-Methyl­enebis{4-[(E)-2-(pyridin-4-yl)ethen­yl]pyridinium} dibromide dihydrate
Source: IUCrdata. 2022 May 20;7(Pt 5):x220525. doi: 10.1107/S2414314622005259 (PMC9462029; doi:10.1107/S2414314622005259)
Supplement: Supplementary file 2 [file x-07-x220525-Isup2.hkl]

data_I                                                                          
_shelx_title ' str0688lt220kcu34mm_auto_a.res in Pnma'                          
_shelx_refln_list_code          4                                               
_shelx_F_calc_maximum      327.73                                               
_exptl_crystal_F_000      1160.00                                               
_reflns_d_resolution_high  0.7820                                               
                                                                                
loop_                                                                           
 _space_group_symop_operation_xyz                                               
 'x, y, z'                                                                      
 '-x+1/2, -y, z+1/2'                                                            
 '-x, y+1/2, -z'                                                                
 'x+1/2, -y+1/2, -z+1/2'                                                        
 '-x, -y, -z'                                                                   
 'x-1/2, y, -z-1/2'                                                             
 'x, -y-1/2, z'                                                                 
 '-x-1/2, y-1/2, z-1/2'                                                         
                                                                                
_cell_length_a    15.4863                                                       
_cell_length_b    22.2936                                                       
_cell_length_c     7.2100                                                       
_cell_angle_alpha  90.000                                                       
_cell_angle_beta   90.000                                                       
_cell_angle_gamma  90.000                                                       
                                                                                
_shelx_F_squared_multiplier     1.000                                           
                                                                                
loop_                                                                           
 _refln_index_h                                                                 
 _refln_index_k                                                                 
 _refln_index_l                                                                 
 _refln_F_squared_calc                                                          
 _refln_F_squared_meas                                                          
 _refln_F_squared_sigma                                                         
 _refln_observed_status                                                         
   6   0   0      16998.54      16184.30       560.79 o                         
   8   0   0        442.46        414.06        31.69 o                         
  10   0   0        583.59        633.25        43.55 o                         
  12   0   0        297.43        265.28         9.26 o                         
  14   0   0       3031.47       3083.07        44.20 o                         
  16   0   0         15.07         10.41         4.15 o                         
  18   0   0       1120.85       1171.04        32.76 o                         
   2   1   0       8739.61       5363.17      4294.21 o                         
   6   1   0       3608.20       3658.99        97.83 o                         
   8   1   0      13261.66      13236.03       331.21 o                         
  10   1   0       8912.00       9195.81       321.08 o                         
  12   1   0        117.22        117.65         3.62 o                         
  14   1   0        107.84        120.36         3.88 o                         
  16   1   0        973.45        945.52        20.48 o                         
  18   1   0         76.12         79.41         3.94 o                         
   0   2   0          0.41         -0.32         0.32 o                         
   4   2   0      17809.74      17396.39       418.95 o                         
   6   2   0        268.48        285.98        15.64 o                         
   8   2   0       7499.19       6960.43       181.44 o                         
  10   2   0       5457.31       5443.83       198.30 o                         
  12   2   0        842.70        747.06         8.85 o                         
  14   2   0       2086.73       2154.57        20.82 o                         
  16   2   0        321.61        310.66         6.54 o                         
  18   2   0        902.42        974.26        17.28 o                         
   2   3   0      10848.79      10917.94       372.67 o                         
   4   3   0       3421.63       4107.77       104.32 o                         
   6   3   0       2275.11       2299.84        62.60 o                         
   8   3   0      11704.50      12394.70       311.65 o                         
  10   3   0        969.31        953.79        68.81 o                         
  12   3   0         22.03         25.93         2.25 o                         
  14   3   0       1522.87       1591.98        15.07 o                         
  16   3   0       1989.63       1969.28        22.49 o                         
  18   3   0         36.78         34.57         3.14 o                         
   2   4   0       5921.21       6325.25       155.26 o                         
   4   4   0      60183.30      64828.89      2192.66 o                         
   6   4   0      21621.10      20273.07       400.36 o                         
   8   4   0        228.03        255.53        18.40 o                         
  10   4   0       2403.82       2475.32        79.11 o                         
  12   4   0       4290.91       4146.11        38.65 o                         
  14   4   0        691.36        685.25         9.39 o                         
  16   4   0        161.78        152.76         5.12 o                         
  18   4   0       1172.08       1191.18        19.52 o                         
   2   5   0       6656.75       7104.43       175.07 o                         
   4   5   0      62794.32      65971.70      1580.15 o                         
   6   5   0      14808.69      16247.48       392.95 o                         
   8   5   0       1121.03       1163.12        62.03 o                         
  10   5   0       2342.09       2373.80       109.67 o                         
  12   5   0          1.13          3.90         2.23 o                         
  14   5   0        949.56        966.40        14.23 o                         
  16   5   0        396.34        403.14         8.87 o                         
  18   5   0        311.88        318.60         8.96 o                         
   0   6   0        483.33        625.64        20.45 o                         
   2   6   0      43641.20      44405.84      1065.42 o                         
   4   6   0      30684.95      30709.40       739.46 o                         
   6   6   0          8.12         48.27         7.55 o                         
   8   6   0       9612.92       9136.79       184.43 o                         
  10   6   0         69.22         48.55        17.56 o                         
  12   6   0        967.93        965.73         9.64 o                         
  14   6   0       1877.83       1943.71        24.64 o                         
  16   6   0         60.69         51.48         5.32 o                         
  18   6   0        647.12        720.89        16.05 o                         
   2   7   0         11.96         24.15        12.90 o                         
   4   7   0      26285.97      27642.44       667.18 o                         
   6   7   0      11594.72      12404.44       245.54 o                         
   8   7   0        947.65       1132.83        32.98 o                         
  10   7   0       5855.71       6037.62        71.41 o                         
  12   7   0         15.41         23.92         2.39 o                         
  14   7   0        422.82        422.96         7.67 o                         
  16   7   0        302.71        311.93         8.09 o                         
  18   7   0          9.85         13.72         3.12 o                         
   0   8   0      57683.13      56343.91      1908.73 o                         
   2   8   0       1041.17       1197.41        54.61 o                         
   4   8   0        784.39        710.29        36.05 o                         
   6   8   0       8054.63       7745.43       191.36 o                         
   8   8   0      12619.05      12977.75       262.03 o                         
  10   8   0        143.65        135.33         4.68 o                         
  12   8   0       4226.86       4260.45        39.77 o                         
  14   8   0        533.19        601.21         9.73 o                         
  16   8   0          6.33         15.93         4.61 o                         
  18   8   0        234.59        271.52         9.30 o                         
   2   9   0       1406.23       2165.69        89.47 o                         
   4   9   0       3592.04       4148.34       106.34 o                         
   6   9   0       1181.82       1447.52        46.19 o                         
   8   9   0       8170.79       8526.23       366.74 o                         
  10   9   0       5854.45       5799.71        54.86 o                         
  12   9   0        127.07        122.80         4.35 o                         
  14   9   0        408.98        425.06         7.62 o                         
  16   9   0        747.24        731.40        12.66 o                         
  18   9   0         90.66         96.22         6.99 o                         
   0  10   0       1097.21       1482.50        60.60 o                         
   2  10   0      40869.24      45247.35      1545.42 o                         
   4  10   0      17117.23      17399.36       425.70 o                         
   6  10   0        193.14        158.52         7.77 o                         
   8  10   0       2870.74       2901.84        78.80 o                         
  10  10   0        281.40        315.56         6.64 o                         
  12  10   0        754.53        805.84        10.43 o                         
  14  10   0       2006.30       2165.30        28.83 o                         
  16  10   0        630.30        629.38        11.02 o                         
  18  10   0        166.40        161.71        13.12 o                         
   2  11   0       4834.39       5287.59       109.94 o                         
   4  11   0       4575.11       4665.23        82.80 o                         
   6  11   0       1009.52       1103.45        27.29 o                         
   8  11   0       2170.91       2400.44        35.22 o                         
  10  11   0        134.63        135.82         4.69 o                         
  12  11   0        564.24        543.21        11.24 o                         
  14  11   0        544.71        523.72         9.09 o                         
  16  11   0        168.58        179.28         4.62 o                         
  18  11   0         34.20         30.73         3.86 o                         
   0  12   0      18964.53      19008.88       654.65 o                         
   2  12   0       3094.02       2814.69        61.97 o                         
   4  12   0         41.11        100.86         5.45 o                         
   6  12   0       8908.95       9174.33       159.77 o                         
   8  12   0         87.46         57.07         3.63 o                         
  10  12   0        673.66        694.46         9.58 o                         
  12  12   0         38.51         28.79         2.95 o                         
  14  12   0          0.94          6.23         3.64 o                         
  16  12   0         60.03         52.39         4.59 o                         
   2  13   0        310.31        284.33        11.66 o                         
   4  13   0        453.59        536.15        15.07 o                         
   6  13   0       1136.86       1064.20        22.97 o                         
   8  13   0       1963.47       2120.35        29.37 o                         
  10  13   0         12.92         11.41         2.81 o                         
  12  13   0        360.96        352.67         7.50 o                         
  14  13   0       1411.05       1358.26        37.56 o                         
  16  13   0         35.64         26.17         3.72 o                         
   0  14   0        271.74        334.46        19.24 o                         
   2  14   0         22.71         42.91         4.61 o                         
   4  14   0       7351.58       7317.78       116.38 o                         
   6  14   0         62.22         51.18         4.14 o                         
   8  14   0       1232.42       1258.69        18.97 o                         
  10  14   0        613.54        539.89         8.56 o                         
  12  14   0        452.34        487.68         8.98 o                         
  14  14   0       2326.02       2337.50        49.84 o                         
  16  14   0         98.44        103.10         5.50 o                         
   2  15   0       1009.60       1093.65        23.23 o                         
   4  15   0       2052.40       2110.62        28.57 o                         
   6  15   0         66.97         72.36         3.50 o                         
   8  15   0        717.02        743.02        13.70 o                         
  10  15   0       1259.59       1180.06        17.62 o                         
  12  15   0        136.68        162.67         6.25 o                         
  14  15   0         59.24         75.88         5.93 o                         
  16  15   0        357.17        323.68        10.11 o                         
   0  16   0      19909.58      20861.92       411.25 o                         
   2  16   0       1241.79       1228.94        29.56 o                         
   4  16   0       1299.03       1259.35        20.98 o                         
   6  16   0       2662.19       2600.44        37.51 o                         
   8  16   0       1905.12       1673.67        28.14 o                         
  10  16   0        148.17        174.06         6.26 o                         
  12  16   0        848.89        902.17        15.53 o                         
  14  16   0        101.56        135.02         6.24 o                         
  16  16   0        176.18        149.01         7.93 o                         
   2  17   0        926.99        964.40        18.37 o                         
   4  17   0         23.42         45.16         4.17 o                         
   6  17   0        877.37        874.88        15.68 o                         
   8  17   0          3.23          6.67         3.83 o                         
  10  17   0        127.66        100.51         4.31 o                         
  12  17   0          5.94          3.49         2.94 o                         
  14  17   0          2.13          8.38         3.45 o                         
   0  18   0         87.62         90.04         6.93 o                         
   2  18   0       3577.69       3627.85        58.71 o                         
   4  18   0       3139.46       3189.79        47.79 o                         
   6  18   0       1654.49       1735.58        25.57 o                         
   8  18   0       1734.46       1753.99        30.76 o                         
  10  18   0        261.34        234.58         6.17 o                         
  12  18   0         29.07         19.01         3.34 o                         
  14  18   0         73.13         98.62         4.60 o                         
   2  19   0          4.98          1.44         3.43 o                         
   4  19   0        558.96        531.37        12.35 o                         
   6  19   0        262.74        273.40         9.20 o                         
   8  19   0        292.80        316.81         7.94 o                         
  10  19   0        597.72        540.61        10.57 o                         
  12  19   0         86.24        107.72         5.30 o                         
  14  19   0          0.02          5.79         2.70 o                         
   0  20   0       3551.28       3600.73        75.73 o                         
   2  20   0        909.25        999.31        17.63 o                         
   4  20   0        515.19        456.54        11.14 o                         
   6  20   0        592.14        521.53        14.41 o                         
   8  20   0         16.02         19.93         3.51 o                         
  10  20   0        161.59        207.79         5.27 o                         
  12  20   0         21.15         21.40         3.58 o                         
   2  21   0         79.52         58.49         4.34 o                         
   4  21   0        139.02        134.66         5.65 o                         
   6  21   0         38.47         34.28         4.68 o                         
   8  21   0        210.91        216.84         5.64 o                         
  10  21   0        140.12        115.14         6.70 o                         
  12  21   0         14.66         12.76         2.92 o                         
   0  22   0        269.12        326.04        11.45 o                         
   2  22   0       1096.20       1099.47        22.74 o                         
   4  22   0        364.41        357.38        14.43 o                         
   6  22   0        268.59        328.91        11.27 o                         
   8  22   0        142.63        156.68         6.55 o                         
  10  22   0         14.49          5.61         2.64 o                         
  12  22   0         24.50         25.40         2.83 o                         
   2  23   0        114.96         90.69         8.64 o                         
   4  23   0        138.94        113.43         6.83 o                         
   6  23   0          0.94          3.52         4.63 o                         
   8  23   0          6.93          3.47         3.06 o                         
  10  23   0         21.63         12.07         5.82 o                         
   0  24   0       4160.45       4085.00       146.06 o                         
   2  24   0        459.42        553.26        15.00 o                         
   4  24   0        132.22        138.86        10.19 o                         
   6  24   0        231.62        158.35         6.72 o                         
   8  24   0        555.20        556.19        14.07 o                         
  10  24   0        141.92        159.79         5.90 o                         
   2  25   0          0.17          4.78         4.98 o                         
   4  25   0        115.01         86.27         4.58 o                         
   6  25   0         90.69         87.84         5.29 o                         
   8  25   0         77.19         67.46         3.20 o                         
   0  26   0        523.54        646.28        29.20 o                         
   2  26   0         34.80         20.05         3.26 o                         
   4  26   0        341.84        334.28        10.99 o                         
   6  26   0         62.13        101.54        16.97 o                         
   8  26   0         63.20         43.18         3.68 o                         
   2  27   0          4.37         -2.67         2.86 o                         
   4  27   0         18.10         14.63         3.17 o                         
   6  27   0        127.09        127.14         6.83 o                         
   0  28   0        110.18         68.58         6.36 o                         
   2  28   0         37.84         44.98         3.30 o                         
   1   0   1       5695.19       4936.10        85.09 o                         
   2   0   1        110.49         57.80         3.65 o                         
   3   0   1       1115.92       1308.72        36.39 o                         
   4   0   1        219.92        153.78        11.11 o                         
   5   0   1      24321.14      22790.39       385.62 o                         
   6   0   1        235.55        169.96        15.98 o                         
   7   0   1       4976.96       4492.97       202.98 o                         
   8   0   1        260.59        238.14        17.46 o                         
   9   0   1          9.23          0.78         9.55 o                         
  10   0   1         61.45         32.70        11.23 o                         
  11   0   1       5642.06       5417.30        53.74 o                         
  12   0   1        191.73        156.32         4.30 o                         
  13   0   1       5470.14       5436.62        59.08 o                         
  14   0   1         11.76         10.93         2.98 o                         
  15   0   1       1003.15       1001.99        12.41 o                         
  16   0   1         73.70         70.46         3.43 o                         
  17   0   1        119.63        115.18         5.34 o                         
  18   0   1        111.26        619.48       314.24 o                         
  19   0   1          0.58          2.54         4.38 o                         
   0   1   1          6.34          2.10         3.22 o                         
   1   1   1        154.49        182.99         5.60 o                         
   2   1   1        180.06         95.50         6.38 o                         
   3   1   1        221.12        223.97         6.37 o                         
   4   1   1        787.19        589.33        10.86 o                         
   5   1   1      21209.66      21791.71       305.28 o                         
   6   1   1          0.66         -0.84         1.50 o                         
   7   1   1       6852.14       6516.49       118.95 o                         
   8   1   1          0.42          0.69         6.56 o                         
   9   1   1          0.83         21.08         7.05 o                         
  10   1   1         23.82         16.10         8.70 o                         
  11   1   1       1758.75       1665.97        13.62 o                         
  12   1   1          6.98          7.15         1.89 o                         
  13   1   1       2928.34       2806.59        22.26 o                         
  14   1   1         12.45         10.59         2.00 o                         
  15   1   1         67.10         72.68         2.43 o                         
  16   1   1          2.23          3.52         1.91 o                         
  17   1   1         99.30         99.80         3.12 o                         
  18   1   1        104.05        114.14         4.98 o                         
  19   1   1        412.69        389.12        11.80 o                         
   1   2   1       1617.32       1790.16        32.42 o                         
   2   2   1        133.34         97.98         4.59 o                         
   3   2   1      98450.66      96582.51      1459.61 o                         
   4   2   1        324.77        267.76         7.64 o                         
   5   2   1        251.49        250.17         6.46 o                         
   6   2   1        128.15         90.82         5.21 o                         
   7   2   1       1615.62       1541.31        34.56 o                         
   8   2   1        113.25         90.17         8.83 o                         
   9   2   1       6819.50       6156.70       116.22 o                         
  10   2   1        449.56        407.67        21.00 o                         
  11   2   1       1351.22       1364.36        11.26 o                         
  12   2   1          0.41         -0.78         1.61 o                         
  13   2   1          6.91          7.51         1.89 o                         
  14   2   1          0.44          1.67         1.85 o                         
  15   2   1       2055.05       2048.86        14.78 o                         
  16   2   1          7.64          7.33         1.78 o                         
  17   2   1        143.66        136.11         3.10 o                         
  18   2   1          2.44          2.99         2.12 o                         
  19   2   1         17.40         11.49         3.11 o                         
   1   3   1      23588.39      23877.63        65.43 o                         
   2   3   1         91.75         81.38         5.18 o                         
   3   3   1      31694.40      33593.21       805.33 o                         
   4   3   1       1229.75       1006.24        19.30 o                         
   5   3   1      14177.67      14313.35       220.76 o                         
   6   3   1         15.44         17.09         2.42 o                         
   7   3   1       5270.68       5129.69        95.91 o                         
   8   3   1        206.15        216.71        12.09 o                         
   9   3   1        964.01        978.74        27.43 o                         
  10   3   1         50.95         34.85         8.58 o                         
  11   3   1       2301.79       2246.84        17.28 o                         
  12   3   1          0.75          2.35         1.68 o                         
  13   3   1       1365.66       1321.69        10.97 o                         
  14   3   1        281.72        313.64         4.39 o                         
  15   3   1         53.52         71.93         2.32 o                         
  16   3   1         14.33         12.63         1.90 o                         
  17   3   1         13.53         18.29         2.04 o                         
  18   3   1         31.53         34.10         2.08 o                         
  19   3   1        603.26        608.58        17.87 o                         
   1   4   1      30699.98      32027.43        67.08 o                         
   2   4   1        214.88        190.62         7.45 o                         
   3   4   1      15708.06      16766.34       519.55 o                         
   4   4   1       1969.91       1823.12        43.15 o                         
   5   4   1      28725.94      27971.08       474.83 o                         
   6   4   1         56.03         35.03         4.21 o                         
   7   4   1       9262.27       9328.62       149.16 o                         
   8   4   1          3.68         17.13        10.47 o                         
   9   4   1       4288.81       4312.92        85.73 o                         
  10   4   1         47.83         48.30        12.73 o                         
  11   4   1       5418.50       5254.58        34.61 o                         
  12   4   1         12.46         12.83         1.67 o                         
  13   4   1        618.42        565.01         5.56 o                         
  14   4   1         95.43        109.65         2.68 o                         
  15   4   1        998.42       1018.09         9.21 o                         
  16   4   1         11.45          9.23         2.15 o                         
  17   4   1         97.11        103.51         2.86 o                         
  18   4   1         59.57         62.93         2.42 o                         
  19   4   1         34.38         33.74         4.30 o                         
   0   5   1       1237.76       1035.15       207.97 o                         
   1   5   1      15359.97      16300.14       322.33 o                         
   2   5   1         65.88         61.01         5.26 o                         
   3   5   1          9.31         10.71         5.25 o                         
   4   5   1        108.81        112.90         8.85 o                         
   5   5   1        227.03        220.09         9.77 o                         
   6   5   1         42.49         48.73         4.33 o                         
   7   5   1       2108.95       2054.22        44.97 o                         
   8   5   1        151.83        158.95        16.08 o                         
   9   5   1        447.27        557.41        28.87 o                         
  10   5   1         14.00         32.11        13.99 o                         
  11   5   1       1134.63       1143.99         8.45 o                         
  12   5   1         14.38         11.85         1.65 o                         
  13   5   1        824.25        787.95         6.82 o                         
  14   5   1         31.74         32.08         2.15 o                         
  15   5   1         25.79         24.34         2.11 o                         
  16   5   1         28.65         26.56         2.23 o                         
  17   5   1        562.09        548.16         6.50 o                         
  18   5   1          0.97          2.52         1.93 o                         
  19   5   1        307.74        296.26        31.62 o                         
   1   6   1       2656.96       2327.89        39.77 o                         
   2   6   1        344.40        336.28        10.05 o                         
   3   6   1      19827.31      19339.92       331.63 o                         
   4   6   1         25.68         25.11         5.97 o                         
   5   6   1       5505.73       6085.09       152.54 o                         
   6   6   1         44.05         45.33         4.13 o                         
   7   6   1          7.62         52.76         9.53 o                         
   8   6   1         29.11         33.60         5.32 o                         
   9   6   1      13224.42      13500.93       343.52 o                         
  10   6   1          1.39          4.26         2.17 o                         
  11   6   1        201.68        196.96         3.32 o                         
  12   6   1         19.10         25.37         1.75 o                         
  13   6   1          1.00          2.91         1.69 o                         
  14   6   1        156.14        157.32         3.11 o                         
  15   6   1       1417.38       1444.59        14.36 o                         
  16   6   1          0.85          2.18         2.04 o                         
  17   6   1        183.79        171.79         3.53 o                         
  18   6   1         17.22         22.72         2.17 o                         
  19   6   1         62.07       1461.45       804.11 o                         
   0   7   1        731.70        718.13        18.11 o                         
   1   7   1       6015.40       6427.17        92.25 o                         
   2   7   1         43.88         39.46         5.60 o                         
   3   7   1         71.75         61.34         6.61 o                         
   4   7   1          1.24          5.35         4.88 o                         
   5   7   1        487.93        391.22        12.83 o                         
   6   7   1        464.91        457.28        11.37 o                         
   7   7   1      24075.47      26251.00       400.08 o                         
   8   7   1        412.37        371.23        10.57 o                         
   9   7   1         23.78         41.49         9.87 o                         
  10   7   1        209.20        213.89         4.32 o                         
  11   7   1       1408.30       1412.24        10.07 o                         
  12   7   1        120.75        128.26         2.36 o                         
  13   7   1        277.05        266.65         3.57 o                         
  14   7   1         27.62         28.85         2.16 o                         
  15   7   1        401.52        432.82         5.74 o                         
  16   7   1          1.53          2.38         2.26 o                         
  17   7   1        170.34        169.46         5.54 o                         
  18   7   1         45.67         44.35         2.57 o                         
  19   7   1        476.23       1590.57       742.05 o                         
   1   8   1      23750.88      23980.86       308.28 o                         
   2   8   1         13.27         13.63         5.36 o                         
   3   8   1          6.03         17.20         5.25 o                         
   4   8   1         10.34         14.30         5.20 o                         
   5   8   1      21210.29      20550.74       313.04 o                         
   6   8   1        170.40        167.91         6.41 o                         
   7   8   1         14.67         28.96         4.06 o                         
   8   8   1       1058.49       1101.60        22.55 o                         
   9   8   1       1498.36       1527.97        38.07 o                         
  10   8   1        158.85        150.76         2.52 o                         
  11   8   1       2715.49       2742.67        19.01 o                         
  12   8   1        137.75        145.44         2.83 o                         
  13   8   1        594.46        579.81         5.77 o                         
  14   8   1          0.27          1.12         2.04 o                         
  15   8   1        748.01        792.49        10.78 o                         
  16   8   1         40.32         42.05         2.44 o                         
  17   8   1        373.97        365.01         6.96 o                         
  18   8   1          0.37          3.22         1.52 o                         
   0   9   1        274.81        237.50        10.79 o                         
   1   9   1       2383.73       2384.79        40.27 o                         
   2   9   1         47.33         50.47         7.21 o                         
   3   9   1       2175.28       2149.46        39.63 o                         
   4   9   1        153.70        140.36         6.45 o                         
   5   9   1       2303.85       2334.83        40.87 o                         
   6   9   1        309.16        297.12         9.15 o                         
   7   9   1       5159.10       5499.69        81.38 o                         
   8   9   1         71.82         77.79         5.35 o                         
   9   9   1          1.69          3.76         2.39 o                         
  10   9   1        152.44        143.39         3.44 o                         
  11   9   1        379.57        395.65         4.60 o                         
  12   9   1         12.02         12.43         1.72 o                         
  13   9   1        542.97        578.54         5.72 o                         
  14   9   1          1.39          3.24         2.05 o                         
  15   9   1         29.52         37.66         3.13 o                         
  16   9   1         26.36         25.93         2.42 o                         
  17   9   1         22.38         18.40         2.13 o                         
  18   9   1          7.08          7.25         1.54 o                         
   1  10   1        325.52        176.72         6.87 o                         
   2  10   1          2.49         -0.27         3.75 o                         
   3  10   1       9773.37       9256.75       107.72 o                         
   4  10   1         44.71         36.56         3.21 o                         
   5  10   1        166.01        201.57         6.35 o                         
   6  10   1        303.03        314.81        14.10 o                         
   7  10   1       2737.76       2818.63        45.44 o                         
   8  10   1         30.75         35.31         4.71 o                         
   9  10   1       6774.72       6563.73        50.57 o                         
  10  10   1          0.15          2.20         1.77 o                         
  11  10   1        999.75        976.90         9.18 o                         
  12  10   1          0.02          0.66         1.84 o                         
  13  10   1         18.76         21.62         2.09 o                         
  14  10   1          5.77          7.78         2.20 o                         
  15  10   1        195.80        216.35         4.62 o                         
  16  10   1          0.36          2.67         2.23 o                         
  17  10   1        107.90        102.07         4.81 o                         
  18  10   1          0.03         -0.69         1.39 o                         
   0  11   1        219.65        208.13         9.86 o                         
   1  11   1         81.98         65.32         3.74 o                         
   2  11   1          5.77          7.47         2.68 o                         
   3  11   1        298.64        315.37         7.85 o                         
   4  11   1         64.99         49.00         3.66 o                         
   5  11   1       2472.87       2428.92        33.67 o                         
   6  11   1         90.72        103.57         6.35 o                         
   7  11   1        683.14        824.25        17.57 o                         
   8  11   1         17.09         21.85         2.48 o                         
   9  11   1         70.95         72.57         2.24 o                         
  10  11   1        197.53        184.16         3.70 o                         
  11  11   1       4399.50       4649.56        36.75 o                         
  12  11   1         47.85         47.99         2.36 o                         
  13  11   1        215.29        201.64         4.09 o                         
  14  11   1         48.68         47.97         2.68 o                         
  15  11   1        491.15        519.56         9.48 o                         
  16  11   1         20.67         25.28         3.27 o                         
  17  11   1         32.42         33.74         2.96 o                         
  18  11   1          3.80          1.83         1.17 o                         
   1  12   1       8983.40       9299.38       132.97 o                         
   2  12   1         35.66         31.24         3.17 o                         
   3  12   1        429.19        322.76         7.56 o                         
   4  12   1         42.29         40.78         3.79 o                         
   5  12   1       6599.46       6443.83        93.79 o                         
   6  12   1         93.38         93.36         8.78 o                         
   7  12   1       1759.70       1688.86        19.77 o                         
   8  12   1          4.50          4.76         2.26 o                         
   9  12   1        245.83        229.35         3.59 o                         
  10  12   1          8.79          3.02         2.11 o                         
  11  12   1       4670.30       4817.03        40.12 o                         
  12  12   1        293.20        297.57         4.52 o                         
  13  12   1        654.53        637.12         7.80 o                         
  14  12   1         28.66         34.99         2.83 o                         
  15  12   1        300.26        323.71         7.69 o                         
  16  12   1         38.59         35.90         2.27 o                         
  17  12   1        177.16        187.87         9.70 o                         
   0  13   1        172.25        140.71        24.48 o                         
   1  13   1       5308.21       5297.28        93.85 o                         
   2  13   1          3.63          0.54         3.48 o                         
   3  13   1        304.67        434.28        10.14 o                         
   4  13   1         37.61         34.26         4.15 o                         
   5  13   1        305.90        337.68         9.39 o                         
   6  13   1         29.63         31.15         3.36 o                         
   7  13   1       2543.43       2843.07        26.81 o                         
   8  13   1         12.47         14.54         2.26 o                         
   9  13   1         15.26         14.31         2.02 o                         
  10  13   1        109.42        106.35         2.73 o                         
  11  13   1        577.20        600.67         6.94 o                         
  12  13   1          0.88         -0.44         2.39 o                         
  13  13   1         50.59         70.38         2.91 o                         
  14  13   1        127.31        118.90         3.71 o                         
  15  13   1        215.09        183.50         7.12 o                         
  16  13   1          0.03          4.78         2.19 o                         
  17  13   1          8.12          6.10         1.89 o                         
   1  14   1       5857.67       5671.03       100.68 o                         
   2  14   1          0.49          6.12         3.54 o                         
   3  14   1      10026.33      10216.94       157.90 o                         
   4  14   1         21.68         29.69         3.91 o                         
   5  14   1        982.84       1099.16        15.39 o                         
   6  14   1          0.28         -0.93         2.14 o                         
   7  14   1        437.24        473.55         6.28 o                         
   8  14   1         23.47         27.51         2.37 o                         
   9  14   1       2779.70       2664.98        21.53 o                         
  10  14   1        206.81        199.33         3.73 o                         
  11  14   1          6.27          3.42         2.06 o                         
  12  14   1          0.97         -1.57         2.19 o                         
  13  14   1         13.01          8.84         2.60 o                         
  14  14   1         64.07         61.15         2.92 o                         
  15  14   1         47.92         76.10         3.62 o                         
  16  14   1         12.45         13.46         3.41 o                         
  17  14   1          7.99         10.15         1.32 o                         
   0  15   1         91.60         91.05         9.38 o                         
   1  15   1        347.62        303.56        10.20 o                         
   2  15   1         81.35         76.54         4.95 o                         
   3  15   1        650.51        773.80        12.40 o                         
   4  15   1         15.14         14.27         2.51 o                         
   5  15   1        957.46        948.46        10.74 o                         
   6  15   1         10.20          9.11         2.36 o                         
   7  15   1        109.37        172.25         3.82 o                         
   8  15   1          8.07          9.67         2.33 o                         
   9  15   1        273.51        265.52         4.24 o                         
  10  15   1         26.93         27.35         2.25 o                         
  11  15   1         16.29         38.43         2.31 o                         
  12  15   1          0.83          4.21         2.25 o                         
  13  15   1         34.83         32.92         2.76 o                         
  14  15   1          9.68         12.50         2.92 o                         
  15  15   1        175.64        136.96         6.00 o                         
  16  15   1         15.74         11.03         1.92 o                         
   1  16   1       2325.99       2496.52        29.55 o                         
   2  16   1         21.51         20.24         2.26 o                         
   3  16   1       1151.73       1137.72        13.15 o                         
   4  16   1          6.23          4.56         2.26 o                         
   5  16   1       1761.12       1543.68        17.48 o                         
   6  16   1         10.43          8.75         2.47 o                         
   7  16   1       1054.37       1047.00        12.18 o                         
   8  16   1         35.37         34.14         3.04 o                         
   9  16   1        192.52        151.52         3.48 o                         
  10  16   1         24.29         17.60         2.38 o                         
  11  16   1        981.91       1087.11        12.68 o                         
  12  16   1          0.21          0.20         2.50 o                         
  13  16   1        200.67        172.70         5.43 o                         
  14  16   1          0.14          0.33         3.01 o                         
  15  16   1        322.86        339.64        11.02 o                         
  16  16   1          3.60          0.95         1.46 o                         
   0  17   1         19.13         20.51         3.18 o                         
   1  17   1        114.82         90.25         3.06 o                         
   2  17   1         42.65         37.85         2.65 o                         
   3  17   1        173.92        262.02         4.76 o                         
   4  17   1         59.24         51.15         3.01 o                         
   5  17   1       1326.10       1290.27        15.60 o                         
   6  17   1          3.02          1.80         2.42 o                         
   7  17   1       1569.96       1660.62        16.59 o                         
   8  17   1         12.57          8.64         2.53 o                         
   9  17   1        146.13        114.41         3.58 o                         
  10  17   1         27.27         35.31         2.82 o                         
  11  17   1          3.42          6.98         2.41 o                         
  12  17   1          3.96          4.46         2.49 o                         
  13  17   1        284.24        272.28         6.32 o                         
  14  17   1         26.55         28.47         2.76 o                         
  15  17   1         16.34         20.03         2.32 o                         
   1  18   1        899.88        797.43         9.92 o                         
   2  18   1         32.35         31.27         2.59 o                         
   3  18   1       3473.81       3534.81        34.71 o                         
   4  18   1         14.30         15.20         2.57 o                         
   5  18   1         43.70         73.91         3.65 o                         
   6  18   1          0.48          0.38         2.59 o                         
   7  18   1         32.19         46.93         2.97 o                         
   8  18   1          4.28          4.11         2.75 o                         
   9  18   1        527.29        455.43         7.02 o                         
  10  18   1          0.79          2.21         2.83 o                         
  11  18   1         28.87         42.34         2.99 o                         
  12  18   1          0.90          1.75         2.36 o                         
  13  18   1         18.91         26.45         2.18 o                         
  14  18   1         44.15         35.17         2.22 o                         
  15  18   1        195.49        145.87         3.15 o                         
   0  19   1         26.17         33.73         3.38 o                         
   1  19   1         45.14         31.30         2.78 o                         
   2  19   1          0.66          2.30         2.60 o                         
   3  19   1         96.68        150.43         4.28 o                         
   4  19   1         41.24         39.91         2.93 o                         
   5  19   1         92.02         76.31         3.60 o                         
   6  19   1         18.40         13.28         2.88 o                         
   7  19   1          0.08          5.52         2.49 o                         
   8  19   1          2.59          1.02         2.74 o                         
   9  19   1         11.25         15.24         2.51 o                         
  10  19   1          0.12          3.02         2.46 o                         
  11  19   1        163.47        192.97         4.30 o                         
  12  19   1          8.14         13.12         2.14 o                         
  13  19   1         87.80         69.36         3.36 o                         
  14  19   1         14.26         15.12         1.71 o                         
   1  20   1        536.47        617.49         9.98 o                         
   2  20   1          4.73          1.10         2.83 o                         
   3  20   1        621.99        632.82         9.71 o                         
   4  20   1         72.55         72.64         3.79 o                         
   5  20   1       3041.44       2753.04        33.87 o                         
   6  20   1          3.88          6.83         2.74 o                         
   7  20   1        431.59        398.04         6.35 o                         
   8  20   1          1.41          1.61         2.45 o                         
   9  20   1        391.19        466.36         6.51 o                         
  10  20   1          2.16          0.85         2.23 o                         
  11  20   1        320.66        346.15         6.49 o                         
  12  20   1          3.18          1.97         2.02 o                         
  13  20   1        307.28        276.37         6.61 o                         
   0  21   1         97.90         82.62         5.50 o                         
   1  21   1         18.69          6.30         2.89 o                         
   2  21   1          1.65          1.00         2.70 o                         
   3  21   1         34.54         56.94         3.26 o                         
   4  21   1         18.98         27.01         3.25 o                         
   5  21   1        108.63         80.83         3.62 o                         
   6  21   1         11.52         11.78         2.61 o                         
   7  21   1        289.24        317.68         6.10 o                         
   8  21   1          8.65          7.08         2.43 o                         
   9  21   1        331.79        339.49         5.74 o                         
  10  21   1          3.42          6.98         2.08 o                         
  11  21   1          8.14          6.16         2.26 o                         
  12  21   1          0.49          1.88         1.53 o                         
  13  21   1        106.22         73.71         2.70 o                         
   1  22   1        254.82        245.26         6.38 o                         
   2  22   1          3.97          2.10         2.64 o                         
   3  22   1       1749.44       1743.91        21.31 o                         
   4  22   1          9.77          8.58         2.84 o                         
   5  22   1        348.29        468.61         7.01 o                         
   6  22   1          8.64          6.02         2.91 o                         
   7  22   1        304.20        340.10         5.52 o                         
   8  22   1          0.30          2.41         1.97 o                         
   9  22   1        487.94        350.90         5.42 o                         
  10  22   1          0.30          2.65         1.78 o                         
  11  22   1          5.09          7.08         1.73 o                         
  12  22   1          0.85         -0.52         1.33 o                         
   0  23   1         50.84         51.82         5.04 o                         
   1  23   1         24.27         68.60         4.43 o                         
   2  23   1          3.85          4.29         2.79 o                         
   3  23   1        122.68        173.65         5.34 o                         
   4  23   1         13.40         21.38         2.79 o                         
   5  23   1        343.24        275.57         7.06 o                         
   6  23   1          0.33          2.54         2.31 o                         
   7  23   1         22.66         26.56         2.21 o                         
   8  23   1         16.31         15.56         1.92 o                         
   9  23   1        164.44        180.15         3.46 o                         
  10  23   1          0.04         -1.77         1.77 o                         
  11  23   1         58.62         58.12         2.07 o                         
   1  24   1         61.13         86.40         3.69 o                         
   2  24   1          1.62         -0.02         2.56 o                         
   3  24   1        564.53        647.79        10.41 o                         
   4  24   1         29.01         34.12         3.21 o                         
   5  24   1        401.26        323.03         6.36 o                         
   6  24   1          2.72          0.99         2.17 o                         
   7  24   1        144.65        128.45         3.14 o                         
   8  24   1         47.22         41.78         2.03 o                         
   9  24   1         18.43          1.14         1.91 o                         
  10  24   1          0.83          0.00         1.24 o                         
   0  25   1          8.89         10.37         4.07 o                         
   1  25   1        111.93         60.82         4.37 o                         
   2  25   1          0.72          4.99         2.79 o                         
   3  25   1         30.00         13.50         2.64 o                         
   4  25   1         15.75         13.51         2.54 o                         
   5  25   1         61.06         92.58         3.22 o                         
   6  25   1          0.05          2.55         1.66 o                         
   7  25   1         76.60         82.32         3.65 o                         
   8  25   1         11.23         10.44         1.72 o                         
   9  25   1         24.50         22.32         2.99 o                         
   1  26   1        112.40        104.55         3.38 o                         
   2  26   1          0.65         -0.95         2.39 o                         
   3  26   1        329.52        296.80         5.70 o                         
   4  26   1          0.62          1.50         1.77 o                         
   5  26   1        257.43        388.33        15.31 o                         
   6  26   1         12.40          8.94         1.95 o                         
   7  26   1         51.64         56.02         2.23 o                         
   0  27   1          1.17         -1.37         2.11 o                         
   1  27   1         27.82          4.67         2.06 o                         
   2  27   1          4.59          4.89         2.23 o                         
   3  27   1        119.25        154.30         4.66 o                         
   4  27   1          9.59          7.05         1.98 o                         
   5  27   1          9.73         29.97         1.81 o                         
   1  28   1        304.88        296.98         9.21 o                         
   2  28   1          0.76          0.19         1.58 o                         
   3  28   1        300.64        317.73        12.91 o                         
   0   0   2     101029.59     100015.34      2393.73 o                         
   1   0   2        656.25        502.09        19.74 o                         
   2   0   2       3493.38       3400.64        68.48 o                         
   3   0   2         35.13         15.56         5.29 o                         
   4   0   2       4221.14       4922.24        99.52 o                         
   5   0   2       1354.44       1213.10        37.82 o                         
   6   0   2      12267.29      11164.14       194.42 o                         
   7   0   2         28.42         29.57         5.63 o                         
   8   0   2        656.18        799.15        53.85 o                         
   9   0   2         59.62         65.71        11.51 o                         
  10   0   2        274.37        235.23        13.05 o                         
  11   0   2          4.74          1.34         2.28 o                         
  12   0   2       2065.91       1915.95        20.99 o                         
  13   0   2        303.87        327.49         5.91 o                         
  14   0   2        735.29        699.05         9.70 o                         
  15   0   2         20.53         20.15         2.94 o                         
  16   0   2         56.50         57.80         2.99 o                         
  17   0   2        150.80        152.67         3.71 o                         
  18   0   2       2229.99       2214.10        41.18 o                         
  19   0   2         74.31         56.73         3.34 o                         
   1   1   2         67.39         55.45         6.72 o                         
   2   1   2       4077.20       3795.70        60.34 o                         
   3   1   2        332.92        278.67         6.96 o                         
   4   1   2       4239.62       3736.07        53.13 o                         
   5   1   2        185.77        125.54         4.64 o                         
   6   1   2        103.31        109.66         5.39 o                         
   7   1   2         24.08         22.26         3.80 o                         
   8   1   2       6700.65       6572.16       121.44 o                         
   9   1   2        248.45        215.30        12.38 o                         
  10   1   2       5954.50       6058.98       107.82 o                         
  11   1   2         71.89         57.60         2.18 o                         
  12   1   2         10.04         17.71         2.00 o                         
  13   1   2         17.13         19.11         2.01 o                         
  14   1   2        406.28        408.30         5.21 o                         
  15   1   2        111.89        116.48         2.93 o                         
  16   1   2       1357.31       1400.70        12.27 o                         
  17   1   2         14.38         14.47         1.81 o                         
  18   1   2        247.88        239.55         5.70 o                         
  19   1   2          3.61          4.61         1.78 o                         
   0   2   2        663.92        542.86        15.18 o                         
   1   2   2       1438.73       1237.51        25.66 o                         
   2   2   2      29346.06      29409.62       578.48 o                         
   3   2   2         39.08         29.34         4.68 o                         
   4   2   2      20739.97      19818.90       239.17 o                         
   5   2   2        352.13        284.62         6.83 o                         
   6   2   2        343.46        354.39         9.42 o                         
   7   2   2          1.15          1.57         4.11 o                         
   8   2   2       8751.64       8335.41       151.40 o                         
   9   2   2         31.55         31.33         7.45 o                         
  10   2   2       1759.91       1739.55        26.00 o                         
  11   2   2          7.93          6.30         1.81 o                         
  12   2   2        432.92        399.44         6.12 o                         
  13   2   2          9.14          9.17         1.99 o                         
  14   2   2        880.35        855.70         8.44 o                         
  15   2   2          3.65          4.18         1.92 o                         
  16   2   2        139.27        135.59         3.70 o                         
  17   2   2         15.68         18.88         1.87 o                         
  18   2   2        910.01        929.92        16.27 o                         
  19   2   2         95.14         73.40         2.95 o                         
   1   3   2         50.79         61.54         3.86 o                         
   2   3   2       9416.96       9430.88       164.26 o                         
   3   3   2         18.04         30.52         5.63 o                         
   4   3   2       5665.82       5429.73       111.10 o                         
   5   3   2        207.86        146.12         5.95 o                         
   6   3   2       1427.68       1597.93        30.52 o                         
   7   3   2         56.61         68.21         5.85 o                         
   8   3   2       1398.15       1274.00        31.33 o                         
   9   3   2         58.42         30.33         8.30 o                         
  10   3   2       3064.96       2946.37        28.63 o                         
  11   3   2        225.28        213.45         3.45 o                         
  12   3   2         64.55         67.16         2.31 o                         
  13   3   2        172.89        175.21         3.14 o                         
  14   3   2         82.68         90.73         2.41 o                         
  15   3   2         11.45          8.79         1.88 o                         
  16   3   2       1217.74       1239.75        12.46 o                         
  17   3   2          8.19          5.87         1.88 o                         
  18   3   2         27.96         26.33         2.08 o                         
  19   3   2         31.23         22.67         1.79 o                         
   0   4   2     107408.64     109683.30      2141.99 o                         
   1   4   2        919.08        776.46        18.79 o                         
   2   4   2       4593.23       4744.88        85.97 o                         
   3   4   2        554.56        465.87        15.27 o                         
   4   4   2        268.40        258.78         8.57 o                         
   5   4   2         28.25         19.22         4.49 o                         
   6   4   2      16803.74      16370.37       230.81 o                         
   7   4   2        165.08        168.46         8.32 o                         
   8   4   2       1545.51       1624.98        73.98 o                         
   9   4   2         26.52         35.85        10.12 o                         
  10   4   2        534.44        530.77         7.60 o                         
  11   4   2          0.52          1.40         1.78 o                         
  12   4   2       4370.57       4308.46        31.07 o                         
  13   4   2          1.44          1.18         1.71 o                         
  14   4   2       1399.08       1423.02        11.81 o                         
  15   4   2         60.27         69.66         2.61 o                         
  16   4   2         21.59         26.69         2.21 o                         
  17   4   2        165.41        177.48         3.25 o                         
  18   4   2        337.26        324.89         5.72 o                         
  19   4   2         28.09         21.18         1.64 o                         
   1   5   2        210.96        248.09        10.43 o                         
   2   5   2       3526.19       3440.33        64.25 o                         
   3   5   2        119.09        128.89        12.25 o                         
   4   5   2      12664.37      13756.98       276.47 o                         
   5   5   2         54.14         38.86         5.31 o                         
   6   5   2       1513.95       1525.57        32.33 o                         
   7   5   2         26.57         24.85         4.27 o                         
   8   5   2       3899.31       3899.73       131.48 o                         
   9   5   2        472.12        465.81        25.99 o                         
  10   5   2       2637.85       2596.75        21.21 o                         
  11   5   2        237.71        246.41         4.33 o                         
  12   5   2        115.60        128.12         2.81 o                         
  13   5   2         25.39         26.20         1.85 o                         
  14   5   2        622.08        666.43         7.21 o                         
  15   5   2          4.27          2.80         2.20 o                         
  16   5   2        616.34        637.62         7.78 o                         
  17   5   2          6.11          9.57         1.95 o                         
  18   5   2        190.40        183.01         3.78 o                         
  19   5   2         33.66         18.85         2.92 o                         
   0   6   2        172.94        182.48         8.82 o                         
   1   6   2        312.38        276.65         8.58 o                         
   2   6   2       5170.25       4684.09        77.11 o                         
   3   6   2        295.78        247.67        12.14 o                         
   4   6   2      18225.73      18023.60       359.74 o                         
   5   6   2        663.48        623.27        17.33 o                         
   6   6   2         34.38         41.38         4.06 o                         
   7   6   2        242.21        270.15         8.06 o                         
   8   6   2       4240.57       4311.87        98.88 o                         
   9   6   2          0.20         -1.63        10.02 o                         
  10   6   2       1891.46       1866.39        15.42 o                         
  11   6   2          7.20          9.11         1.76 o                         
  12   6   2       1034.85       1059.67         9.14 o                         
  13   6   2         23.49         27.08         2.15 o                         
  14   6   2       3464.65       3518.95        29.09 o                         
  15   6   2        133.66        145.51         4.18 o                         
  16   6   2        162.88        167.27         3.69 o                         
  17   6   2          2.86          6.69         2.01 o                         
  18   6   2        246.15        245.80         5.49 o                         
   1   7   2          0.23         -0.74         5.30 o                         
   2   7   2       1932.77       2027.93        42.02 o                         
   3   7   2        381.90        422.44        23.84 o                         
   4   7   2       4999.90       4739.01       128.33 o                         
   5   7   2         95.28         65.43         6.89 o                         
   6   7   2         37.61         59.82         4.11 o                         
   7   7   2        461.36        479.83        10.96 o                         
   8   7   2       1186.44       1185.80        37.07 o                         
   9   7   2        334.11        333.31        14.50 o                         
  10   7   2        528.38        533.35         6.91 o                         
  11   7   2         48.34         56.27         2.30 o                         
  12   7   2        345.92        363.44         5.00 o                         
  13   7   2          4.87          6.69         1.95 o                         
  14   7   2       1680.76       1719.41        14.47 o                         
  15   7   2        238.18        231.79         4.34 o                         
  16   7   2        198.61        229.06         4.99 o                         
  17   7   2          1.69          1.72         1.97 o                         
  18   7   2         35.61         27.73         1.78 o                         
   0   8   2      28764.66      28352.62       687.10 o                         
   1   8   2        473.13        431.31        13.03 o                         
   2   8   2       1338.70       1136.49        24.56 o                         
   3   8   2          3.40          0.32         6.77 o                         
   4   8   2          4.05          8.65         7.15 o                         
   5   8   2        203.23        192.43         6.69 o                         
   6   8   2      13333.35      13480.79       177.45 o                         
   7   8   2         71.49         75.59         4.63 o                         
   8   8   2        933.67        989.77        21.59 o                         
   9   8   2         13.72         17.18         2.72 o                         
  10   8   2       1536.43       1563.26        13.81 o                         
  11   8   2          3.45          2.01         1.96 o                         
  12   8   2       1164.90       1184.13        11.29 o                         
  13   8   2         35.97         30.96         2.13 o                         
  14   8   2         53.94         60.20         2.48 o                         
  15   8   2         31.00         30.00         2.56 o                         
  16   8   2         70.42         78.97         3.38 o                         
  17   8   2         18.30         16.46         2.19 o                         
  18   8   2        303.09        274.03        12.73 o                         
   1   9   2         24.09         18.95         5.62 o                         
   2   9   2       1927.59       2079.78        36.35 o                         
   3   9   2        211.30        230.26        11.86 o                         
   4   9   2       4102.62       4449.17        66.94 o                         
   5   9   2         21.39          7.11         3.35 o                         
   6   9   2       1172.51       1260.07        20.35 o                         
   7   9   2          0.11          0.47         3.94 o                         
   8   9   2       4627.45       4852.21        58.81 o                         
   9   9   2          8.32          6.76         1.94 o                         
  10   9   2        648.75        659.68         7.07 o                         
  11   9   2          4.14          6.51         2.00 o                         
  12   9   2        654.42        686.90         9.19 o                         
  13   9   2         37.96         40.23         2.70 o                         
  14   9   2        669.88        676.66         8.58 o                         
  15   9   2        230.95        221.24         5.67 o                         
  16   9   2        295.42        300.22         7.37 o                         
  17   9   2          0.53          1.14         1.94 o                         
  18   9   2         79.51         65.30         3.17 o                         
   0  10   2        182.52        236.70        13.34 o                         
   1  10   2        258.20        236.64        11.70 o                         
   2  10   2      21755.59      22420.10       271.91 o                         
   3  10   2         42.63         64.70         4.41 o                         
   4  10   2      11460.22      11430.76       164.67 o                         
   5  10   2        329.53        317.43         9.06 o                         
   6  10   2          0.46          4.12         3.72 o                         
   7  10   2          1.26          2.77         4.35 o                         
   8  10   2       2305.80       2451.35        26.16 o                         
   9  10   2          0.08          2.61         1.97 o                         
  10  10   2        195.30        232.15         3.60 o                         
  11  10   2         19.37         25.32         2.10 o                         
  12  10   2        662.57        744.06         7.49 o                         
  13  10   2         17.82         24.91         2.26 o                         
  14  10   2       1012.67       1067.94        12.33 o                         
  15  10   2          2.98          4.40         2.85 o                         
  16  10   2        352.61        359.22         6.70 o                         
  17  10   2          1.18          1.72         1.94 o                         
  18  10   2        141.34        120.11         6.75 o                         
   1  11   2          9.03          3.31         3.33 o                         
   2  11   2        152.41        174.62         7.03 o                         
   3  11   2          6.76          5.92         3.42 o                         
   4  11   2       3148.52       3213.33        47.53 o                         
   5  11   2         29.86         12.52         3.85 o                         
   6  11   2       1445.44       1604.65        36.75 o                         
   7  11   2        332.62        374.75         6.64 o                         
   8  11   2        926.93        949.80        11.46 o                         
   9  11   2         22.43         17.99         2.27 o                         
  10  11   2       2405.24       2388.31        21.68 o                         
  11  11   2        805.31        831.05         8.61 o                         
  12  11   2         60.63         61.53         2.71 o                         
  13  11   2          8.69          8.38         2.40 o                         
  14  11   2        143.37        137.82         3.81 o                         
  15  11   2         13.59         18.10         2.56 o                         
  16  11   2        414.72        446.95         9.09 o                         
  17  11   2          0.83         -0.57         1.67 o                         
   0  12   2      17026.11      17172.34       297.46 o                         
   1  12   2        196.24        172.41         7.32 o                         
   2  12   2       1763.63       1715.75        28.15 o                         
   3  12   2          0.00          1.98         3.60 o                         
   4  12   2        948.76        925.60        16.93 o                         
   5  12   2        343.77        345.60        18.15 o                         
   6  12   2       4358.53       4446.42        46.94 o                         
   7  12   2          1.00          3.55         2.39 o                         
   8  12   2       1951.13       1847.95        19.18 o                         
   9  12   2          6.09          6.91         2.37 o                         
  10  12   2         33.49         36.76         3.78 o                         
  11  12   2        110.88        101.95         2.93 o                         
  12  12   2        881.45        956.49        10.21 o                         
  13  12   2         44.02         47.34         2.79 o                         
  14  12   2        106.27        128.66         3.56 o                         
  15  12   2          0.12          0.06         2.20 o                         
  16  12   2          0.10          1.27         2.31 o                         
  17  12   2          0.04          0.99         1.62 o                         
   1  13   2          1.19          3.40         3.72 o                         
   2  13   2        100.44         93.20         5.33 o                         
   3  13   2         51.04         42.95         4.56 o                         
   4  13   2       2297.81       2566.98        46.72 o                         
   5  13   2         57.72         40.81         3.04 o                         
   6  13   2        153.17        221.25         4.70 o                         
   7  13   2         26.72         29.56         2.61 o                         
   8  13   2        109.00        125.31         3.58 o                         
   9  13   2          0.12         -2.25         2.25 o                         
  10  13   2        639.67        634.13         7.96 o                         
  11  13   2        117.71        115.18         3.13 o                         
  12  13   2         25.36         30.36         2.48 o                         
  13  13   2         39.05         36.20         2.60 o                         
  14  13   2        313.29        327.91         5.21 o                         
  15  13   2          2.30          2.26         2.30 o                         
  16  13   2         57.36         48.63         4.26 o                         
  17  13   2          0.09         -0.69         1.39 o                         
   0  14   2          1.28          3.17         4.45 o                         
   1  14   2         20.12         11.24         4.43 o                         
   2  14   2       5214.15       5418.68        98.59 o                         
   3  14   2          4.21          0.61         2.89 o                         
   4  14   2       6723.46       6563.43        67.64 o                         
   5  14   2         82.89         76.73         2.86 o                         
   6  14   2        507.05        434.50         6.08 o                         
   7  14   2          0.06         -0.12         2.27 o                         
   8  14   2       2343.12       2490.15        24.82 o                         
   9  14   2         14.53         13.31         2.47 o                         
  10  14   2        266.90        238.97         4.30 o                         
  11  14   2          0.19          0.99         2.36 o                         
  12  14   2        116.37        135.17         3.52 o                         
  13  14   2         23.10         22.55         2.43 o                         
  14  14   2       1007.80       1041.31        13.09 o                         
  15  14   2         31.10         30.69         2.73 o                         
  16  14   2         27.03         29.17         2.05 o                         
   1  15   2          9.87         21.08         2.98 o                         
   2  15   2       1399.17       1522.14        19.16 o                         
   3  15   2         47.07         52.31         4.04 o                         
   4  15   2       3030.31       3171.59        34.20 o                         
   5  15   2         16.81          8.71         2.59 o                         
   6  15   2        618.44        637.14         8.63 o                         
   7  15   2         46.49         45.08         2.53 o                         
   8  15   2         59.65         65.90         3.02 o                         
   9  15   2          0.07         -2.00         2.20 o                         
  10  15   2        457.70        452.64         6.13 o                         
  11  15   2         12.34         18.73         2.62 o                         
  12  15   2         60.76         69.99         3.06 o                         
  13  15   2          7.17          6.62         2.42 o                         
  14  15   2         17.44         24.43         2.14 o                         
  15  15   2        118.35        115.64         5.95 o                         
  16  15   2        219.03        196.99         5.64 o                         
   0  16   2       3816.29       3761.17        54.96 o                         
   1  16   2         23.13         14.56         2.25 o                         
   2  16   2       1312.55       1290.29        16.66 o                         
   3  16   2        125.23        106.70         3.68 o                         
   4  16   2         93.97         90.56         3.51 o                         
   5  16   2         18.23         13.16         2.97 o                         
   6  16   2       2449.60       2482.89        29.28 o                         
   7  16   2          9.47         14.91         2.28 o                         
   8  16   2        154.72        124.41         3.55 o                         
   9  16   2         11.39         11.52         2.53 o                         
  10  16   2        259.64        293.10         4.88 o                         
  11  16   2          3.07          7.32         2.38 o                         
  12  16   2        460.63        511.89         7.89 o                         
  13  16   2         24.78         30.44         2.62 o                         
  14  16   2         10.23         16.72         2.15 o                         
  15  16   2         66.85         54.43         2.97 o                         
   1  17   2         94.88        107.71         3.36 o                         
   2  17   2        756.39        753.45         9.53 o                         
   3  17   2          0.75          1.25         2.55 o                         
   4  17   2        384.48        380.13         7.02 o                         
   5  17   2         34.23         22.48         2.90 o                         
   6  17   2        602.97        585.48        10.26 o                         
   7  17   2          9.81          7.93         2.37 o                         
   8  17   2        604.81        685.05         8.93 o                         
   9  17   2         78.94         68.04         3.11 o                         
  10  17   2          1.08          6.40         2.50 o                         
  11  17   2          0.22         -0.40         2.77 o                         
  12  17   2          0.73          2.86         2.41 o                         
  13  17   2          7.10          5.74         1.98 o                         
  14  17   2         85.79         68.31         3.43 o                         
  15  17   2          6.92          3.07         1.48 o                         
   0  18   2         49.29         58.58         4.63 o                         
   1  18   2        134.93        120.63         3.55 o                         
   2  18   2        550.20        523.79         7.39 o                         
   3  18   2         10.61          2.60         2.51 o                         
   4  18   2       1908.24       1888.40        21.50 o                         
   5  18   2          5.30         10.49         2.62 o                         
   6  18   2        608.68        647.33         8.82 o                         
   7  18   2          9.28         13.68         2.48 o                         
   8  18   2       1008.71       1034.73        11.89 o                         
   9  18   2          0.01          0.08         2.60 o                         
  10  18   2        481.78        453.80         7.39 o                         
  11  18   2          2.23          3.24         2.52 o                         
  12  18   2         11.45         13.46         2.14 o                         
  13  18   2          9.18          9.90         1.87 o                         
  14  18   2        157.90        175.04         7.51 o                         
   1  19   2         75.99         92.20         3.50 o                         
   2  19   2         81.26         73.28         3.11 o                         
   3  19   2         18.28         11.63         2.37 o                         
   4  19   2        284.37        286.43         4.87 o                         
   5  19   2          0.07          5.96         2.66 o                         
   6  19   2         44.11         44.89         3.16 o                         
   7  19   2          0.80          0.38         2.58 o                         
   8  19   2        223.10        208.88         4.47 o                         
   9  19   2         30.15         24.31         2.93 o                         
  10  19   2        452.70        428.08         6.97 o                         
  11  19   2          2.05          0.16         2.13 o                         
  12  19   2         24.78         40.10         2.36 o                         
  13  19   2          0.73          2.99         1.36 o                         
  14  19   2         22.97         37.02         3.74 o                         
   0  20   2      12916.60      13044.71       169.90 o                         
   1  20   2         56.41         43.35         2.86 o                         
   2  20   2        821.00        878.92        10.37 o                         
   3  20   2         11.47          5.07         2.32 o                         
   4  20   2        963.40       1051.11        12.40 o                         
   5  20   2          9.84         13.32         2.53 o                         
   6  20   2        691.16        639.07         7.89 o                         
   7  20   2          2.44          5.34         2.56 o                         
   8  20   2         47.05         52.57         3.27 o                         
   9  20   2          3.05          5.84         2.31 o                         
  10  20   2        111.46        142.12         3.63 o                         
  11  20   2          0.55         -0.73         1.72 o                         
  12  20   2          1.11          1.15         1.57 o                         
  13  20   2         22.33         15.50         1.95 o                         
   1  21   2          3.03          1.76         2.61 o                         
   2  21   2        211.26        180.43         5.14 o                         
   3  21   2          4.49          6.75         2.73 o                         
   4  21   2         42.41         46.04         2.87 o                         
   5  21   2         28.67         40.54         2.66 o                         
   6  21   2        120.02        122.32         3.39 o                         
   7  21   2          0.51          0.19         2.13 o                         
   8  21   2        193.74        205.39         3.94 o                         
   9  21   2         45.95         39.43         2.21 o                         
  10  21   2         68.23         43.38         2.14 o                         
  11  21   2          0.85          1.51         1.86 o                         
  12  21   2         77.23         80.39         2.79 o                         
   0  22   2        269.48        322.30         8.71 o                         
   1  22   2          0.03          4.83         2.58 o                         
   2  22   2        679.16        654.89         8.82 o                         
   3  22   2         32.77         19.34         2.86 o                         
   4  22   2        397.82        398.48         6.86 o                         
   5  22   2         24.06         21.71         2.42 o                         
   6  22   2        286.38        361.17         6.97 o                         
   7  22   2          0.75          3.21         2.05 o                         
   8  22   2         90.62         91.52         2.66 o                         
   9  22   2          3.45          5.18         1.79 o                         
  10  22   2         92.98         76.57         2.67 o                         
  11  22   2          0.04         -1.27         1.38 o                         
   1  23   2         14.46         10.78         2.41 o                         
   2  23   2         27.01         14.71         2.54 o                         
   3  23   2         37.24         36.08         2.66 o                         
   4  23   2          0.58          6.41         2.39 o                         
   5  23   2          0.00          1.93         2.26 o                         
   6  23   2         14.68         19.19         2.27 o                         
   7  23   2         15.04         14.20         1.92 o                         
   8  23   2         32.24         29.59         1.90 o                         
   9  23   2          0.02          1.50         2.08 o                         
  10  23   2          0.87         -0.16         1.16 o                         
   0  24   2        448.89        409.72        10.19 o                         
   1  24   2          2.05          1.35         2.11 o                         
   2  24   2        362.19        429.56         9.38 o                         
   3  24   2          3.17         10.01         2.33 o                         
   4  24   2         85.04         63.45         2.61 o                         
   5  24   2         23.77         19.99         2.43 o                         
   6  24   2        268.52        195.79         3.81 o                         
   7  24   2         15.17         10.19         2.71 o                         
   8  24   2        176.97        196.91         7.38 o                         
   9  24   2          1.49         -0.63         1.98 o                         
   1  25   2          2.89          5.40         1.97 o                         
   2  25   2         16.04          5.88         1.86 o                         
   3  25   2          4.35          1.85         1.88 o                         
   4  25   2        268.06        227.54         8.52 o                         
   5  25   2          9.36          4.70         3.58 o                         
   6  25   2         91.59         92.07         5.96 o                         
   7  25   2          0.01          2.10         1.51 o                         
   8  25   2          0.50          1.87         1.69 o                         
   0  26   2        357.36        391.89        52.28 o                         
   1  26   2          1.08         -0.36         3.13 o                         
   2  26   2        295.53        253.19         9.62 o                         
   3  26   2          8.86         11.66         2.62 o                         
   4  26   2        354.83        366.90         8.14 o                         
   5  26   2          9.86          5.74         1.41 o                         
   6  26   2         36.67         51.41         2.31 o                         
   1  27   2          0.35         -1.62         2.65 o                         
   2  27   2          4.36         20.55         3.15 o                         
   3  27   2          7.89          5.40         2.34 o                         
   4  27   2        167.84        116.02         9.57 o                         
   1   0   3      31083.01      31051.99      1058.44 o                         
   2   0   3          4.20          5.28         9.49 o                         
   3   0   3        588.37        639.54        27.18 o                         
   4   0   3       1323.52       1160.33        47.42 o                         
   5   0   3      35352.80      35291.88       849.14 o                         
   6   0   3        563.04        502.22        17.88 o                         
   7   0   3       7366.27       7448.53       133.40 o                         
   8   0   3        685.43        682.82        28.84 o                         
   9   0   3        433.33        513.71        17.93 o                         
  10   0   3        218.83        197.88         4.64 o                         
  11   0   3       3508.56       3322.18        39.27 o                         
  12   0   3          0.29          2.24         2.86 o                         
  13   0   3        529.96        491.16         9.95 o                         
  14   0   3         65.15         56.00         3.54 o                         
  15   0   3        624.19        651.31         9.90 o                         
  16   0   3          1.63          2.21         2.72 o                         
  17   0   3         91.42         77.10         3.60 o                         
  18   0   3          4.29          3.63         2.55 o                         
   0   1   3       2869.53       2791.48        61.18 o                         
   1   1   3       6796.00       6483.58       103.38 o                         
   2   1   3         21.45         10.15         5.52 o                         
   3   1   3       2017.15       2019.10        38.10 o                         
   4   1   3         95.75         62.82        15.50 o                         
   5   1   3       2402.22       2289.87        68.73 o                         
   6   1   3        705.27        691.04        16.34 o                         
   7   1   3       4468.73       4455.61        58.46 o                         
   8   1   3         51.47         40.67         6.53 o                         
   9   1   3        196.36        238.21         8.19 o                         
  10   1   3          0.55         -1.75         1.75 o                         
  11   1   3       1553.49       1559.83        13.87 o                         
  12   1   3        137.14        130.60         3.23 o                         
  13   1   3       2056.55       2026.67        20.58 o                         
  14   1   3        175.14        177.08         3.43 o                         
  15   1   3         98.01         92.56         2.79 o                         
  16   1   3         27.83         28.48         2.10 o                         
  17   1   3         88.82         86.72         2.91 o                         
  18   1   3          1.68          5.08         2.04 o                         
   1   2   3       1333.60       1165.64        20.44 o                         
   2   2   3         84.07         75.34         6.39 o                         
   3   2   3      27032.03      25499.38       306.89 o                         
   4   2   3       1198.87       1113.88        25.16 o                         
   5   2   3        304.58        306.28         9.11 o                         
   6   2   3        266.35        206.84         9.66 o                         
   7   2   3        125.12         68.67         6.46 o                         
   8   2   3        558.59        534.30        25.18 o                         
   9   2   3       7807.86       7280.11        93.22 o                         
  10   2   3        341.37        297.05         4.63 o                         
  11   2   3        444.02        416.78         5.51 o                         
  12   2   3          0.68         -0.15         2.19 o                         
  13   2   3         15.49         27.29         2.29 o                         
  14   2   3        179.31        183.81         3.47 o                         
  15   2   3       2241.18       2271.35        22.46 o                         
  16   2   3          3.94          6.20         1.93 o                         
  17   2   3         92.35         92.14         2.83 o                         
  18   2   3          7.89          6.34         2.23 o                         
   0   3   3        914.40        776.56        25.02 o                         
   1   3   3        291.63        167.26         6.06 o                         
   2   3   3        150.58        124.76         8.65 o                         
   3   3   3         61.78         97.58         5.17 o                         
   4   3   3       1124.25       1020.10        35.48 o                         
   5   3   3      10648.53      10952.50       208.76 o                         
   6   3   3        332.93        328.33        12.19 o                         
   7   3   3       7666.61       7810.62       140.22 o                         
   8   3   3         24.73         23.05        12.62 o                         
   9   3   3          8.40          5.39         3.01 o                         
  10   3   3          0.10         -1.68         1.95 o                         
  11   3   3        923.86        932.56         9.37 o                         
  12   3   3         75.22         80.45         2.85 o                         
  13   3   3       2329.58       2249.41        21.81 o                         
  14   3   3        114.42        106.26         3.06 o                         
  15   3   3          8.78         13.68         2.53 o                         
  16   3   3          0.35          1.54         2.07 o                         
  17   3   3         12.86         17.92         1.88 o                         
  18   3   3         49.70         49.66         3.68 o                         
   1   4   3       6351.12       5856.58        80.27 o                         
   2   4   3         82.02         71.31         4.67 o                         
   3   4   3        157.36        184.64         7.26 o                         
   4   4   3        751.58        715.83        15.15 o                         
   5   4   3       4242.62       3588.10        67.90 o                         
   6   4   3        182.90        146.32         8.62 o                         
   7   4   3       3950.63       3679.36        70.67 o                         
   8   4   3        613.55        579.53        43.27 o                         
   9   4   3       1304.79       1276.98        16.16 o                         
  10   4   3        251.07        212.80         4.01 o                         
  11   4   3       2369.88       2357.45        20.99 o                         
  12   4   3          8.02          6.10         2.12 o                         
  13   4   3       1015.76       1019.12        11.72 o                         
  14   4   3        225.82        225.63         4.48 o                         
  15   4   3        593.89        598.98         9.80 o                         
  16   4   3          1.67          5.34         2.55 o                         
  17   4   3        633.07        634.07        12.67 o                         
  18   4   3         19.45          5.69         2.63 o                         
   0   5   3        578.09        501.12        16.18 o                         
   1   5   3       4572.44       4660.24        65.65 o                         
   2   5   3        728.70        777.90        17.74 o                         
   3   5   3        513.32        588.48        15.96 o                         
   4   5   3        840.62        812.35        19.62 o                         
   5   5   3       2856.93       2909.61        58.23 o                         
   6   5   3        116.29        106.74         7.59 o                         
   7   5   3       5226.69       5162.92        96.31 o                         
   8   5   3         92.94         95.42        12.34 o                         
   9   5   3        454.01        470.88         7.21 o                         
  10   5   3         13.38         16.58         2.52 o                         
  11   5   3        222.07        229.89         4.09 o                         
  12   5   3         93.53        108.54         3.42 o                         
  13   5   3        109.39        111.93         3.57 o                         
  14   5   3          0.59          1.38         2.15 o                         
  15   5   3         95.37        104.94         3.94 o                         
  16   5   3          0.05         -1.71         2.57 o                         
  17   5   3        274.08        248.56         6.53 o                         
  18   5   3         39.86         22.86         2.10 o                         
   1   6   3       5927.03       6247.00        86.59 o                         
   2   6   3         11.04          6.41         5.29 o                         
   3   6   3      30770.90      32614.86       558.84 o                         
   4   6   3        510.51        514.03        19.78 o                         
   5   6   3       1261.41       1502.26       103.23 o                         
   6   6   3         91.64         65.49        10.08 o                         
   7   6   3       1168.04       1195.75        26.57 o                         
   8   6   3        218.35        193.93        18.40 o                         
   9   6   3       5584.88       5319.35        49.78 o                         
  10   6   3        657.68        634.42         9.55 o                         
  11   6   3        458.96        481.75         6.84 o                         
  12   6   3         58.70         51.28         2.86 o                         
  13   6   3         56.08         59.53         3.25 o                         
  14   6   3          5.48          6.94         2.34 o                         
  15   6   3        266.00        280.98         6.56 o                         
  16   6   3         31.71         35.68         2.56 o                         
  17   6   3        189.45        193.57         4.68 o                         
  18   6   3          2.35          0.97         1.07 o                         
   0   7   3       1767.99       1777.33        39.15 o                         
   1   7   3       8140.94       8801.63       111.51 o                         
   2   7   3        254.93        279.63        12.24 o                         
   3   7   3       2942.74       3502.00        69.66 o                         
   4   7   3        363.90        382.37        19.75 o                         
   5   7   3       2093.63       2201.70        65.59 o                         
   6   7   3         92.23        103.96         8.09 o                         
   7   7   3       1547.15       1739.63        35.71 o                         
   8   7   3          5.07         16.03         3.21 o                         
   9   7   3        688.98        676.51         9.82 o                         
  10   7   3          1.44          0.74         2.47 o                         
  11   7   3       4369.29       4647.37        41.10 o                         
  12   7   3         88.84        102.77         4.15 o                         
  13   7   3         13.24         13.30         2.00 o                         
  14   7   3         22.78         22.84         3.18 o                         
  15   7   3        728.17        735.01        10.23 o                         
  16   7   3          4.46          5.45         2.34 o                         
  17   7   3        194.71        181.89         5.23 o                         
  18   7   3         61.02         35.92         2.49 o                         
   1   8   3      16665.54      17470.38       230.42 o                         
   2   8   3         15.79          8.09         6.31 o                         
   3   8   3        991.80        981.37        23.98 o                         
   4   8   3        396.96        383.99        18.37 o                         
   5   8   3       6658.67       6356.40       104.46 o                         
   6   8   3        151.94        124.74        10.91 o                         
   7   8   3       4104.40       4008.28        43.80 o                         
   8   8   3        297.95        286.90         7.33 o                         
   9   8   3       1120.82       1094.92        14.92 o                         
  10   8   3        767.48        729.42        11.08 o                         
  11   8   3       2914.28       2974.09        36.00 o                         
  12   8   3        108.98        111.51         3.35 o                         
  13   8   3        355.46        352.70         5.20 o                         
  14   8   3          1.05         -0.19         2.54 o                         
  15   8   3        181.21        208.02         5.85 o                         
  16   8   3          4.58          7.28         2.11 o                         
  17   8   3        372.98        344.51         6.29 o                         
   0   9   3       1325.90       1338.42        29.52 o                         
   1   9   3        771.88        690.37        17.33 o                         
   2   9   3         25.54         34.08         6.22 o                         
   3   9   3          0.55          4.48         6.10 o                         
   4   9   3        160.14        126.43         7.24 o                         
   5   9   3        890.70        999.30        29.41 o                         
   6   9   3         10.96          8.28         3.62 o                         
   7   9   3        865.52        955.92        12.23 o                         
   8   9   3         76.88         95.15         3.44 o                         
   9   9   3        103.21        104.46         4.07 o                         
  10   9   3        139.27        128.30         4.08 o                         
  11   9   3       3272.67       3301.48        37.74 o                         
  12   9   3         28.55         34.27         2.71 o                         
  13   9   3        669.94        677.59         8.93 o                         
  14   9   3         73.01         63.33         3.53 o                         
  15   9   3        292.93        257.50         6.16 o                         
  16   9   3          1.33          1.83         1.91 o                         
  17   9   3         15.46         15.98         1.52 o                         
   1  10   3        250.41        140.66         6.10 o                         
   2  10   3         14.24         21.49         4.32 o                         
   3  10   3       8845.52       8431.60       115.42 o                         
   4  10   3        201.25        177.55         8.18 o                         
   5  10   3        411.67        420.38        10.48 o                         
   6  10   3        299.81        264.18         5.22 o                         
   7  10   3       2678.09       2535.27        25.67 o                         
   8  10   3        101.94         95.34         3.51 o                         
   9  10   3       5198.54       5271.70        55.67 o                         
  10  10   3        103.01         76.99         3.46 o                         
  11  10   3        680.06        645.50         7.82 o                         
  12  10   3         40.99         34.80         2.35 o                         
  13  10   3         17.26         22.17         2.59 o                         
  14  10   3         12.13         11.95         2.37 o                         
  15  10   3        434.25        500.49        14.21 o                         
  16  10   3         19.59         23.75         2.61 o                         
  17  10   3         54.46         49.62         2.06 o                         
   0  11   3        663.67        642.51        20.46 o                         
   1  11   3        768.98        815.87        17.74 o                         
   2  11   3         10.88         10.51         4.17 o                         
   3  11   3        322.15        368.34        13.83 o                         
   4  11   3        257.23        215.47         7.33 o                         
   5  11   3        639.00        631.86         9.42 o                         
   6  11   3         33.43         33.14         2.60 o                         
   7  11   3       5194.15       5668.80        51.45 o                         
   8  11   3         93.78        116.55         3.40 o                         
   9  11   3          7.85         11.38         2.56 o                         
  10  11   3         79.19         81.56         3.13 o                         
  11  11   3        168.18        210.55         4.61 o                         
  12  11   3          0.21         -0.64         2.36 o                         
  13  11   3        124.32        115.01         3.70 o                         
  14  11   3         51.70         51.20         3.21 o                         
  15  11   3          8.83         17.70         2.39 o                         
  16  11   3          0.15         -0.10         1.68 o                         
  17  11   3         22.36         16.60         1.99 o                         
   1  12   3       8707.84       9167.78       124.94 o                         
   2  12   3         26.07         38.76         4.19 o                         
   3  12   3         14.40         33.93         3.25 o                         
   4  12   3         31.57         24.69         2.53 o                         
   5  12   3       7048.06       6923.06        64.86 o                         
   6  12   3        782.84        733.96         9.93 o                         
   7  12   3        193.00        172.92         6.18 o                         
   8  12   3        457.55        459.91         7.23 o                         
   9  12   3         32.28         30.39         2.55 o                         
  10  12   3         45.61         46.95         2.59 o                         
  11  12   3        707.87        799.10         8.96 o                         
  12  12   3         26.64         32.51         2.73 o                         
  13  12   3        207.98        200.20         4.31 o                         
  14  12   3         37.77         25.37         2.49 o                         
  15  12   3        205.82        208.37         8.00 o                         
  16  12   3          0.17         -1.78         2.06 o                         
   0  13   3        474.14        447.57         9.91 o                         
   1  13   3        904.27        980.98        12.73 o                         
   2  13   3          0.20          2.47         2.25 o                         
   3  13   3        789.13        703.84        11.76 o                         
   4  13   3         92.85         71.51         2.82 o                         
   5  13   3          4.28          7.38         2.68 o                         
   6  13   3        107.44        105.99         3.87 o                         
   7  13   3       7081.33       7323.11        62.08 o                         
   8  13   3         12.19         21.16         2.99 o                         
   9  13   3        249.18        274.28         5.59 o                         
  10  13   3          6.75          5.92         2.53 o                         
  11  13   3          3.25          3.99         2.47 o                         
  12  13   3         11.53         21.13         3.00 o                         
  13  13   3        241.11        248.54         4.65 o                         
  14  13   3         26.64         23.92         2.45 o                         
  15  13   3          2.92          4.17         1.89 o                         
  16  13   3          0.44          0.71         1.43 o                         
   1  14   3        922.30        839.31         9.03 o                         
   2  14   3          7.05         -0.01         2.13 o                         
   3  14   3       1879.32       1941.00        20.53 o                         
   4  14   3         21.01         16.79         2.27 o                         
   5  14   3        872.30        924.30        12.36 o                         
   6  14   3         47.34         38.54         3.28 o                         
   7  14   3         35.89         27.35         2.68 o                         
   8  14   3        230.12        229.53         6.79 o                         
   9  14   3       2319.41       2371.99        22.54 o                         
  10  14   3         68.20         56.22         3.04 o                         
  11  14   3          6.21         14.61         2.35 o                         
  12  14   3          0.30          3.24         2.85 o                         
  13  14   3          0.18          0.97         2.25 o                         
  14  14   3          3.35          2.15         1.89 o                         
  15  14   3        359.68        374.03        13.56 o                         
   0  15   3        417.85        383.50         7.84 o                         
   1  15   3        432.86        441.57         5.73 o                         
   2  15   3         10.58          7.79         2.29 o                         
   3  15   3        863.44        904.23         9.99 o                         
   4  15   3          0.99          3.07         2.36 o                         
   5  15   3        387.47        395.20         6.45 o                         
   6  15   3         57.92         46.43         2.92 o                         
   7  15   3         26.95         13.00         2.63 o                         
   8  15   3         15.85          8.63         2.60 o                         
   9  15   3          1.87          9.26         2.47 o                         
  10  15   3          2.57          1.05         2.38 o                         
  11  15   3        589.96        636.02         8.13 o                         
  12  15   3         16.52         26.46         2.82 o                         
  13  15   3         51.66         40.60         2.99 o                         
  14  15   3          1.10          1.80         2.13 o                         
  15  15   3          3.55          1.69         1.72 o                         
   1  16   3       3965.64       4114.31        35.90 o                         
   2  16   3         97.95         85.08         3.05 o                         
   3  16   3       1421.35       1402.78        15.36 o                         
   4  16   3        165.82        153.33         4.21 o                         
   5  16   3       2605.07       2522.01        24.63 o                         
   6  16   3          0.91          7.08         2.55 o                         
   7  16   3       2047.16       1998.06        20.18 o                         
   8  16   3         50.69         49.16         3.21 o                         
   9  16   3          2.38         -0.63         2.45 o                         
  10  16   3         79.61         62.37         3.19 o                         
  11  16   3        950.57        981.56        12.16 o                         
  12  16   3          2.64          5.59         2.43 o                         
  13  16   3         41.08         39.74         2.70 o                         
  14  16   3         52.12         41.00         2.03 o                         
  15  16   3         43.38         38.88         2.51 o                         
   0  17   3         54.11         39.61         3.80 o                         
   1  17   3       1240.64       1230.84        13.35 o                         
   2  17   3         59.01         56.18         2.82 o                         
   3  17   3       1897.14       1988.47        21.49 o                         
   4  17   3         38.15         26.10         2.48 o                         
   5  17   3        434.24        441.71         7.35 o                         
   6  17   3         11.27          8.60         2.56 o                         
   7  17   3        115.13        147.26         4.14 o                         
   8  17   3          8.00          3.21         2.52 o                         
   9  17   3         15.49         17.13         2.46 o                         
  10  17   3          5.53          5.89         2.53 o                         
  11  17   3         42.90         36.32         2.60 o                         
  12  17   3          4.73          9.58         2.62 o                         
  13  17   3        163.38        191.05         4.98 o                         
  14  17   3         17.32         12.40         2.01 o                         
   1  18   3       2441.94       2429.61        23.38 o                         
   2  18   3         39.66         30.50         2.66 o                         
   3  18   3       5646.43       5631.91        51.82 o                         
   4  18   3        242.61        247.93         4.58 o                         
   5  18   3        228.85        282.46         5.11 o                         
   6  18   3          0.06          1.48         2.37 o                         
   7  18   3        414.73        456.00         7.15 o                         
   8  18   3          0.84          0.77         2.60 o                         
   9  18   3        326.25        302.48         5.79 o                         
  10  18   3         46.13         33.65         2.43 o                         
  11  18   3         41.29         52.36         2.52 o                         
  12  18   3          0.07          1.52         1.94 o                         
  13  18   3          0.42          0.63         1.84 o                         
   0  19   3         41.88         57.40         4.81 o                         
   1  19   3        222.27        241.44         5.45 o                         
   2  19   3         55.37         56.62         2.68 o                         
   3  19   3          0.47          2.32         2.33 o                         
   4  19   3        119.40         98.12         3.35 o                         
   5  19   3        873.67        856.50         9.70 o                         
   6  19   3         24.45         19.94         2.31 o                         
   7  19   3         17.73         20.33         2.38 o                         
   8  19   3          1.02         -0.79         2.17 o                         
   9  19   3         38.11         35.13         2.76 o                         
  10  19   3          7.34         10.67         2.05 o                         
  11  19   3        131.23        139.13         3.84 o                         
  12  19   3         29.63         37.41         2.20 o                         
  13  19   3         70.17         46.73         2.38 o                         
   1  20   3         10.28          7.33         2.27 o                         
   2  20   3         13.35          9.68         2.19 o                         
   3  20   3          1.49          6.41         2.22 o                         
   4  20   3         70.57         62.01         2.72 o                         
   5  20   3        322.83        292.39         4.78 o                         
   6  20   3         21.16         15.91         2.20 o                         
   7  20   3        326.07        320.31         5.65 o                         
   8  20   3          4.20          0.68         2.10 o                         
   9  20   3        233.62        292.41         5.10 o                         
  10  20   3          3.00          0.59         1.72 o                         
  11  20   3        207.72        215.50         7.31 o                         
  12  20   3          5.02          5.33         1.19 o                         
   0  21   3          1.02          6.42         2.86 o                         
   1  21   3        148.31        176.61         4.60 o                         
   2  21   3          6.68          3.39         2.14 o                         
   3  21   3         31.15         14.50         2.20 o                         
   4  21   3         16.65         12.61         2.14 o                         
   5  21   3        299.18        265.62         4.39 o                         
   6  21   3          2.53          1.12         1.76 o                         
   7  21   3        294.93        302.53         6.52 o                         
   8  21   3          8.94          5.62         2.44 o                         
   9  21   3         20.89         15.26         1.88 o                         
  10  21   3          3.36          8.07         1.68 o                         
  11  21   3          8.37          5.19         1.41 o                         
   1  22   3        144.43        148.20         3.67 o                         
   2  22   3         17.28         16.37         2.25 o                         
   3  22   3       1088.47       1045.39        11.90 o                         
   4  22   3         14.49          7.15         1.85 o                         
   5  22   3         19.10         28.55         3.38 o                         
   6  22   3          5.79          3.29         2.58 o                         
   7  22   3        280.21        309.05         6.56 o                         
   8  22   3         10.20          6.64         2.04 o                         
   9  22   3        195.96        145.15         3.09 o                         
  10  22   3          9.45          5.28         1.38 o                         
   0  23   3         62.12         45.05         3.72 o                         
   1  23   3        186.06        110.86        22.05 o                         
   2  23   3          0.03          2.33         2.03 o                         
   3  23   3        468.83        431.10        47.63 o                         
   4  23   3          0.61          3.54         2.59 o                         
   5  23   3         85.31         66.53         2.77 o                         
   6  23   3          2.01          3.99         2.12 o                         
   7  23   3          3.36          2.47         1.97 o                         
   8  23   3          1.42          4.45         1.72 o                         
   9  23   3        163.57        140.56         6.53 o                         
   1  24   3        799.70        829.70        17.12 o                         
   2  24   3          3.21          5.56         3.06 o                         
   3  24   3        848.12        976.57        15.63 o                         
   4  24   3          0.07          2.53         2.08 o                         
   5  24   3        455.06        387.57         8.01 o                         
   6  24   3         11.08          9.23         2.33 o                         
   7  24   3        279.99        235.58         9.26 o                         
   8  24   3         30.02         19.78         2.85 o                         
   0  25   3         17.25         10.16         4.37 o                         
   1  25   3         80.65         38.66         4.29 o                         
   2  25   3          0.02          4.24         2.30 o                         
   3  25   3         11.89         10.14         3.88 o                         
   4  25   3          0.33          5.59         3.72 o                         
   5  25   3        318.86        400.12         8.66 o                         
   6  25   3          0.30          3.75         1.68 o                         
   7  25   3         95.32         85.33         5.15 o                         
   1  26   3        110.19        112.58         6.09 o                         
   2  26   3          0.13         -1.40         2.40 o                         
   3  26   3         76.89         61.31        13.73 o                         
   4  26   3          2.04          2.72         2.76 o                         
   0   0   4      26174.95      27467.73       931.97 o                         
   1   0   4       1214.07       1219.59        35.58 o                         
   2   0   4       1940.34       2039.50        38.68 o                         
   3   0   4        170.67        165.65         8.31 o                         
   4   0   4         90.61         42.11         4.83 o                         
   5   0   4        227.01        212.45        14.40 o                         
   6   0   4       9501.63       9073.64       160.06 o                         
   7   0   4        529.58        526.95        17.20 o                         
   8   0   4        750.67        770.48        15.38 o                         
   9   0   4          0.02          0.89         2.89 o                         
  10   0   4         89.52         95.10         4.55 o                         
  11   0   4         76.86         77.84         4.25 o                         
  12   0   4       1956.90       2007.04        31.02 o                         
  13   0   4         17.08         10.86         5.00 o                         
  14   0   4        181.46        151.95         5.73 o                         
  15   0   4         51.40         65.62         5.37 o                         
  16   0   4          4.47          3.79         2.76 o                         
  17   0   4        214.37        190.72         8.13 o                         
   1   1   4        206.85        240.97         8.28 o                         
   2   1   4       3566.07       3556.89        45.40 o                         
   3   1   4        612.81        560.92        10.28 o                         
   4   1   4       2213.93       1926.30        26.79 o                         
   5   1   4          7.91         22.79         3.19 o                         
   6   1   4          4.03         25.59         7.05 o                         
   7   1   4          4.90         11.79         3.04 o                         
   8   1   4       2000.11       1869.63        22.60 o                         
   9   1   4        909.43        858.68        10.46 o                         
  10   1   4       2539.02       2484.94        22.43 o                         
  11   1   4        130.62        137.63         3.54 o                         
  12   1   4         38.99         45.38         2.71 o                         
  13   1   4         16.15         22.38         3.18 o                         
  14   1   4        369.51        386.85        11.21 o                         
  15   1   4         81.30         83.22         3.50 o                         
  16   1   4        709.89        697.27         9.76 o                         
  17   1   4        150.48        124.33         3.86 o                         
   0   2   4        440.30        409.30        38.52 o                         
   1   2   4       1167.51       1134.87        26.22 o                         
   2   2   4      13164.22      12790.40       167.59 o                         
   3   2   4         58.43         58.55         3.64 o                         
   4   2   4       9959.80       9535.01       111.24 o                         
   5   2   4        379.62        359.29        12.11 o                         
   6   2   4         87.50         85.21         5.25 o                         
   7   2   4        345.03        365.03         5.88 o                         
   8   2   4       4652.80       4528.58        48.55 o                         
   9   2   4         32.66         38.43         2.39 o                         
  10   2   4        947.00        969.23        11.02 o                         
  11   2   4        143.83        150.03         3.50 o                         
  12   2   4        293.77        270.84         5.08 o                         
  13   2   4          7.46          3.64         3.14 o                         
  14   2   4        510.05        522.24         9.75 o                         
  15   2   4        164.80        176.01         4.14 o                         
  16   2   4         46.48         52.42         2.54 o                         
  17   2   4         67.38         52.98         2.08 o                         
   1   3   4        406.56        421.25        12.99 o                         
   2   3   4       4393.05       4493.43        59.12 o                         
   3   3   4        556.90        521.90        21.12 o                         
   4   3   4       2609.10       2314.06        48.69 o                         
   5   3   4        282.80        267.31        12.88 o                         
   6   3   4        396.60        410.62        12.66 o                         
   7   3   4          4.76          8.14         2.37 o                         
   8   3   4       1126.71       1060.88        12.71 o                         
   9   3   4        389.14        385.90         6.56 o                         
  10   3   4       1720.45       1756.22        18.92 o                         
  11   3   4        145.56        161.20         4.11 o                         
  12   3   4          0.25         -0.06         3.06 o                         
  13   3   4          0.86          2.04         3.32 o                         
  14   3   4         19.70         23.27         3.60 o                         
  15   3   4        163.07        178.21         5.50 o                         
  16   3   4        702.56        713.52         9.22 o                         
  17   3   4          2.34          4.22         1.44 o                         
   0   4   4      31034.23      31496.22       479.77 o                         
   1   4   4        914.58        863.22        21.86 o                         
   2   4   4       2594.38       2786.37        46.78 o                         
   3   4   4         31.93         16.03         5.92 o                         
   4   4   4       2427.08       2514.57        47.74 o                         
   5   4   4        424.11        446.98        49.25 o                         
   6   4   4      10032.36      10001.46       176.49 o                         
   7   4   4        158.93        154.68         4.16 o                         
   8   4   4        272.22        286.37         5.42 o                         
   9   4   4          0.02          3.64         2.72 o                         
  10   4   4        126.83        116.54         3.93 o                         
  11   4   4        128.65        128.83         3.87 o                         
  12   4   4       3360.92       3420.92        37.46 o                         
  13   4   4        167.93        187.93         5.84 o                         
  14   4   4        538.58        507.30         8.33 o                         
  15   4   4        109.10        114.93         3.54 o                         
  16   4   4          2.96          4.42         2.02 o                         
  17   4   4          1.64          0.76         1.42 o                         
   1   5   4        555.89        648.14        15.88 o                         
   2   5   4       4142.54       4281.49        68.28 o                         
   3   5   4        346.85        331.64        11.90 o                         
   4   5   4       2821.03       2995.86        55.49 o                         
   5   5   4        385.88        344.07        14.80 o                         
   6   5   4        323.63        366.71        10.57 o                         
   7   5   4         15.80         15.03         2.40 o                         
   8   5   4       1949.26       1976.44        21.85 o                         
   9   5   4         93.37         79.62         3.77 o                         
  10   5   4        919.99        876.93        10.78 o                         
  11   5   4         60.34         61.88         3.23 o                         
  12   5   4        245.71        271.08         5.18 o                         
  13   5   4          7.46          9.70         2.89 o                         
  14   5   4        278.25        292.40         5.07 o                         
  15   5   4        336.12        331.34         6.21 o                         
  16   5   4        607.61        608.29         7.98 o                         
  17   5   4         11.88          7.53         1.71 o                         
   0   6   4        109.78        115.17         8.92 o                         
   1   6   4        314.04        275.75        15.13 o                         
   2   6   4       5036.81       4791.15        65.69 o                         
   3   6   4          0.82         12.09         5.76 o                         
   4   6   4       9828.56       9944.57       160.68 o                         
   5   6   4        645.42        676.65        22.97 o                         
   6   6   4         14.20         26.21         3.10 o                         
   7   6   4         96.57        110.55         3.91 o                         
   8   6   4       3287.38       3258.82        35.92 o                         
   9   6   4         42.65         51.92         3.05 o                         
  10   6   4       1726.78       1761.80        21.78 o                         
  11   6   4         21.45         21.27         2.76 o                         
  12   6   4        229.30        228.01         5.00 o                         
  13   6   4        348.60        363.97         6.30 o                         
  14   6   4       1732.51       1720.02        18.84 o                         
  15   6   4          3.89          5.86         2.23 o                         
  16   6   4         94.78         89.67         2.52 o                         
  17   6   4          2.03          2.58         1.50 o                         
   1   7   4        109.24        121.66         8.16 o                         
   2   7   4       1428.85       1536.39        28.91 o                         
   3   7   4        225.74        246.90        10.71 o                         
   4   7   4       3337.34       3475.79        65.03 o                         
   5   7   4        193.26        170.97         6.89 o                         
   6   7   4         24.16         28.67         3.22 o                         
   7   7   4         90.97         97.51         3.74 o                         
   8   7   4        623.19        620.84         9.56 o                         
   9   7   4         42.33         31.15         3.07 o                         
  10   7   4        248.13        285.60         6.54 o                         
  11   7   4        329.24        365.72         9.04 o                         
  12   7   4        130.24        133.41         4.54 o                         
  13   7   4         62.30         60.38         3.01 o                         
  14   7   4        646.21        645.71         8.31 o                         
  15   7   4         65.88         69.60         2.53 o                         
  16   7   4        256.88        268.50         5.18 o                         
  17   7   4          7.30          4.72         1.76 o                         
   0   8   4      10673.95      10424.63       153.54 o                         
   1   8   4        387.07        337.39        11.09 o                         
   2   8   4        800.16        776.62        22.24 o                         
   3   8   4         21.23          8.87         5.80 o                         
   4   8   4        331.52        279.97         7.90 o                         
   5   8   4        487.50        514.12         8.03 o                         
   6   8   4       7296.60       7338.98        65.21 o                         
   7   8   4        286.24        326.00         6.36 o                         
   8   8   4          7.61          8.69         2.82 o                         
   9   8   4         11.91         14.25         3.15 o                         
  10   8   4        769.92        733.18        11.40 o                         
  11   8   4        121.19        123.94         4.30 o                         
  12   8   4        824.79        916.03        11.46 o                         
  13   8   4        227.66        229.11         4.74 o                         
  14   8   4        126.98        125.99         4.82 o                         
  15   8   4          0.19          0.46         1.91 o                         
  16   8   4        133.73        109.98         4.22 o                         
   1   9   4          0.28          0.43         5.20 o                         
   2   9   4       1527.34       1431.63        26.71 o                         
   3   9   4        432.20        474.54        10.74 o                         
   4   9   4       2023.21       2176.21        21.72 o                         
   5   9   4         74.80         57.08         3.38 o                         
   6   9   4          9.65          7.05         2.44 o                         
   7   9   4        246.91        252.21         5.36 o                         
   8   9   4       1163.51       1139.08        14.24 o                         
   9   9   4         18.44         15.27         2.86 o                         
  10   9   4        371.27        377.22         7.24 o                         
  11   9   4        566.44        625.41         9.11 o                         
  12   9   4        333.59        363.33         5.53 o                         
  13   9   4          9.16          8.34         2.17 o                         
  14   9   4        337.50        348.63         5.76 o                         
  15   9   4         30.54         34.75         2.20 o                         
  16   9   4        276.11        248.46        12.78 o                         
   0  10   4        151.55        114.59         6.86 o                         
   1  10   4        391.63        363.45         7.33 o                         
   2  10   4      10863.96      11378.50        97.47 o                         
   3  10   4         35.62         54.69         2.84 o                         
   4  10   4       5034.44       5048.06        40.41 o                         
   5  10   4        428.17        435.81         6.38 o                         
   6  10   4         10.34         11.44         2.77 o                         
   7  10   4         65.65         91.06         4.08 o                         
   8  10   4        986.97       1025.41        13.29 o                         
   9  10   4         23.18         20.46         2.90 o                         
  10  10   4         29.91         40.58         3.41 o                         
  11  10   4         16.16         17.75         2.81 o                         
  12  10   4        351.88        378.70         6.18 o                         
  13  10   4         43.32         45.21         2.61 o                         
  14  10   4        354.51        356.63         6.41 o                         
  15  10   4          0.60          2.68         1.84 o                         
  16  10   4         95.60         81.50         2.98 o                         
   1  11   4          0.22          2.87         2.28 o                         
   2  11   4         69.28         77.07         2.95 o                         
   3  11   4        263.81        292.69         4.91 o                         
   4  11   4       1819.48       1932.19        17.39 o                         
   5  11   4         13.83          5.99         2.53 o                         
   6  11   4       1476.88       1473.51        16.59 o                         
   7  11   4         26.80         25.47         3.39 o                         
   8  11   4        226.66        222.55         5.66 o                         
   9  11   4         35.19         30.36         3.04 o                         
  10  11   4       1816.10       1897.89        21.19 o                         
  11  11   4         87.66         94.42         3.38 o                         
  12  11   4         40.15         40.08         2.89 o                         
  13  11   4         10.57         12.10         2.65 o                         
  14  11   4         61.91         59.43         3.11 o                         
  15  11   4        166.01        147.90         8.30 o                         
  16  11   4        274.54        222.45         6.90 o                         
   0  12   4       8156.70       8278.82        89.33 o                         
   1  12   4        231.19        212.96         4.51 o                         
   2  12   4        485.07        416.93         6.60 o                         
   3  12   4         50.20         67.02         3.20 o                         
   4  12   4       1319.81       1262.28        14.65 o                         
   5  12   4        315.72        314.07         5.88 o                         
   6  12   4       2592.36       2738.14        26.82 o                         
   7  12   4         69.21         55.16         3.35 o                         
   8  12   4        810.74        746.01        12.95 o                         
   9  12   4          0.61          1.85         2.98 o                         
  10  12   4        298.72        341.18         5.79 o                         
  11  12   4         25.99         31.38         2.77 o                         
  12  12   4       1336.40       1378.40        15.62 o                         
  13  12   4         35.34         37.82         2.33 o                         
  14  12   4         24.29         27.10         2.19 o                         
  15  12   4         33.70         29.33         2.70 o                         
   1  13   4         11.69         17.04         2.51 o                         
   2  13   4        469.90        480.07         8.10 o                         
   3  13   4        198.79        218.61         6.61 o                         
   4  13   4       1303.87       1382.71        16.93 o                         
   5  13   4          0.70          1.57         2.94 o                         
   6  13   4          7.65          9.81         2.76 o                         
   7  13   4         31.08         25.14         3.06 o                         
   8  13   4        111.16        133.52         5.15 o                         
   9  13   4        124.98        119.01         5.29 o                         
  10  13   4        129.57        136.44         4.03 o                         
  11  13   4          0.17          2.29         2.50 o                         
  12  13   4        108.29        126.83         3.23 o                         
  13  13   4          0.72          1.07         1.93 o                         
  14  13   4        146.72        139.87         4.37 o                         
  15  13   4         83.32         59.51         7.14 o                         
   0  14   4        382.12        372.14         8.97 o                         
   1  14   4         76.00         63.69         3.29 o                         
   2  14   4       4084.30       4095.95        39.77 o                         
   3  14   4          1.67         -0.70         3.00 o                         
   4  14   4       4169.19       4313.91        45.61 o                         
   5  14   4        183.38        172.88         5.21 o                         
   6  14   4        181.93        152.65         5.33 o                         
   7  14   4          9.10         15.00         3.08 o                         
   8  14   4       1569.45       1625.05        20.36 o                         
   9  14   4         12.19         16.48         3.31 o                         
  10  14   4        271.69        269.47         4.75 o                         
  11  14   4         57.88         78.15         3.00 o                         
  12  14   4         17.58         23.86         2.31 o                         
  13  14   4         15.65         17.89         1.82 o                         
  14  14   4        263.11        232.94         9.97 o                         
   1  15   4         19.20         28.63         2.95 o                         
   2  15   4        907.09        919.66        11.69 o                         
   3  15   4        188.85        205.53         5.73 o                         
   4  15   4        701.81        696.47        15.45 o                         
   5  15   4          4.17          1.03         2.69 o                         
   6  15   4        205.15        218.99         7.80 o                         
   7  15   4          8.28          6.59         3.03 o                         
   8  15   4         28.90         39.23         2.95 o                         
   9  15   4         49.82         45.69         3.00 o                         
  10  15   4        112.59        131.39         3.63 o                         
  11  15   4         51.51         53.24         2.42 o                         
  12  15   4          2.05          2.19         1.94 o                         
  13  15   4          4.71          3.68         1.36 o                         
  14  15   4         27.37         18.71         2.47 o                         
   0  16   4       1863.53       2089.66        29.94 o                         
   1  16   4         93.12         82.68         3.86 o                         
   2  16   4       2106.02       2150.60        22.11 o                         
   3  16   4        141.16        108.61         4.41 o                         
   4  16   4         45.92         61.55         3.56 o                         
   5  16   4          6.63          2.76         2.54 o                         
   6  16   4       1752.75       1785.42        21.03 o                         
   7  16   4        113.83        135.30         4.31 o                         
   8  16   4         17.76         21.55         2.61 o                         
   9  16   4          2.45          3.99         2.36 o                         
  10  16   4         65.64         66.38         3.03 o                         
  11  16   4          0.57          3.35         2.13 o                         
  12  16   4        417.09        437.41         6.90 o                         
  13  16   4          0.10          2.49         1.65 o                         
   1  17   4         47.27         57.95         3.25 o                         
   2  17   4        545.07        542.13         8.47 o                         
   3  17   4         10.15          8.57         3.28 o                         
   4  17   4        110.12         80.95         4.71 o                         
   5  17   4          4.11          2.22         2.69 o                         
   6  17   4        245.37        261.96         6.34 o                         
   7  17   4          0.62          1.42         2.68 o                         
   8  17   4        464.74        466.42         7.49 o                         
   9  17   4         14.53          9.59         2.24 o                         
  10  17   4          2.21          6.88         2.31 o                         
  11  17   4         12.29         17.01         2.10 o                         
  12  17   4          8.99          7.76         1.69 o                         
  13  17   4         16.32          6.51         1.37 o                         
   0  18   4        214.03        252.77         8.93 o                         
   1  18   4         54.38         35.25         3.50 o                         
   2  18   4        296.68        331.31         6.61 o                         
   3  18   4         34.74         22.45         3.05 o                         
   4  18   4        486.41        508.63         9.53 o                         
   5  18   4          0.10          2.54         2.75 o                         
   6  18   4        174.06        202.32         7.38 o                         
   7  18   4         14.68         16.83         3.46 o                         
   8  18   4        532.21        563.73         8.78 o                         
   9  18   4          2.60          2.32         2.23 o                         
  10  18   4        311.94        300.93         6.10 o                         
  11  18   4          1.63          3.36         2.17 o                         
  12  18   4         74.33         78.70         2.98 o                         
   1  19   4        103.60        126.26         4.98 o                         
   2  19   4        168.90        151.16         4.75 o                         
   3  19   4          5.46          4.18         2.80 o                         
   4  19   4        107.60        110.51         3.84 o                         
   5  19   4          0.28          1.14         2.72 o                         
   6  19   4          3.70          3.75         2.42 o                         
   7  19   4          0.05          3.78         2.76 o                         
   8  19   4          4.62          7.52         2.38 o                         
   9  19   4         26.77         16.38         2.09 o                         
  10  19   4        326.41        337.98         6.67 o                         
  11  19   4          0.03          0.21         2.07 o                         
   0  20   4       4910.08       4803.25        93.54 o                         
   1  20   4         64.18         50.72         3.52 o                         
   2  20   4        343.24        354.18         7.99 o                         
   3  20   4          4.64         -1.34         2.99 o                         
   4  20   4        957.64        918.89        11.90 o                         
   5  20   4          4.57          8.01         2.39 o                         
   6  20   4        378.26        362.56         5.53 o                         
   7  20   4          4.96          6.78         2.17 o                         
   8  20   4          2.65          4.06         2.17 o                         
   9  20   4          0.07          1.30         1.83 o                         
  10  20   4         20.74         26.55         2.18 o                         
  11  20   4          1.01         -0.48         1.53 o                         
   1  21   4         57.77         58.44         3.67 o                         
   2  21   4        147.94        118.50         4.32 o                         
   3  21   4          1.31          1.10         2.92 o                         
   4  21   4         84.29         94.54         4.25 o                         
   5  21   4          2.06          0.47         2.21 o                         
   6  21   4         13.37         10.84         1.96 o                         
   7  21   4          0.91          1.75         2.16 o                         
   8  21   4        342.16        338.37         5.93 o                         
   9  21   4         21.90         10.49         2.20 o                         
  10  21   4          3.23          0.19         1.21 o                         
   0  22   4        685.42        748.66        18.91 o                         
   1  22   4         33.10         25.17         3.06 o                         
   2  22   4        707.60        701.89        13.20 o                         
   3  22   4          1.09          1.69         2.47 o                         
   4  22   4       1081.49       1133.56        14.68 o                         
   5  22   4          0.29          1.68         1.89 o                         
   6  22   4        373.26        444.39         6.55 o                         
   7  22   4          0.06          3.09         1.79 o                         
   8  22   4        106.93         83.15         4.93 o                         
   9  22   4          0.64          0.08         1.45 o                         
   1  23   4          1.00          2.25         2.58 o                         
   2  23   4          5.42          1.06         2.70 o                         
   3  23   4          0.97         -2.74         2.74 o                         
   4  23   4         17.58         17.38         2.58 o                         
   5  23   4          1.13          0.71         2.07 o                         
   6  23   4          8.81          4.64         1.81 o                         
   7  23   4          1.44          4.71         2.60 o                         
   0  24   4        136.99        131.83         6.37 o                         
   1  24   4          1.30          2.85         3.59 o                         
   2  24   4        109.64        116.01         7.88 o                         
   3  24   4         12.69          6.56         2.02 o                         
   4  24   4          9.95         18.27         2.05 o                         
   5  24   4          1.81          0.84         2.30 o                         
   6  24   4        295.75        224.81         7.20 o                         
   1  25   4          0.23         -0.15         3.80 o                         
   2  25   4         42.78         21.62         2.70 o                         
   3  25   4          8.49          4.70         1.73 o                         
   4  25   4        268.39        190.59         8.48 o                         
   1   0   5       6361.33       6306.50       160.11 o                         
   2   0   5         53.53         49.96         7.04 o                         
   3   0   5        390.30        427.77         8.15 o                         
   4   0   5       1845.89       1937.03        24.19 o                         
   5   0   5       4347.94       4146.02        50.47 o                         
   6   0   5         68.37         68.69         8.40 o                         
   7   0   5       3227.37       3236.40        49.12 o                         
   8   0   5        257.43        259.76         6.26 o                         
   9   0   5          0.70          7.39         3.33 o                         
  10   0   5        264.13        258.91         8.90 o                         
  11   0   5       1681.05       1659.07        27.11 o                         
  12   0   5          2.62          4.41         3.50 o                         
  13   0   5        379.29        358.66        10.96 o                         
  14   0   5        241.00        250.05        12.24 o                         
  15   0   5        206.39        185.36         5.71 o                         
  16   0   5          1.89          1.45         2.27 o                         
   0   1   5        291.41        278.14        14.74 o                         
   1   1   5        896.83        755.32        18.47 o                         
   2   1   5        489.15        518.95        10.94 o                         
   3   1   5        124.44        153.13         3.21 o                         
   4   1   5        480.56        488.15         5.96 o                         
   5   1   5       2571.40       2484.20        23.83 o                         
   6   1   5        776.16        778.73         9.93 o                         
   7   1   5       2479.73       2459.70        27.21 o                         
   8   1   5         21.44         18.27         2.68 o                         
   9   1   5         12.24          7.07         2.53 o                         
  10   1   5          0.70         -1.81         2.33 o                         
  11   1   5        846.85        878.69        11.43 o                         
  12   1   5        446.84        461.54         7.51 o                         
  13   1   5        732.48        720.40        12.69 o                         
  14   1   5        104.29        105.84         3.85 o                         
  15   1   5         32.92         26.13         2.20 o                         
  16   1   5          6.57          6.33         1.52 o                         
   1   2   5       2893.93       2816.47        73.06 o                         
   2   2   5         60.86         49.85         3.13 o                         
   3   2   5      14534.17      14518.14       125.53 o                         
   4   2   5       1453.21       1478.60        15.69 o                         
   5   2   5        192.22        211.07         4.71 o                         
   6   2   5          3.29          3.88         2.25 o                         
   7   2   5        605.63        585.86         8.50 o                         
   8   2   5        250.94        253.26         6.84 o                         
   9   2   5       3989.64       3799.67        39.55 o                         
  10   2   5        385.58        383.34         6.75 o                         
  11   2   5         89.43         77.25         3.47 o                         
  12   2   5          0.73          2.51         2.78 o                         
  13   2   5          0.21         -1.19         3.52 o                         
  14   2   5        232.77        234.31         5.39 o                         
  15   2   5        758.89        741.64        14.92 o                         
  16   2   5         12.75         11.56         1.65 o                         
   0   3   5       1182.95       1143.81        20.88 o                         
   1   3   5       2300.63       2134.34        27.13 o                         
   2   3   5        330.70        314.44         5.81 o                         
   3   3   5        632.69        702.61         9.88 o                         
   4   3   5        154.04        142.80         3.41 o                         
   5   3   5       2384.16       2251.89        21.67 o                         
   6   3   5        601.36        615.26         8.25 o                         
   7   3   5       1239.32       1234.83        13.09 o                         
   8   3   5         37.75         39.42         2.63 o                         
   9   3   5        170.67        173.33         5.22 o                         
  10   3   5          4.71          5.28         3.05 o                         
  11   3   5        739.90        771.23        10.42 o                         
  12   3   5        231.62        235.67         7.51 o                         
  13   3   5        618.46        614.37        12.43 o                         
  14   3   5         22.26         21.69         2.51 o                         
  15   3   5          3.10          0.97         1.93 o                         
  16   3   5          8.28          8.38         1.76 o                         
   1   4   5      10077.36      10041.86        97.51 o                         
   2   4   5         59.44         52.58         2.63 o                         
   3   4   5         51.91         54.56         2.58 o                         
   4   4   5        532.37        529.54         6.92 o                         
   5   4   5       5008.19       4822.38        42.23 o                         
   6   4   5         62.87         62.07         2.76 o                         
   7   4   5       3525.23       3592.78        32.22 o                         
   8   4   5        803.70        807.27        10.37 o                         
   9   4   5         78.32         57.20         3.13 o                         
  10   4   5        441.47        453.52         7.85 o                         
  11   4   5       1136.05       1183.50        16.25 o                         
  12   4   5          5.60          8.46         2.76 o                         
  13   4   5        138.78        126.03         4.69 o                         
  14   4   5         57.09         59.46         2.70 o                         
  15   4   5        244.37        245.46         4.81 o                         
  16   4   5         21.90         20.15         1.67 o                         
   0   5   5       1421.07       1473.44        23.69 o                         
   1   5   5       1991.53       1944.61        19.37 o                         
   2   5   5        113.08        105.56         3.18 o                         
   3   5   5        450.91        487.46         7.18 o                         
   4   5   5        100.14         92.30         2.86 o                         
   5   5   5        725.98        717.97         9.09 o                         
   6   5   5        424.78        445.63         6.13 o                         
   7   5   5       2188.31       2234.77        21.54 o                         
   8   5   5        215.97        230.70         4.86 o                         
   9   5   5          1.02          3.06         2.52 o                         
  10   5   5         16.55         18.43         2.76 o                         
  11   5   5        625.11        669.90        10.48 o                         
  12   5   5         91.19        104.00         3.86 o                         
  13   5   5        374.44        390.81         7.71 o                         
  14   5   5         40.86         38.18         2.68 o                         
  15   5   5          0.97          3.55         1.76 o                         
  16   5   5          9.02          3.82         1.62 o                         
   1   6   5        942.20        870.70        10.60 o                         
   2   6   5        212.48        211.47         5.08 o                         
   3   6   5       6773.23       6611.43        59.27 o                         
   4   6   5        240.81        246.79         4.43 o                         
   5   6   5        440.21        490.14         6.43 o                         
   6   6   5        120.33        123.46         3.53 o                         
   7   6   5        137.80        129.06         3.35 o                         
   8   6   5        532.57        548.18         7.23 o                         
   9   6   5       3652.48       3613.77        33.51 o                         
  10   6   5        472.71        459.33         7.06 o                         
  11   6   5        194.47        204.45         7.32 o                         
  12   6   5         16.80         18.52         2.66 o                         
  13   6   5          0.20          5.97         2.59 o                         
  14   6   5          0.50         -0.44         2.16 o                         
  15   6   5        531.62        544.82         8.67 o                         
  16   6   5         99.81         73.72         5.37 o                         
   0   7   5       1062.06       1104.03        18.04 o                         
   1   7   5       1498.00       1460.10        15.05 o                         
   2   7   5         64.93         62.59         2.92 o                         
   3   7   5          3.37          7.87         2.68 o                         
   4   7   5        158.46        150.26         3.87 o                         
   5   7   5        655.13        642.16         7.31 o                         
   6   7   5        244.70        262.98         4.34 o                         
   7   7   5       1891.35       1931.78        18.41 o                         
   8   7   5        240.82        260.69         4.71 o                         
   9   7   5         12.10         13.40         2.44 o                         
  10   7   5        171.25        188.02         4.41 o                         
  11   7   5        525.34        545.90         8.55 o                         
  12   7   5         26.04         33.30         2.67 o                         
  13   7   5        316.19        303.50         5.29 o                         
  14   7   5        126.75        117.18         5.12 o                         
  15   7   5         20.61         18.22         1.86 o                         
   1   8   5       7818.41       7787.07        67.87 o                         
   2   8   5        201.86        212.69         5.07 o                         
   3   8   5        119.98        103.51         3.64 o                         
   4   8   5        228.98        214.02         4.21 o                         
   5   8   5       4029.13       3987.72        32.26 o                         
   6   8   5        451.47        462.36         6.10 o                         
   7   8   5       1933.85       1976.84        18.08 o                         
   8   8   5        345.91        361.08         5.63 o                         
   9   8   5         98.40         86.95         3.33 o                         
  10   8   5        170.06        172.46         4.67 o                         
  11   8   5        617.75        650.57         9.10 o                         
  12   8   5         83.26         81.52         3.04 o                         
  13   8   5        206.59        199.97         4.90 o                         
  14   8   5         66.66         61.22         3.17 o                         
  15   8   5         17.19         21.85         2.48 o                         
   0   9   5        836.77        854.17        15.36 o                         
   1   9   5        738.35        745.53         9.82 o                         
   2   9   5          9.83         10.55         2.38 o                         
   3   9   5         35.55         28.72         2.72 o                         
   4   9   5        105.61        105.87         3.95 o                         
   5   9   5        112.94        119.82         3.09 o                         
   6   9   5         66.77         70.84         2.63 o                         
   7   9   5       2917.91       3109.33        28.63 o                         
   8   9   5        231.13        261.32         4.74 o                         
   9   9   5         26.93         23.77         2.64 o                         
  10   9   5        169.01        173.90         4.31 o                         
  11   9   5        225.00        248.28         4.88 o                         
  12   9   5         55.87         71.03         2.57 o                         
  13   9   5        267.37        286.93         6.50 o                         
  14   9   5         50.75         49.56         2.96 o                         
  15   9   5          0.07          1.20         1.70 o                         
   1  10   5        479.47        448.89         6.69 o                         
   2  10   5        101.50        100.32         3.83 o                         
   3  10   5       6078.52       6077.38        51.32 o                         
   4  10   5        257.38        270.74         5.72 o                         
   5  10   5        258.65        262.62         4.63 o                         
   6  10   5        111.86        112.21         3.52 o                         
   7  10   5       1568.15       1620.95        15.88 o                         
   8  10   5        181.35        199.05         4.58 o                         
   9  10   5       2104.55       2180.51        22.81 o                         
  10  10   5        138.43        139.84         5.14 o                         
  11  10   5         31.23         24.80         2.76 o                         
  12  10   5          8.44          8.93         2.06 o                         
  13  10   5          8.49         10.26         2.57 o                         
  14  10   5          3.48          3.56         2.31 o                         
  15  10   5        307.63        276.94         7.04 o                         
   0  11   5        433.64        460.93        10.28 o                         
   1  11   5        413.96        448.56         6.90 o                         
   2  11   5          4.40          4.84         2.46 o                         
   3  11   5          0.36          1.76         2.46 o                         
   4  11   5         59.14         55.33         2.94 o                         
   5  11   5        552.75        562.23         8.64 o                         
   6  11   5        218.81        218.60         4.74 o                         
   7  11   5        681.18        716.44         9.76 o                         
   8  11   5         53.97         71.75         3.69 o                         
   9  11   5         34.96         35.47         3.05 o                         
  10  11   5          9.96         15.81         2.49 o                         
  11  11   5        733.75        782.02        10.12 o                         
  12  11   5        117.22        127.58         3.50 o                         
  13  11   5         53.46         43.53         2.87 o                         
  14  11   5          2.05          4.03         2.50 o                         
   1  12   5       3951.70       3943.04        37.47 o                         
   2  12   5         32.30         35.96         2.75 o                         
   3  12   5        183.95        167.37         5.45 o                         
   4  12   5        105.38        114.47         4.75 o                         
   5  12   5       2131.59       2183.52        21.25 o                         
   6  12   5         75.98         75.55         3.66 o                         
   7  12   5       1230.29       1287.79        14.61 o                         
   8  12   5        247.33        279.01         6.23 o                         
   9  12   5         65.07         72.40         3.51 o                         
  10  12   5        278.69        287.39         4.88 o                         
  11  12   5        233.18        270.92         5.81 o                         
  12  12   5          3.44          4.32         2.20 o                         
  13  12   5         94.32         77.00         3.68 o                         
  14  12   5         13.50         12.00         2.49 o                         
   0  13   5        231.87        221.55         7.14 o                         
   1  13   5        352.86        382.53         6.68 o                         
   2  13   5         48.86         46.51         3.38 o                         
   3  13   5         11.71         20.98         3.06 o                         
   4  13   5         32.25         29.12         2.95 o                         
   5  13   5        104.41        118.33         3.81 o                         
   6  13   5        158.28        166.67         4.72 o                         
   7  13   5        502.23        536.05         7.79 o                         
   8  13   5          6.66         13.17         3.05 o                         
   9  13   5          6.64          9.47         2.76 o                         
  10  13   5          2.86          7.71         2.37 o                         
  11  13   5        438.07        445.19         7.13 o                         
  12  13   5         69.20         70.27         2.99 o                         
  13  13   5         78.17         81.68         3.32 o                         
   1  14   5        962.71        973.01        13.00 o                         
   2  14   5          0.86         -0.30         2.98 o                         
   3  14   5       2570.93       2631.80        30.46 o                         
   4  14   5        188.51        202.06         5.52 o                         
   5  14   5        521.27        530.70         7.87 o                         
   6  14   5          0.63          1.81         2.68 o                         
   7  14   5        260.85        301.02         5.93 o                         
   8  14   5         45.66         51.80         3.89 o                         
   9  14   5       1075.98       1109.90        12.95 o                         
  10  14   5         76.69         77.45         2.89 o                         
  11  14   5         13.79         27.58         2.57 o                         
  12  14   5         13.58         11.82         2.18 o                         
  13  14   5          2.77          1.14         1.63 o                         
   0  15   5         78.31         93.47         5.56 o                         
   1  15   5        308.98        331.57         6.16 o                         
   2  15   5         65.54         59.37         3.59 o                         
   3  15   5        559.32        569.30         9.42 o                         
   4  15   5         21.78         22.84         3.41 o                         
   5  15   5        496.41        550.26         7.95 o                         
   6  15   5         39.34         34.87         2.81 o                         
   7  15   5         47.19         56.70         3.14 o                         
   8  15   5         20.51         24.19         2.89 o                         
   9  15   5        127.36        133.24         3.22 o                         
  10  15   5          2.17          0.86         2.00 o                         
  11  15   5        177.78        190.39         4.09 o                         
  12  15   5         17.30         19.68         1.64 o                         
   1  16   5        953.81        970.29        13.88 o                         
   2  16   5          4.79          0.88         2.74 o                         
   3  16   5         12.38          9.62         2.63 o                         
   4  16   5        141.41        144.35         4.69 o                         
   5  16   5        780.63        802.91        10.28 o                         
   6  16   5          7.40          7.86         2.55 o                         
   7  16   5        678.03        679.18         8.13 o                         
   8  16   5         53.13         56.89         3.17 o                         
   9  16   5          7.82         11.80         2.17 o                         
  10  16   5         34.06         33.48         2.06 o                         
  11  16   5        249.85        266.04         4.64 o                         
  12  16   5          0.40          1.98         1.78 o                         
   0  17   5         22.82         18.39         4.59 o                         
   1  17   5         59.84         63.51         4.05 o                         
   2  17   5         46.55         48.56         3.49 o                         
   3  17   5          8.55          7.35         3.24 o                         
   4  17   5         27.43         27.44         2.69 o                         
   5  17   5         79.20         91.42         3.46 o                         
   6  17   5         39.13         33.84         2.68 o                         
   7  17   5        366.84        401.40         6.81 o                         
   8  17   5          5.66          4.60         2.18 o                         
   9  17   5          1.86          2.75         2.09 o                         
  10  17   5          5.15          5.83         1.95 o                         
  11  17   5          8.48          9.17         1.37 o                         
   1  18   5       1293.74       1296.31        19.51 o                         
   2  18   5          0.40          6.11         3.45 o                         
   3  18   5       1519.82       1548.67        22.63 o                         
   4  18   5         89.73         92.18         3.87 o                         
   5  18   5        275.99        298.86         5.31 o                         
   6  18   5          4.93          4.19         1.86 o                         
   7  18   5         98.45        119.42         3.19 o                         
   8  18   5         43.32         38.40         2.67 o                         
   9  18   5        343.09        336.61         6.34 o                         
  10  18   5         17.85          9.50         2.09 o                         
   0  19   5          4.03          8.67         4.57 o                         
   1  19   5         13.63         14.58         2.90 o                         
   2  19   5         20.94         17.22         3.20 o                         
   3  19   5         35.01         39.96         3.50 o                         
   4  19   5          1.76          1.67         2.72 o                         
   5  19   5        257.52        268.82         8.79 o                         
   6  19   5         35.11         23.72         2.99 o                         
   7  19   5         28.09         24.29         2.51 o                         
   8  19   5          4.41          4.88         1.85 o                         
   9  19   5         13.30          9.75         1.86 o                         
  10  19   5          2.88          3.73         1.46 o                         
   1  20   5        990.09       1000.32        13.16 o                         
   2  20   5          4.14          4.91         2.33 o                         
   3  20   5        166.26        215.72         6.46 o                         
   4  20   5         28.47         23.33         2.47 o                         
   5  20   5        825.04        813.79        15.51 o                         
   6  20   5         17.58         18.95         2.66 o                         
   7  20   5        422.76        393.41         7.14 o                         
   8  20   5         24.28         22.73         2.13 o                         
   9  20   5        282.06        229.17         7.10 o                         
   0  21   5          0.14          2.02         2.41 o                         
   1  21   5         34.11         28.39         2.78 o                         
   2  21   5          1.86          0.80         1.99 o                         
   3  21   5         38.95         35.26         2.33 o                         
   4  21   5          3.08          3.81         2.67 o                         
   5  21   5          0.00          1.56         2.25 o                         
   6  21   5         25.07         14.01         2.04 o                         
   7  21   5         81.96         68.31         2.47 o                         
   8  21   5          0.20         -1.48         1.60 o                         
   1  22   5         79.99         91.98         4.44 o                         
   2  22   5          4.89          2.36         2.14 o                         
   3  22   5        201.14        171.29        11.10 o                         
   4  22   5         45.26         33.07         2.30 o                         
   5  22   5          5.30          2.70         1.47 o                         
   6  22   5          0.08         -0.30         2.16 o                         
   0  23   5          4.57          3.27         4.50 o                         
   1  23   5          3.73          1.74         1.85 o                         
   2  23   5          1.48          1.26         2.44 o                         
   3  23   5         14.21          9.88         1.73 o                         
   4  23   5          4.32          2.25         1.67 o                         
   0   0   6      16033.30      15783.73       223.10 o                         
   1   0   6       1473.02       1478.34        23.46 o                         
   2   0   6       1312.13       1393.36        23.00 o                         
   3   0   6         54.89         49.93         4.48 o                         
   4   0   6       4233.70       4218.20        64.97 o                         
   5   0   6         49.87         63.15         5.17 o                         
   6   0   6       4993.75       4894.98        63.65 o                         
   7   0   6        643.10        652.45        12.73 o                         
   8   0   6          0.26         -3.83         5.03 o                         
   9   0   6          2.36          0.91         5.21 o                         
  10   0   6          0.71         -4.96         4.96 o                         
  11   0   6         56.44         68.64        11.93 o                         
  12   0   6       1002.48       1093.90        43.23 o                         
  13   0   6        119.79        109.38         9.64 o                         
  14   0   6        101.47         83.47         4.12 o                         
  15   0   6         27.84         23.66         3.22 o                         
   1   1   6       1190.92       1260.77        14.75 o                         
   2   1   6       2178.14       2164.63        22.03 o                         
   3   1   6        172.93        186.01         5.60 o                         
   4   1   6        500.58        481.18         7.27 o                         
   5   1   6        174.49        160.07         6.13 o                         
   6   1   6         63.85         55.23         3.12 o                         
   7   1   6         55.86         55.58         3.11 o                         
   8   1   6       1018.12        975.98        18.56 o                         
   9   1   6        572.98        573.72        15.20 o                         
  10   1   6        570.58        587.02        11.14 o                         
  11   1   6         77.51         88.40         5.79 o                         
  12   1   6         90.70         91.22         4.64 o                         
  13   1   6          8.63          7.62         3.68 o                         
  14   1   6         75.91         64.76         2.64 o                         
  15   1   6        159.10        105.47         4.03 o                         
   0   2   6        259.14        218.63         8.23 o                         
   1   2   6        678.88        700.28         9.68 o                         
   2   2   6       3850.27       3896.84        34.58 o                         
   3   2   6         19.33         13.52         2.56 o                         
   4   2   6       4631.71       4681.20        41.94 o                         
   5   2   6        186.45        194.46         5.55 o                         
   6   2   6          8.70          6.47         2.98 o                         
   7   2   6        607.74        630.17         9.12 o                         
   8   2   6       1759.22       1763.34        27.85 o                         
   9   2   6          0.26          2.25         4.05 o                         
  10   2   6        639.87        671.27        11.96 o                         
  11   2   6        133.40        141.45         4.77 o                         
  12   2   6         60.41         45.11         4.12 o                         
  13   2   6         82.25         82.44         7.24 o                         
  14   2   6        511.37        470.23         8.77 o                         
   1   3   6        312.28        333.14         6.18 o                         
   2   3   6       1281.63       1288.76        14.00 o                         
   3   3   6        699.88        725.28         9.85 o                         
   4   3   6        958.95        940.24        10.25 o                         
   5   3   6         55.71         40.64         2.80 o                         
   6   3   6         64.80         62.12         3.17 o                         
   7   3   6          7.58          6.96         2.83 o                         
   8   3   6        890.63        882.13        17.56 o                         
   9   3   6        243.24        233.94         5.96 o                         
  10   3   6        536.88        515.21         9.01 o                         
  11   3   6        118.57        128.12         4.33 o                         
  12   3   6         15.24         13.40         2.99 o                         
  13   3   6         10.06         15.31         2.96 o                         
  14   3   6        115.09        117.74         3.43 o                         
   0   4   6       3791.87       3777.67        49.39 o                         
   1   4   6        439.75        454.00         7.64 o                         
   2   4   6       1074.99       1111.57        12.04 o                         
   3   4   6         80.50         71.04         3.54 o                         
   4   4   6        312.97        346.35         5.77 o                         
   5   4   6        410.34        436.74         6.52 o                         
   6   4   6       4642.29       4605.06        39.64 o                         
   7   4   6        351.30        373.16         7.82 o                         
   8   4   6         81.09         80.93         4.85 o                         
   9   4   6          0.50          3.46         2.81 o                         
  10   4   6         96.05         97.86         4.37 o                         
  11   4   6         80.88         85.20         3.79 o                         
  12   4   6       1181.36       1228.71        19.09 o                         
  13   4   6        170.14        161.84         5.15 o                         
  14   4   6         38.07         24.99         2.08 o                         
   1   5   6         18.73         27.69         3.12 o                         
   2   5   6       1878.97       1873.16        19.08 o                         
   3   5   6       1262.46       1309.29        14.71 o                         
   4   5   6       1170.30       1166.53        13.05 o                         
   5   5   6         65.05         51.90         2.80 o                         
   6   5   6          1.73          2.00         2.21 o                         
   7   5   6          9.88          7.76         2.52 o                         
   8   5   6        106.31         99.46         3.64 o                         
   9   5   6        101.89        113.69         3.98 o                         
  10   5   6        262.16        257.90         6.60 o                         
  11   5   6        149.86        171.40         4.85 o                         
  12   5   6         49.30         52.11         2.92 o                         
  13   5   6         34.95         29.63         2.64 o                         
  14   5   6        158.29        139.72         3.89 o                         
   0   6   6        345.60        354.75         8.79 o                         
   1   6   6        295.66        288.55         8.23 o                         
   2   6   6       5833.56       5842.86        52.91 o                         
   3   6   6         74.11         80.76         3.83 o                         
   4   6   6       5036.54       4974.16        45.44 o                         
   5   6   6        797.66        844.00         9.70 o                         
   6   6   6         17.41         15.96         2.48 o                         
   7   6   6         62.22         81.96         3.02 o                         
   8   6   6       1290.11       1326.98        15.41 o                         
   9   6   6         70.72         70.48         3.23 o                         
  10   6   6        366.97        415.02         8.84 o                         
  11   6   6        130.72        145.38         4.49 o                         
  12   6   6         83.80         88.60         4.40 o                         
  13   6   6        127.58        103.57         4.62 o                         
  14   6   6        227.10        182.54         4.99 o                         
   1   7   6         29.97         39.39         2.97 o                         
   2   7   6        299.00        332.48         6.14 o                         
   3   7   6        788.22        831.06        10.50 o                         
   4   7   6       2344.82       2297.06        20.29 o                         
   5   7   6         20.62         19.23         2.41 o                         
   6   7   6         90.21         93.95         3.00 o                         
   7   7   6         50.83         51.71         2.78 o                         
   8   7   6         50.18         65.87         3.21 o                         
   9   7   6         61.86         68.38         4.30 o                         
  10   7   6        893.44        915.57        14.28 o                         
  11   7   6        312.24        360.34         6.53 o                         
  12   7   6          2.42          3.61         2.02 o                         
  13   7   6          7.96          7.78         2.04 o                         
  14   7   6         28.44         19.37         2.18 o                         
   0   8   6       5497.38       5475.68        66.86 o                         
   1   8   6        351.53        356.20         7.39 o                         
   2   8   6        297.00        299.25         4.95 o                         
   3   8   6         83.03         86.92         3.55 o                         
   4   8   6       1019.76       1033.29        11.34 o                         
   5   8   6        615.52        649.94         7.88 o                         
   6   8   6       2478.87       2581.90        24.02 o                         
   7   8   6          8.71         15.40         2.33 o                         
   8   8   6        158.36        152.13         5.18 o                         
   9   8   6         20.11         15.03         3.40 o                         
  10   8   6        192.48        199.82         4.92 o                         
  11   8   6         50.21         60.79         3.84 o                         
  12   8   6       1378.67       1380.78        18.89 o                         
  13   8   6         98.01         92.23         5.11 o                         
   1   9   6         15.95         19.14         2.89 o                         
   2   9   6        611.57        632.47         8.87 o                         
   3   9   6        376.23        415.92         6.40 o                         
   4   9   6        485.29        493.32         6.13 o                         
   5   9   6         22.14         14.26         2.52 o                         
   6   9   6        204.18        202.25         4.03 o                         
   7   9   6        129.70        116.66         3.27 o                         
   8   9   6        286.95        305.34         6.04 o                         
   9   9   6         78.27         83.70         4.37 o                         
  10   9   6        273.70        267.38         6.59 o                         
  11   9   6        105.53        126.16         3.67 o                         
  12   9   6        149.53        159.56         3.75 o                         
  13   9   6          0.25          2.03         2.93 o                         
   0  10   6        224.92        208.10         6.52 o                         
   1  10   6        233.23        241.58         5.14 o                         
   2  10   6       3703.13       3764.67        33.85 o                         
   3  10   6         24.59         30.59         2.83 o                         
   4  10   6       2069.85       2132.92        19.11 o                         
   5  10   6        273.33        299.41         6.58 o                         
   6  10   6          2.80          3.11         2.43 o                         
   7  10   6         51.79         59.27         4.15 o                         
   8  10   6        568.28        625.41         9.08 o                         
   9  10   6         12.14         12.82         2.80 o                         
  10  10   6        284.19        322.83         6.47 o                         
  11  10   6         28.85         36.46         2.43 o                         
  12  10   6          7.53         10.59         2.64 o                         
  13  10   6         99.26         73.22         3.42 o                         
   1  11   6         66.06         76.36         3.79 o                         
   2  11   6        274.91        300.75         5.18 o                         
   3  11   6        283.94        299.81         5.38 o                         
   4  11   6        529.38        547.47         7.67 o                         
   5  11   6         23.51         26.34         3.01 o                         
   6  11   6          0.12          1.81         2.53 o                         
   7  11   6         30.20         28.05         3.97 o                         
   8  11   6        191.67        210.68         4.91 o                         
   9  11   6         27.83         26.20         2.84 o                         
  10  11   6        150.51        175.61         4.75 o                         
  11  11   6         58.36         65.01         2.46 o                         
  12  11   6         81.05         78.48         3.85 o                         
   0  12   6       3242.05       3360.87        50.04 o                         
   1  12   6        173.18        181.69         5.93 o                         
   2  12   6        706.74        737.11        10.03 o                         
   3  12   6         14.66         10.52         2.83 o                         
   4  12   6        403.34        434.25         7.45 o                         
   5  12   6         88.40        103.41         3.72 o                         
   6  12   6       1863.50       1954.05        21.36 o                         
   7  12   6        242.82        274.20         4.87 o                         
   8  12   6          2.34          3.94         2.52 o                         
   9  12   6         29.12         34.00         2.74 o                         
  10  12   6        349.39        351.09         6.67 o                         
  11  12   6         25.33         17.65         1.97 o                         
  12  12   6        307.55        339.07         9.77 o                         
   1  13   6        128.69        152.73         4.61 o                         
   2  13   6        614.92        633.21         9.31 o                         
   3  13   6         97.84        107.38         3.50 o                         
   4  13   6         98.73        128.14         4.48 o                         
   5  13   6         45.42         46.82         3.12 o                         
   6  13   6        127.50        116.83         3.53 o                         
   7  13   6         12.81         18.30         2.64 o                         
   8  13   6        447.95        456.49         7.35 o                         
   9  13   6         23.55         21.92         2.20 o                         
  10  13   6         13.12         11.21         1.90 o                         
  11  13   6         52.04         52.57         3.06 o                         
   0  14   6        144.05        132.79         4.92 o                         
   1  14   6         88.81         88.43         3.50 o                         
   2  14   6        776.10        854.28        10.83 o                         
   3  14   6         14.63         11.13         2.68 o                         
   4  14   6       1136.09       1164.67        15.06 o                         
   5  14   6         29.97         36.39         2.95 o                         
   6  14   6          3.71          1.20         2.47 o                         
   7  14   6         74.44         87.33         3.19 o                         
   8  14   6        367.28        401.83         6.51 o                         
   9  14   6          2.40          3.33         1.93 o                         
  10  14   6        345.51        356.87        10.22 o                         
  11  14   6          5.87          4.35         1.29 o                         
   1  15   6        141.68        147.39         4.62 o                         
   2  15   6        178.10        192.68         4.14 o                         
   3  15   6         32.15         34.38         2.50 o                         
   4  15   6        105.85        117.49         3.54 o                         
   5  15   6         27.90         29.64         2.52 o                         
   6  15   6          6.12          3.75         2.03 o                         
   7  15   6         24.63         21.78         2.70 o                         
   8  15   6          0.26          1.72         1.84 o                         
   9  15   6          5.68          6.49         1.88 o                         
  10  15   6        136.28        133.31         4.10 o                         
   0  16   6       2321.74       2374.40        44.00 o                         
   1  16   6         87.20         80.38         3.71 o                         
   2  16   6        693.67        665.24        10.93 o                         
   3  16   6          6.37          5.64         2.14 o                         
   4  16   6        692.13        690.04         8.97 o                         
   5  16   6         19.82         21.22         2.45 o                         
   6  16   6        626.34        664.77        12.33 o                         
   7  16   6         10.85         14.21         2.30 o                         
   8  16   6         63.76         52.82         2.25 o                         
   9  16   6          1.04          1.54         1.68 o                         
  10  16   6         32.76         31.10         3.96 o                         
   1  17   6         55.88         61.86         3.19 o                         
   2  17   6        210.97        210.66         5.53 o                         
   3  17   6         37.92         35.70         2.43 o                         
   4  17   6         64.73         59.41         2.43 o                         
   5  17   6          0.06          3.21         1.90 o                         
   6  17   6         31.37         33.59         2.25 o                         
   7  17   6          2.99          3.19         1.86 o                         
   8  17   6        102.76        128.49         3.17 o                         
   9  17   6         19.88         10.36         1.82 o                         
   0  18   6         38.73         54.94         5.25 o                         
   1  18   6         31.93         31.52         2.58 o                         
   2  18   6        937.36        963.69        11.51 o                         
   3  18   6          2.26          4.76         2.05 o                         
   4  18   6        781.02        823.25        11.81 o                         
   5  18   6         27.43         22.24         2.52 o                         
   6  18   6        188.15        186.83         4.36 o                         
   7  18   6          3.11          2.52         1.46 o                         
   8  18   6        272.20        221.88         5.70 o                         
   1  19   6         14.72         13.02         1.93 o                         
   2  19   6         43.33         33.68         2.04 o                         
   3  19   6         48.08         40.91         1.98 o                         
   4  19   6         12.34         18.72         2.49 o                         
   5  19   6          7.56         10.59         2.00 o                         
   6  19   6         31.62         24.04         1.68 o                         
   7  19   6          3.75          2.19         1.44 o                         
   0  20   6        147.86        156.35         7.34 o                         
   1  20   6         42.37         29.83         1.82 o                         
   2  20   6        137.27        140.25         7.00 o                         
   3  20   6         12.50         10.34         1.88 o                         
   4  20   6         69.64         83.00         3.10 o                         
   5  20   6          3.53          3.53         1.44 o                         
   1  21   6         16.31         12.53         2.44 o                         
   2  21   6         61.77         44.12         2.53 o                         
   3  21   6         11.14          3.95         2.01 o                         
   1   0   7       3776.66       3987.76        71.89 o                         
   2   0   7         73.49         86.18         6.22 o                         
   3   0   7         92.30         76.23         6.25 o                         
   4   0   7       1003.64       1075.05        20.33 o                         
   5   0   7       1836.01       1820.99        28.77 o                         
   6   0   7          7.04         11.97         3.81 o                         
   7   0   7       1262.08       1355.64        33.34 o                         
   8   0   7        195.29        244.20        11.95 o                         
   9   0   7         56.31         79.84         7.02 o                         
  10   0   7        283.11        296.86        11.68 o                         
  11   0   7        640.36        662.18        25.43 o                         
  12   0   7          1.09          5.24         3.06 o                         
   0   1   7         58.14         77.02         5.83 o                         
   1   1   7        276.84        274.54         7.13 o                         
   2   1   7        442.11        440.02         9.36 o                         
   3   1   7         98.00        110.49         4.75 o                         
   4   1   7        283.33        286.02         6.38 o                         
   5   1   7       1184.77       1114.07        14.06 o                         
   6   1   7        481.91        524.25         8.30 o                         
   7   1   7        611.75        623.96        10.93 o                         
   8   1   7        102.56        106.49         8.31 o                         
   9   1   7         55.08         43.88         3.86 o                         
  10   1   7          4.92          8.60         3.59 o                         
  11   1   7        215.81        223.60         6.32 o                         
  12   1   7        287.85        290.31        16.99 o                         
   1   2   7       1793.08       1817.23        31.64 o                         
   2   2   7        198.07        217.80         7.46 o                         
   3   2   7       4087.63       4241.22        57.51 o                         
   4   2   7        854.81        907.35        14.27 o                         
   5   2   7         40.72         59.07         3.54 o                         
   6   2   7          8.72          9.67         2.84 o                         
   7   2   7        216.16        220.12         6.10 o                         
   8   2   7        113.37        140.86         6.42 o                         
   9   2   7       1466.91       1467.50        25.64 o                         
  10   2   7        307.24        304.76        13.99 o                         
  11   2   7         31.69         17.28         2.97 o                         
  12   2   7          1.30          5.34         2.43 o                         
   0   3   7        447.23        479.64        15.46 o                         
   1   3   7        823.58        810.73        14.98 o                         
   2   3   7        279.10        294.84         7.02 o                         
   3   3   7         25.66         28.68         4.67 o                         
   4   3   7         32.35         34.67         3.45 o                         
   5   3   7        426.99        423.50         6.69 o                         
   6   3   7        508.56        549.15         9.75 o                         
   7   3   7        272.96        276.51         6.99 o                         
   8   3   7        105.33        116.43         4.54 o                         
   9   3   7         15.20         28.01         3.59 o                         
  10   3   7         27.91         28.24         3.47 o                         
  11   3   7        219.28        223.41         6.44 o                         
  12   3   7        191.97        188.15         4.83 o                         
   1   4   7       4071.20       4173.27        45.28 o                         
   2   4   7        131.88        151.90         4.53 o                         
   3   4   7         47.20         48.69         4.92 o                         
   4   4   7        408.94        442.14         8.79 o                         
   5   4   7       1553.81       1518.41        19.96 o                         
   6   4   7         47.65         44.62         3.13 o                         
   7   4   7       1767.98       1829.58        20.79 o                         
   8   4   7        392.93        415.37         9.57 o                         
   9   4   7          2.91         -1.09         2.91 o                         
  10   4   7        216.07        221.95         5.78 o                         
  11   4   7        584.76        557.79        18.90 o                         
  12   4   7          8.11          4.80         1.40 o                         
   0   5   7        997.10       1024.17        16.93 o                         
   1   5   7        725.66        681.04        10.32 o                         
   2   5   7         56.98         71.77         3.36 o                         
   3   5   7        111.93        118.99         4.01 o                         
   4   5   7          7.72         11.77         2.81 o                         
   5   5   7         78.83         86.16         3.78 o                         
   6   5   7        329.42        346.30         6.00 o                         
   7   5   7       1286.83       1297.77        15.36 o                         
   8   5   7        127.13        135.49         4.60 o                         
   9   5   7         13.77         12.59         2.77 o                         
  10   5   7         38.68         42.01         3.17 o                         
  11   5   7        217.06        226.11         8.06 o                         
  12   5   7        112.65        100.25         6.29 o                         
   1   6   7        606.26        641.94         9.83 o                         
   2   6   7        266.58        284.02         4.97 o                         
   3   6   7       2785.10       2904.15        30.89 o                         
   4   6   7        176.42        207.58         4.24 o                         
   5   6   7        182.03        233.46         4.94 o                         
   6   6   7         47.26         48.62         3.47 o                         
   7   6   7        432.96        421.47         6.86 o                         
   8   6   7        349.08        380.55         6.90 o                         
   9   6   7       1912.95       1839.80        46.05 o                         
  10   6   7        147.52        150.54         4.99 o                         
  11   6   7          0.01          1.16         1.64 o                         
  12   6   7          0.24         -0.23         2.59 o                         
   0   7   7        512.45        566.98        10.91 o                         
   1   7   7        537.38        548.79         8.31 o                         
   2   7   7         16.90         20.44         2.58 o                         
   3   7   7         44.96         53.30         2.88 o                         
   4   7   7          3.82          4.87         2.29 o                         
   5   7   7        249.24        240.50         4.48 o                         
   6   7   7        380.15        416.18         7.20 o                         
   7   7   7        367.79        378.48         7.64 o                         
   8   7   7        159.79        170.01         5.13 o                         
   9   7   7         29.29         40.41         3.30 o                         
  10   7   7         67.16         59.71         3.35 o                         
  11   7   7         79.03         71.23         2.53 o                         
   1   8   7       2859.47       2972.59        32.80 o                         
   2   8   7        257.96        275.94         4.77 o                         
   3   8   7         79.92         75.87         2.69 o                         
   4   8   7         73.81         85.70         2.95 o                         
   5   8   7       1452.12       1524.40        15.15 o                         
   6   8   7        210.20        197.24         4.65 o                         
   7   8   7        645.07        721.45        10.80 o                         
   8   8   7        323.09        340.32         6.99 o                         
   9   8   7         24.56         17.72         2.85 o                         
  10   8   7        116.31        104.17         3.59 o                         
  11   8   7         50.17         48.13         1.84 o                         
   0   9   7        415.18        480.55        10.37 o                         
   1   9   7        122.56        133.56         3.94 o                         
   2   9   7          3.82          5.21         2.29 o                         
   3   9   7          0.75          3.83         2.11 o                         
   4   9   7         43.64         47.20         2.68 o                         
   5   9   7        111.51        122.72         3.43 o                         
   6   9   7        197.11        211.22         4.69 o                         
   7   9   7        876.59        890.61        12.02 o                         
   8   9   7        142.92        155.59         5.62 o                         
   9   9   7          7.17          7.88         2.76 o                         
  10   9   7         21.33         21.30         1.96 o                         
  11   9   7        252.54        188.27         8.50 o                         
   1  10   7        394.86        386.35         5.90 o                         
   2  10   7        118.73        131.91         3.17 o                         
   3  10   7       2213.23       2296.20        23.58 o                         
   4  10   7        189.87        201.42         4.51 o                         
   5  10   7        202.35        220.09         4.19 o                         
   6  10   7         27.85         35.59         2.67 o                         
   7  10   7        380.71        388.90         7.72 o                         
   8  10   7        104.76        118.36         3.62 o                         
   9  10   7        793.48        785.32        12.71 o                         
  10  10   7        165.74        144.96         9.47 o                         
   0  11   7        168.28        208.67         7.10 o                         
   1  11   7        216.17        218.75         4.37 o                         
   2  11   7         29.32         33.37         2.67 o                         
   3  11   7         16.97         21.30         2.50 o                         
   4  11   7         10.75         15.52         2.88 o                         
   5  11   7        306.31        292.86         5.28 o                         
   6  11   7         95.54        107.87         3.94 o                         
   7  11   7         19.51         19.09         2.31 o                         
   8  11   7        105.50        104.14         3.19 o                         
   9  11   7         41.52         38.58         2.93 o                         
  10  11   7         57.24         40.13         4.13 o                         
   1  12   7       1176.79       1193.60        14.18 o                         
   2  12   7         55.02         64.41         2.67 o                         
   3  12   7         91.11         81.83         3.07 o                         
   4  12   7        111.98        112.74         4.50 o                         
   5  12   7        944.56        970.70        12.87 o                         
   6  12   7         12.55         19.48         2.89 o                         
   7  12   7        597.12        623.31         9.80 o                         
   8  12   7         27.04         33.95         2.39 o                         
   9  12   7          2.31          1.78         1.86 o                         
   0  13   7         76.39         82.12         4.11 o                         
   1  13   7        169.05        178.57         3.78 o                         
   2  13   7         99.62         98.11         2.71 o                         
   3  13   7         25.49         24.76         2.07 o                         
   4  13   7         32.39         38.32         2.96 o                         
   5  13   7          9.89         13.85         2.17 o                         
   6  13   7         28.71         31.31         3.05 o                         
   7  13   7        192.86        222.42         3.98 o                         
   8  13   7         83.58         72.66         3.08 o                         
   9  13   7          0.60          2.70         2.04 o                         
   1  14   7        552.29        520.72         7.72 o                         
   2  14   7         15.45         13.63         1.76 o                         
   3  14   7       1420.84       1469.85        15.15 o                         
   4  14   7        107.78        113.70         2.81 o                         
   5  14   7        260.55        266.04         4.60 o                         
   6  14   7          2.04          1.83         1.65 o                         
   7  14   7        219.15        214.09         5.25 o                         
   8  14   7         57.24         42.87         1.81 o                         
   0  15   7         10.14         10.95         2.86 o                         
   1  15   7         46.90         43.47         3.33 o                         
   2  15   7         50.11         46.17         2.06 o                         
   3  15   7         22.98         20.32         1.77 o                         
   4  15   7         16.66         15.48         1.91 o                         
   5  15   7        181.24        174.04         4.47 o                         
   6  15   7         44.98         29.23         1.80 o                         
   7  15   7        136.09        118.91         2.57 o                         
   1  16   7        649.23        684.95        10.37 o                         
   2  16   7          5.18          6.04         2.02 o                         
   3  16   7        152.39        159.33         4.45 o                         
   4  16   7         25.71         23.04         2.19 o                         
   5  16   7        425.44        396.78        10.35 o                         
   6  16   7          9.99          7.10         1.72 o                         
   0  17   7         24.39         22.34         2.71 o                         
   1  17   7         16.83         19.35         1.62 o                         
   2  17   7          8.56          7.44         1.77 o                         
   3  17   7          6.47          5.16         1.63 o                         
   4  17   7          1.32          0.38         1.97 o                         
   5  17   7          0.06         -1.10         2.05 o                         
   1  18   7        136.00        132.54         4.30 o                         
   2  18   7          0.10         -0.99         1.70 o                         
   3  18   7        255.55        243.42        10.38 o                         
   0   0   8       1899.29       1949.51        73.76 o                         
   1   0   8        598.81        631.99        20.74 o                         
   2   0   8        311.98        356.57        11.31 o                         
   3   0   8         42.55         41.83         6.41 o                         
   4   0   8        647.94        715.78        15.49 o                         
   5   0   8        108.61        119.32        20.48 o                         
   6   0   8       1527.32       1582.04        36.53 o                         
   7   0   8        249.58        284.63         9.98 o                         
   8   0   8          5.24          1.93         2.40 o                         
   9   0   8          1.20         -3.09         4.13 o                         
   1   1   8        231.94        250.92        14.47 o                         
   2   1   8        545.87        515.08         9.38 o                         
   3   1   8        388.36        428.77         7.88 o                         
   4   1   8        133.08        129.41         4.38 o                         
   5   1   8         44.61         42.89         3.43 o                         
   6   1   8          4.05          7.50         2.32 o                         
   7   1   8         20.68         18.50         2.30 o                         
   8   1   8        192.51        139.08         6.64 o                         
   9   1   8        213.82        194.58         7.11 o                         
   0   2   8          2.15          7.77         5.42 o                         
   1   2   8        325.61        356.92        10.14 o                         
   2   2   8       1870.43       1884.08        28.86 o                         
   3   2   8          0.19          2.78         3.03 o                         
   4   2   8       2147.67       2139.18        27.82 o                         
   5   2   8        188.80        193.12         5.31 o                         
   6   2   8         69.57         70.98         4.06 o                         
   7   2   8        258.03        240.96         8.05 o                         
   8   2   8        746.90        622.20        30.66 o                         
   9   2   8         21.63          8.64         3.26 o                         
   1   3   8        238.87        272.70         7.71 o                         
   2   3   8        249.95        243.63         5.97 o                         
   3   3   8        443.22        466.83         7.26 o                         
   4   3   8        585.07        544.11         7.51 o                         
   5   3   8         24.10         29.04         2.70 o                         
   6   3   8          5.29          3.51         1.93 o                         
   7   3   8         13.60         13.35         1.99 o                         
   8   3   8        138.34        134.17        11.17 o                         
   9   3   8        212.03        166.74         9.11 o                         
   0   4   8       2194.02       2193.46        40.69 o                         
   1   4   8        371.68        395.86         9.49 o                         
   2   4   8        485.78        511.32         9.07 o                         
   3   4   8         13.09         10.06         2.48 o                         
   4   4   8        651.75        664.85         8.65 o                         
   5   4   8        216.86        233.50         4.66 o                         
   6   4   8       1506.18       1509.00        19.48 o                         
   7   4   8        180.80        188.92         3.95 o                         
   8   4   8          1.96          0.49         2.18 o                         
   9   4   8          1.58          2.95         2.33 o                         
   1   5   8        107.02        135.53         5.38 o                         
   2   5   8        493.15        501.50        10.18 o                         
   3   5   8        360.68        393.81         6.64 o                         
   4   5   8        188.76        183.50         3.79 o                         
   5   5   8         82.34         74.96         2.83 o                         
   6   5   8          2.31          4.05         2.12 o                         
   7   5   8         29.12         27.23         2.04 o                         
   8   5   8         39.49         31.99         2.77 o                         
   9   5   8        127.33         89.37         3.89 o                         
   0   6   8         83.61         96.55         5.54 o                         
   1   6   8        197.86        220.92         6.53 o                         
   2   6   8       1398.18       1457.37        16.61 o                         
   3   6   8          3.05          6.43         2.37 o                         
   4   6   8       1268.59       1265.44        15.98 o                         
   5   6   8        217.58        234.27         4.94 o                         
   6   6   8          0.23          1.06         1.79 o                         
   7   6   8        107.57        101.37         4.01 o                         
   8   6   8        214.54        225.29        32.46 o                         
   1   7   8        128.69        133.34         4.93 o                         
   2   7   8        106.65        118.95         3.59 o                         
   3   7   8        313.31        358.60         6.43 o                         
   4   7   8        404.51        408.05        10.25 o                         
   5   7   8         36.62         34.10         2.59 o                         
   6   7   8          5.09          4.85         1.90 o                         
   7   7   8         61.50         46.82         4.92 o                         
   8   7   8        191.69        153.18        17.31 o                         
   0   8   8       1911.60       1953.64        32.00 o                         
   1   8   8        187.06        204.28         7.23 o                         
   2   8   8        362.44        390.37         7.82 o                         
   3   8   8          1.02          1.67         2.10 o                         
   4   8   8        411.36        430.47        10.51 o                         
   5   8   8        200.25        189.87         4.53 o                         
   6   8   8       1223.42       1203.41        22.10 o                         
   7   8   8        121.43        116.03         6.06 o                         
   8   8   8         39.83         29.49         1.86 o                         
   1   9   8         26.84         27.31         2.58 o                         
   2   9   8        294.17        267.16         6.46 o                         
   3   9   8        234.88        261.00         5.24 o                         
   4   9   8         69.28         62.71         3.79 o                         
   5   9   8         45.91         35.05         2.22 o                         
   6   9   8          0.61          3.27         1.77 o                         
   7   9   8         50.73         40.41         2.29 o                         
   0  10   8        143.75        166.47         6.24 o                         
   1  10   8        154.75        148.44         5.39 o                         
   2  10   8       1131.24       1164.34        18.68 o                         
   3  10   8          8.48         13.93         2.18 o                         
   4  10   8        710.81        649.05        28.39 o                         
   5  10   8        148.84        154.01         4.42 o                         
   6  10   8         28.01         19.35         1.99 o                         
   1  11   8         18.14         22.40         2.16 o                         
   2  11   8         52.41         69.13         2.90 o                         
   3  11   8        232.74        214.71         4.46 o                         
   4  11   8        186.86        161.10        10.82 o                         
   5  11   8          6.58          2.12         2.44 o                         
   6  11   8          0.03          1.88         1.53 o                         
   0  12   8       1262.25       1055.57        30.15 o                         
   1  12   8         83.95         65.83         3.41 o                         
   2  12   8        250.01        222.15         4.55 o                         
   3  12   8          3.58          3.51         1.57 o                         
   4  12   8        182.54        170.87         5.74 o                         
   5  12   8         95.13         66.61         3.73 o                         
   1  13   8         22.05         22.61         2.72 o                         
   2  13   8        138.51        101.56         3.04 o                         
   3  13   8         85.41         62.92         2.69 o                         
   0  14   8        196.15        173.35         8.02 o                         
   1  14   8         38.56         20.21         2.14 o                         
   1   0   9       1482.35       1394.17        29.86 o                         
   2   0   9         82.73         77.73         3.24 o                         
   3   0   9         38.39         35.60         2.25 o                         
   4   0   9        270.60        204.39         6.46 o                         
   0   1   9        242.73        213.74         6.23 o                         
   1   1   9        138.40        105.22         4.41 o                         
   2   1   9         66.89         54.41         2.36 o                         
   3   1   9          8.29          5.62         1.74 o                         
   4   1   9         12.82          9.98         1.59 o                         
   1   2   9        514.40        478.98         8.35 o                         
   2   2   9        152.89        126.43         2.24 o                         
   3   2   9       1103.75        801.90        23.05 o                         
   4   2   9        273.76        188.57         8.44 o                         
   0   3   9        142.26        116.08         4.94 o                         
   1   3   9        187.75        141.76         2.92 o                         
   2   3   9         94.27         82.80         2.19 o                         
   3   3   9          0.97          0.31         1.07 o                         
   1   4   9       1119.77        902.39        26.30 o                         
   2   4   9         85.42         79.03         2.39 o                         
   3   4   9         30.10         25.38         3.67 o                         
   0   5   9        153.50        134.07         7.53 o                         
   1   5   9         82.11         69.54         4.73 o                         
   2   5   9         81.92         58.77         3.17 o                         
   1   6   9        356.05        253.09         7.51 o                         
                                                                                
