# Supplementary material for: 1,1′-Methyl­enebis{4-[(E)-2-(pyridin-4-yl)ethen­yl]pyridinium} dibromide dihydrate
Source: IUCrdata. 2022 May 20;7(Pt 5):x220525. doi: 10.1107/S2414314622005259 (PMC9462029; doi:10.1107/S2414314622005259)
Supplement: Supplementary file 3 [file x-07-x220525-Isup3.mol]

str0688lt220kcu34mm_auto
  --CCDC--012522    3D                              

 87 62  0  0  0  0  0  0  0  0999 V2000
   12.8556    5.5734    3.7129 Br     0
    7.7432   11.1468    0.0000 Br     0
    9.2839    5.5734   -0.1990 O      0
    9.7269    5.0988    0.3881 H      0
    9.8702    6.2227   -0.2199 H      0
    9.7269    6.0480    0.3881 H      0
    9.8702    4.9241   -0.2199 H      0
    9.5626    5.5734    4.1047 O      0
   10.3146    5.2184    3.8529 H      0
    9.5433    5.1164    4.8770 H      0
   10.3146    5.9284    3.8529 H      0
    9.5433    6.0304    4.8770 H      0
    6.8775    6.7929    3.5646 N      0
    7.1578    7.2699    4.7838 C      0
    6.8303    6.8328    5.5483 H      0
    7.9290    8.4025    4.9129 C      0
    8.1076    8.7417    5.7707 H      0
    8.4416    9.0490    3.8134 C      0
    8.1365    8.5184    2.5797 C      0
    8.4660    8.9376    1.8051 H      0
    7.3606    7.3926    2.4586 C      0
    7.1677    7.0412    1.6081 H      0
   12.1134   14.5087    3.6180 N      0
   11.8625   14.0048    2.4154 C      0
   12.2164   14.4424    1.6624 H      0
   11.1037   12.8612    2.2228 C      0
   10.9553   12.5415    1.3510 H      0
   10.5648   12.1928    3.2921 C      0
   10.8094   12.7296    4.5351 C      0
   10.4520   12.3219    5.3030 H      0
   11.5838   13.8755    4.6519 C      0
   11.7389   14.2217    5.5124 H      0
    6.0500    5.5734    3.4291 C      0
    9.2515   10.2372    4.0196 C      0
    9.4228   10.4934    4.9074 H      0
    9.7672   10.9885    3.0563 C      0
    9.6104   10.7319    2.1660 H      0
    5.5596    5.5734    4.2106 H      0
    5.6215    5.5734    2.6821 H      0
    6.8775    4.3539    3.5646 N      0
    7.1578    3.8769    4.7838 C      0
    6.8303    4.3140    5.5483 H      0
    7.9290    2.7443    4.9129 C      0
    8.1076    2.4051    5.7707 H      0
    8.4416    2.0978    3.8134 C      0
    8.1365    2.6284    2.5797 C      0
    8.4660    2.2092    1.8051 H      0
    7.3606    3.7542    2.4586 C      0
    7.1677    4.1056    1.6081 H      0
   12.1134   -3.3619    3.6180 N      0
   11.8625   -2.8580    2.4154 C      0
   12.2164   -3.2956    1.6624 H      0
   11.1037   -1.7144    2.2228 C      0
   10.9553   -1.3947    1.3510 H      0
   10.5648   -1.0460    3.2921 C      0
   10.8094   -1.5828    4.5351 C      0
   10.4520   -1.1751    5.3030 H      0
   11.5838   -2.7287    4.6519 C      0
   11.7389   -3.0749    5.5124 H      0
    9.2515    0.9096    4.0196 C      0
    9.4228    0.6534    4.9074 H      0
    9.7672    0.1583    3.0563 C      0
    9.6104    0.4149    2.1660 H      0
    9.6820   11.0264    4.0809 C      0
    9.3587   10.8274    4.9404 H      0
    9.3429   10.2060    3.0931 C      0
    9.6652   10.4038    2.2321 H      0
    6.8960    6.7795    3.3692 N      0
    7.4195    7.1607    2.1868 C      0
    7.2404    6.6627    1.4093 H      0
    8.2155    8.2776    2.1233 C      0
    8.5713    8.5434    1.2954 H      0
    8.5004    9.0162    3.2488 C      0
    7.9460    8.5897    4.4320 C      0
    8.1116    9.0773    5.2188 H      0
    7.1562    7.4661    4.4889 C      0
    6.7992    7.1819    5.3105 H      0
   12.1707   14.4842    3.7679 N      0
   11.6751   14.0695    4.9237 C      0
   11.8897   14.5530    5.6999 H      0
   10.8574   12.9548    5.0492 C      0
   10.5319   12.7011    5.8941 H      0
   10.5245   12.2205    3.9338 C      0
   11.0231   12.6672    2.7384 C      0
   10.8147   12.2085    1.9452 H      0
   11.8331   13.7931    2.6879 C      0
   12.1570   14.0762    1.8522 H      0
  3  4  1
  3  5  1
  3  6  1
  3  7  1
  8  9  1
  8 10  1
  8 11  1
  8 12  1
 13 14  1
 13 21  1
 13 33  1
 14 15  1
 14 16  1
 16 17  1
 16 18  1
 18 19  1
 18 34  1
 19 20  1
 19 21  1
 21 22  1
 23 24  1
 23 31  1
 24 25  1
 24 26  1
 26 27  1
 26 28  1
 28 29  1
 28 36  1
 29 30  1
 29 31  1
 31 32  1
 33 38  1
 33 39  1
 33 40  1
 34 35  1
 34 36  1
 36 37  1
 40 41  1
 40 48  1
 41 42  1
 41 43  1
 43 44  1
 43 45  1
 45 46  1
 45 60  1
 46 47  1
 46 48  1
 48 49  1
 50 51  1
 50 58  1
 51 52  1
 51 53  1
 53 54  1
 53 55  1
 55 56  1
 55 62  1
 56 57  1
 56 58  1
 58 59  1
 60 61  1
 60 62  1
 62 63  1
M  END
$$$$
